# Supplementary material for: Transcriptome analysis reveals the potential biological function of FSCN1 in HeLa cervical cancer cells
Source: PeerJ. 2022 Feb 2;10:e12909. doi: 10.7717/peerj.12909 (PMC8817631; doi:10.7717/peerj.12909)
Supplement: Table S1 [file peerj-10-12909-s001.xlsx]

## Sheet: Table S1
Table S1. Primers that were used for qPCR
Gene name	Forward primers	Reverse primers	Notes
GAPDH	GGTCGGAGTCAACGGATTTG	GGAAGATGGTGATGGGATTTC
FSCN1	GACCTGTCTGCCAATCAG	GTCAGCGTCCAGTACTTG
FSCN1	TCCAGCTATGACGTCTTCCA	GGCCACCTTGTTATAGTCGC	Primer across different exon of FSCN1
ANGPTL4	GGACCACAAGCACCTAGAC	AGGCGGCTGACATTGTGA
BCL2L1	GAACTCTATGGGAACAATGC	AGTGGATGGTCAGTGTCT
CTGF	CAACTATGATTAGAGCCAACTG	TAATGTTCTCTTCCAGGTCAG
EPHA2	GAGGCTGAGCGTATCTTC	TCGGCATAGTAGAGGTTGA
HBP1	GCTCACCTGGATCATCAC	GAAGGCATTCATTGGTCTT
HIF1A	ACAAGCCACCTGAGGAGA	GCGGAGAAGAGAAGGAAAG
HLTF	TCCAGGTTAGCACAGGTT	TCAGACACAGCAAGTTACAT
KRT18	CTTGGAGAACAGCCTGAG	CCAGCTTGACCTTGATGT
LRPPRC	TCTCAGAGAAAGATGTCACA	TCCAGCATACTTCAGCAA
TGFBR1	ATGATCTTGTACCTTCTGACC	TTCACAGCTCTGCCATCT
DDX17	CCAGCAAGAACATCAATAGAG	GAACATGAGCAGAAGAATCG
CNOT1	CCAGCAAGAACATCAATAGAG	AGATTGCCATGACTACTTGT
ZNF664	AGACCAGCCAGCAGTATC	TCCTGAGTTGTCAACATTCC
WAC	CTTGTAGATGTATCCTTCACG	TTAGCCACCTCAGCATTG
PTPN14	AGTGAGAACATCAACAAGGT	GCTTATGCTTGCCAGTTG
