# Supplementary material for: Transcriptome analysis reveals the potential biological function of FSCN1 in HeLa cervical cancer cells
Source: PeerJ. 2022 Feb 2;10:e12909. doi: 10.7717/peerj.12909 (PMC8817631; doi:10.7717/peerj.12909)
Supplement: Table S2 [file peerj-10-12909-s002.xlsx]

## Sheet: Table S2
Table S2. Summary of sample names, description, the RNA-seq sequencing information and mapping results in each sample
Sample	Description	Total clean reads	Total mapped	Total Uniquely mapped	Total Multiple mapped
shCtrl_1st	FSCN1_Knockdown_1	67499158	51844910(76.81%)	45300167(87.38%)	6544743(12.62%)
shCtrl_2nd	FSCN_Knockdown_2	74292826	49281325(66.33%)	39048776(79.24%)	10232549(20.76%)
shFSCN1_1st	control_1	75500704	63706709(84.38%)	59821527(93.9%)	3885182(6.1%)
shFSCN1_2nd	control_2	76348084	62988528(82.5%)	57886277(91.9%)	5102251(8.1%)
