# Supplementary material for: Transcriptome analysis reveals the potential biological function of FSCN1 in HeLa cervical cancer cells
Source: PeerJ. 2022 Feb 2;10:e12909. doi: 10.7717/peerj.12909 (PMC8817631; doi:10.7717/peerj.12909)
Supplement: Table S3 [file peerj-10-12909-s003.xlsx]

## Sheet: Sheet1
Table S3. Gene expression level (FPKM).
Gene	shCtrl_1st	shCtrl_2nd	shFSCN1_1st	shFSCN1_2nd	Symbol	Chr	GeneType	Description
ENSG00000164054.15	49.6	47.59	29.18	35.58	SHISA5	chr3	protein_coding	shisa family member 5
ENSG00000257527.1	1.73	1.55	1.75	0.47	MIR3179-3	chr16	lincRNA	microRNA 3179-3
ENSG00000140830.8	6.52	7.62	6.07	5.77	TXNL4B	chr16	protein_coding	thioredoxin-like 4B
ENSG00000180613.10	0	0	0	0.07	GSX2	chr4	protein_coding	GS homeobox 2
ENSG00000225193.5	0	0.35	1.78	1.04	RPS12P26	chr15	transcribed_processed_pseudogene	ribosomal protein S12 pseudogene 26
ENSG00000204444.10	0.27	0.59	0.26	0.17	APOM	chr6	protein_coding	apolipoprotein M
ENSG00000228477.1	0	0	0	0.13	RP3-342P20.2	chr1	processed_pseudogene		--
ENSG00000235927.4	0.36	0.29	0.94	0.58	NEXN-AS1	chr1	antisense	NEXN antisense RNA 1
ENSG00000163249.9	4.14	3.66	4.81	5.37	CCNYL1	chr2	protein_coding	cyclin Y-like 1
ENSG00000265808.3	12.23	11.42	19.12	17.43	SEC22B	chr1	protein_coding	SEC22 vesicle trafficking protein homolog B (S. cerevisiae) (gene/pseudogene)
ENSG00000272370.1	0	0	0.36	0.25	RP11-307L14.1	chr5	lincRNA		--
ENSG00000197008.9	0.75	0.72	1.86	1.18	ZNF138	chr7	protein_coding	zinc finger protein 138
ENSG00000180881.19	0	0.05	0.12	0.13	CAPS2	chr12	protein_coding	calcyphosine 2
ENSG00000163904.12	7.8	5.57	9.52	9.11	SENP2	chr3	protein_coding	SUMO1/sentrin/SMT3 specific peptidase 2
ENSG00000135638.13	0	0	0.03	0	EMX1	chr2	protein_coding	empty spiracles homeobox 1
ENSG00000185710.9	0.35	0.27	0.79	0.45	SMG1P4	chr16	transcribed_unprocessed_pseudogene	SMG1 pseudogene 4
ENSG00000254673.1	26.98	23.57	27.51	27.31	RP11-598P20.5	chr8	protein_coding		--
ENSG00000100603.13	33.22	33.27	33.28	39.21	SNW1	chr14	protein_coding	SNW domain containing 1
ENSG00000165480.15	7.65	7.05	8.32	7.61	SKA3	chr13	protein_coding	spindle and kinetochore associated complex subunit 3
ENSG00000223861.1	0.25	0	0.19	0.06	RP11-74C1.2	chr1	processed_pseudogene		--
ENSG00000009413.15	0.25	0.07	1.08	0.53	REV3L	chr6	protein_coding	REV3-like, polymerase (DNA directed), zeta, catalytic subunit
ENSG00000236056.1	0.48	1	0.33	0.58	GAPDHP14	chr21	processed_pseudogene	glyceraldehyde-3-phosphate dehydrogenase pseudogene 14
ENSG00000227001.3	0.49	0.92	0.23	0.72	NBPF2P	chr1	unprocessed_pseudogene	neuroblastoma breakpoint family, member 2, pseudogene
ENSG00000224186.8	0.37	0.07	0.93	0.64	C5orf66	chr5	antisense	chromosome 5 open reading frame 66
ENSG00000184988.8	0.05	0	0	0.03	TMEM106A	chr17	protein_coding	transmembrane protein 106A
ENSG00000261118.1	0.2	0.4	0.21	0.09	RP11-104N10.1	chr16	antisense		--
ENSG00000249199.1	8.75	6.89	13.36	16.37	CTD-2139B15.5	chr5	lincRNA		--
ENSG00000225217.1	0.21	0.02	0.18	0.15	HSPA7	chr1	unprocessed_pseudogene	heat shock 70kDa protein 7 (HSP70B)
ENSG00000087274.16	20.91	16.33	17.98	20.09	ADD1	chr4	protein_coding	adducin 1 (alpha)
ENSG00000251569.1	0	0	0.29	0.07	RP11-724O16.1	chr2	protein_coding		--
ENSG00000269711.1	43.73	52.54	27.08	26.35	CTD-3214H19.16	chr19	protein_coding		--
ENSG00000173976.15	0	0	0.01	0	RAX2	chr19	protein_coding	retina and anterior neural fold homeobox 2
ENSG00000123405.13	1.39	1.12	1.98	3.07	NFE2	chr12	protein_coding	nuclear factor, erythroid 2
ENSG00000094880.10	11.14	10.9	16.28	17.7	CDC23	chr5	protein_coding	cell division cycle 23
ENSG00000106624.8	0	0	0.06	0	AEBP1	chr7	protein_coding	AE binding protein 1
ENSG00000197467.13	0.56	0.42	0.23	0.23	COL13A1	chr10	protein_coding	collagen, type XIII, alpha 1
ENSG00000163626.16	1.24	1.08	1.4	1.26	COX18	chr4	protein_coding	COX18 cytochrome c oxidase assembly factor
ENSG00000111775.2	253.63	301.15	194.28	225.68	COX6A1	chr12	protein_coding	cytochrome c oxidase subunit VIa polypeptide 1
ENSG00000248787.1	0.86	0	0.36	0.22	RP11-666A20.4	chr3	lincRNA		--
ENSG00000171962.17	0.35	0.4	0.77	0.4	LRRC48	chr17	protein_coding	leucine rich repeat containing 48
ENSG00000259318.1	0	0	0.52	1.08	RP11-454L9.2	chr14	processed_pseudogene		--
ENSG00000133106.14	0	0	0.07	0	EPSTI1	chr13	protein_coding	epithelial stromal interaction 1 (breast)
ENSG00000168874.12	0.03	1.02	0.47	0.38	ATOH8	chr2	protein_coding	atonal homolog 8 (Drosophila)
ENSG00000255428.1	0	0	0.01	0	RP11-794P6.1	chr11	sense_intronic		--
ENSG00000131323.14	5.75	4.8	4.94	4.75	TRAF3	chr14	protein_coding	TNF receptor-associated factor 3
ENSG00000105993.14	26.38	30.73	25.62	24.06	DNAJB6	chr7	protein_coding	DnaJ (Hsp40) homolog, subfamily B, member 6
ENSG00000107959.15	19.34	15.74	15.08	16.71	PITRM1	chr10	protein_coding	pitrilysin metallopeptidase 1
ENSG00000166589.12	0.03	0.22	0.02	0.1	CDH16	chr16	protein_coding	cadherin 16, KSP-cadherin
ENSG00000268975.1	4.06	3.16	4.07	4.91	MIA-RAB4B	chr19	protein_coding	MIA-RAB4B readthrough (NMD candidate)
ENSG00000237886.1	0.71	1.2	2.15	2.36	LINC01573	chr9	antisense	long intergenic non-protein coding RNA 1573
ENSG00000025293.15	11.32	9.43	22.76	22.32	PHF20	chr20	protein_coding	PHD finger protein 20
ENSG00000105229.6	13.9	15.07	9.12	10.15	PIAS4	chr19	protein_coding	protein inhibitor of activated STAT, 4
ENSG00000070950.9	2.78	2.32	5.59	4.65	RAD18	chr3	protein_coding	RAD18 E3 ubiquitin protein ligase
ENSG00000006016.10	12.14	9.94	10.27	12.61	CRLF1	chr19	protein_coding	cytokine receptor-like factor 1
ENSG00000260803.1	0	0	0.04	0	Z84812.4	chr16	processed_transcript		--
ENSG00000200278.1	0	0	0.23	0.24	RNA5SP352	chr11	rRNA	RNA, 5S ribosomal pseudogene 352
ENSG00000178096.8	6.86	8.29	7.16	6.78	BOLA1	chr1	protein_coding	bolA family member 1
ENSG00000198898.12	12.46	9.22	21.18	21.26	CAPZA2	chr7	protein_coding	capping protein (actin filament) muscle Z-line, alpha 2
ENSG00000278272.1	3.48	10.47	1.27	2.47	HIST1H3C	chr6	protein_coding	histone cluster 1, H3c
ENSG00000188636.3	14.6	12.49	12.84	13.59	LDOC1L	chr22	protein_coding	leucine zipper, down-regulated in cancer 1-like
ENSG00000259205.2	0.15	0.21	0.27	0.03	PRKXP1	chr15	processed_pseudogene	protein kinase, X-linked, pseudogene 1
ENSG00000107902.13	3.86	4.24	5.58	5.59	LHPP	chr10	protein_coding	phospholysine phosphohistidine inorganic pyrophosphate phosphatase
ENSG00000254469.7	0.56	1.03	0.83	0.43	RP11-849H4.2	chr11	protein_coding		--
ENSG00000183208.12	1.16	1.03	0.77	0.61	GDPGP1	chr15	protein_coding	GDP-D-glucose phosphorylase 1
ENSG00000167157.10	7.61	9.74	7.45	7.92	PRRX2	chr9	protein_coding	paired related homeobox 2
ENSG00000111196.9	8.35	10.92	7.69	7.64	MAGOHB	chr12	protein_coding	mago-nashi homolog B (Drosophila)
ENSG00000260625.2	0	0	0.19	0.68	RP11-452L6.7	chr16	antisense		--
ENSG00000240521.1	0	0	0	0.04	RP11-680B3.2	chr3	antisense		--
ENSG00000163481.7	13.2	17.05	6.53	8.47	RNF25	chr2	protein_coding	ring finger protein 25
ENSG00000087077.11	102.82	115.95	73.35	82.72	TRIP6	chr7	protein_coding	thyroid hormone receptor interactor 6
ENSG00000164530.13	0	0	0.28	0.08	PI16	chr6	protein_coding	peptidase inhibitor 16
ENSG00000160785.13	15.97	13.14	13.3	14.01	SLC25A44	chr1	protein_coding	solute carrier family 25, member 44
ENSG00000115165.9	0	0.25	0.11	0	CYTIP	chr2	protein_coding	cytohesin 1 interacting protein
ENSG00000104549.11	28.04	21.18	52.64	59.58	SQLE	chr8	protein_coding	squalene epoxidase
ENSG00000273674.4	0	0	0	0.03	CTD-2378E12.1	chr15	lincRNA		--
ENSG00000183607.9	0.07	0.08	0	0.48	GKN2	chr2	protein_coding	gastrokine 2
ENSG00000155428.12	0	0	0.08	0.02	TRIM74	chr7	protein_coding	tripartite motif containing 74
ENSG00000147324.10	10.49	8.47	16.28	16.32	MFHAS1	chr8	protein_coding	malignant fibrous histiocytoma amplified sequence 1
ENSG00000204469.12	113.19	78.42	55.85	70.72	PRRC2A	chr6	protein_coding	proline-rich coiled-coil 2A
ENSG00000180279.5	0	0	0	0.1	MGC45922	chr19	lincRNA		--
ENSG00000172264.16	0.28	0.08	1.1	0.84	MACROD2	chr20	protein_coding	MACRO domain containing 2
ENSG00000102053.12	0	0.02	0	0	ZC3H12B	chrX	protein_coding	zinc finger CCCH-type containing 12B
ENSG00000185129.5	0.52	0.46	1.21	0.73	PURA	chr5	protein_coding	purine-rich element binding protein A
ENSG00000260345.1	5.35	6.75	5.67	5.65	AC009052.12	chr16	processed_transcript		--
ENSG00000166401.13	3.69	3.11	1.86	2.08	SERPINB8	chr18	protein_coding	serpin peptidase inhibitor, clade B (ovalbumin), member 8
ENSG00000279474.1	0	0	0.04	0	CTD-2286N8.1	chr18	TEC		--
ENSG00000135960.9	0	0	0.16	0.07	EDAR	chr2	protein_coding	ectodysplasin A receptor
ENSG00000129103.17	66.45	65.41	67.84	74.69	SUMF2	chr7	protein_coding	sulfatase modifying factor 2
ENSG00000169679.14	28.98	24.87	40.04	37.42	BUB1	chr2	protein_coding	BUB1 mitotic checkpoint serine/threonine kinase
ENSG00000272034.1	1.35	0.51	4.73	1.4	SNORD14A	chr11	snoRNA	small nucleolar RNA, C/D box 14A
ENSG00000008710.17	7.14	5.4	6.48	4.99	PKD1	chr16	protein_coding	polycystic kidney disease 1 (autosomal dominant)
ENSG00000179091.4	197.86	255.74	108.69	122.66	CYC1	chr8	protein_coding	cytochrome c-1
ENSG00000148248.13	160.54	174.38	116.49	136.21	SURF4	chr9	protein_coding	surfeit 4
ENSG00000281593.1	0	0	0.28	0	GS1-114I9.3	chr7	protein_coding		--
ENSG00000221869.4	9.31	9.66	11	11.94	CEBPD	chr8	protein_coding	CCAAT/enhancer binding protein (C/EBP), delta
ENSG00000255400.1	1.19	0.77	0.06	0	RP13-631K18.5	chr11	lincRNA		--
ENSG00000228643.1	0.21	0	0.08	0	AC079779.4	chr2	processed_transcript		--
ENSG00000131845.14	1.3	0.9	1.78	1.47	ZNF304	chr19	protein_coding	zinc finger protein 304
ENSG00000227972.1	0.52	0	0.27	0.07	PRKRIRP3	chr10	processed_pseudogene	protein-kinase, interferon-inducible double stranded RNA dependent inhibitor, repressor of (P58 repressor) pseudogene 3
ENSG00000166173.10	3.05	2.91	2.42	2.57	LARP6	chr15	protein_coding	La ribonucleoprotein domain family, member 6
ENSG00000214160.9	49.08	52.2	25.49	29.82	ALG3	chr3	protein_coding	ALG3, alpha-1,3- mannosyltransferase
ENSG00000281551.1	0	0	0	0.41	snoMe28S-Am2634	chr2	snoRNA		--
ENSG00000214788.2	0	0.11	0	0	OOSP1	chr11	unitary_pseudogene	oocyte secreted protein 1, pseudogene
ENSG00000153044.9	19.81	22.86	24.92	26.33	CENPH	chr5	protein_coding	centromere protein H
ENSG00000196933.5	0.12	0	0	0	RPS26P11	chrX	processed_pseudogene	ribosomal protein S26 pseudogene 11
ENSG00000107105.14	0	0	0	0.02	ELAVL2	chr9	protein_coding	ELAV like neuron-specific RNA binding protein 2
ENSG00000179163.11	1.9	2.03	3.39	3.16	FUCA1	chr1	protein_coding	fucosidase, alpha-L- 1, tissue
ENSG00000177138.15	0.22	0.33	0.44	0.28	FAM9B	chrX	protein_coding	family with sequence similarity 9, member B
ENSG00000213412.3	12.46	9.84	33.73	18.61	HNRNPA1P33	chr10	processed_pseudogene	heterogeneous nuclear ribonucleoprotein A1 pseudogene 33
ENSG00000111667.13	60.51	64.35	44.64	53.33	USP5	chr12	protein_coding	ubiquitin specific peptidase 5 (isopeptidase T)
ENSG00000279694.1	0	0.06	0	0	RP11-5O23.2	chr15	TEC		--
ENSG00000117411.16	30.95	36.69	23.72	26.53	B4GALT2	chr1	protein_coding	UDP-Gal:betaGlcNAc beta 1,4- galactosyltransferase, polypeptide 2
ENSG00000278919.1	0.04	0.04	0.04	0.15	AP006285.2	chr11	protein_coding		--
ENSG00000164715.5	7.08	5.42	8.58	9	LMTK2	chr7	protein_coding	lemur tyrosine kinase 2
ENSG00000261045.2	0	0	0.09	0	RP11-673P17.4	chr16	lincRNA		--
ENSG00000264007.1	0	0.29	0.19	0.15	RP11-68I3.10	chr17	sense_intronic		--
ENSG00000244122.2	0	0	0.04	0.11	UGT1A7	chr2	protein_coding	UDP glucuronosyltransferase 1 family, polypeptide A7
ENSG00000261399.1	0	0	0	0.07	LA16c-329F2.1	chr16	antisense		--
ENSG00000166743.9	0	0	0	0.01	ACSM1	chr16	protein_coding	acyl-CoA synthetase medium-chain family member 1
ENSG00000165671.18	3.78	2.41	8.1	7.13	NSD1	chr5	protein_coding	nuclear receptor binding SET domain protein 1
ENSG00000186184.15	10.63	10.82	10.83	10.9	POLR1D	chr13	protein_coding	polymerase (RNA) I polypeptide D, 16kDa
ENSG00000158773.14	19.83	19.42	18.46	19.04	USF1	chr1	protein_coding	upstream transcription factor 1
ENSG00000177614.9	0.03	0.06	0.01	0.01	PGBD5	chr1	protein_coding	piggyBac transposable element derived 5
ENSG00000080561.13	1.79	0.89	1.98	2.47	MID2	chrX	protein_coding	midline 2
ENSG00000275410.4	12.22	8.93	7.52	9.12	HNF1B	chr17	protein_coding	HNF1 homeobox B
ENSG00000175745.11	8.22	5.9	8.95	8.82	NR2F1	chr5	protein_coding	nuclear receptor subfamily 2, group F, member 1
ENSG00000196826.7	0	0	0.08	0.06	CTD-2192J16.17	chr19	protein_coding		--
ENSG00000200345.2	0	0	0.29	0.3	RNU6-485P	chr12	snRNA	RNA, U6 small nuclear 485, pseudogene
ENSG00000230772.1	0	0	0.26	0.31	VN1R108P	chr20	unprocessed_pseudogene	vomeronasal 1 receptor 108 pseudogene
ENSG00000265521.1	0	0	0.39	0	MIR5697	chr1	miRNA	microRNA 5697
ENSG00000260619.1	0	0	0.06	0.01	RP11-775C24.3	chr15	lincRNA		--
ENSG00000135636.13	1.82	1.89	0.92	1.18	DYSF	chr2	protein_coding	dysferlin
ENSG00000271717.1	0	0	0.09	0	CTD-3020H12.4	chr19	antisense		--
ENSG00000127554.12	16	18.77	9.84	11.36	GFER	chr16	protein_coding	growth factor, augmenter of liver regeneration
ENSG00000273036.2	0.37	0.23	2.21	0.86	FAM95C	chr9	lincRNA	family with sequence similarity 95, member C
ENSG00000138172.10	4.58	4.23	2.45	3.13	CALHM2	chr10	protein_coding	calcium homeostasis modulator 2
ENSG00000165533.18	2.04	1.91	2.66	2.54	TTC8	chr14	protein_coding	tetratricopeptide repeat domain 8
ENSG00000166803.10	26.35	24.34	34.78	38.82	KIAA0101	chr15	protein_coding	KIAA0101
ENSG00000159182.4	0	0	0.08	0	PRAC1	chr17	protein_coding	prostate cancer susceptibility candidate 1
ENSG00000234769.7	0.33	0.56	0.62	0.33	WASH4P	chr16	unprocessed_pseudogene	WAS protein family homolog 4 pseudogene
ENSG00000168405.14	0	0	0.11	0.13	CMAHP	chr6	unitary_pseudogene	cytidine monophospho-N-acetylneuraminic acid hydroxylase, pseudogene
ENSG00000148356.13	19.72	18.09	14.85	16.6	LRSAM1	chr9	protein_coding	leucine rich repeat and sterile alpha motif containing 1
ENSG00000202198.1	531.33	1167.12	267.71	490.59	RN7SK	chr6	misc_RNA	RNA, 7SK small nuclear
ENSG00000184956.15	0.03	0	0	0	MUC6	chr11	protein_coding	mucin 6, oligomeric mucus/gel-forming
ENSG00000100401.19	45.85	53.4	32.16	34.56	RANGAP1	chr22	protein_coding	Ran GTPase activating protein 1
ENSG00000263529.2	0	0.31	0.61	0.63	RN7SL122P	chr1	misc_RNA	RNA, 7SL, cytoplasmic 122, pseudogene
ENSG00000126266.3	0.05	0	0.03	0	FFAR1	chr19	protein_coding	free fatty acid receptor 1
ENSG00000129083.12	20.17	15.9	46.4	39.33	COPB1	chr11	protein_coding	coatomer protein complex, subunit beta 1
ENSG00000144036.14	1.92	1.49	4.46	4.62	EXOC6B	chr2	protein_coding	exocyst complex component 6B
ENSG00000078967.12	3.49	3.5	4.24	4.16	UBE2D4	chr7	protein_coding	ubiquitin-conjugating enzyme E2D 4 (putative)
ENSG00000104976.11	10.06	10.56	5.95	5.32	SNAPC2	chr19	protein_coding	small nuclear RNA activating complex, polypeptide 2, 45kDa
ENSG00000170089.15	0.16	0.16	0.23	0.22	RP11-423H2.1	chr5	transcribed_unprocessed_pseudogene		--
ENSG00000224786.1	0.52	0.8	0	0.34	CETN4P	chr4	unitary_pseudogene	centrin EF-hand protein 4, pseudogene
ENSG00000266124.1	2.31	0	1.74	0	MIR5587	chr16	miRNA	microRNA 5587
ENSG00000075043.17	0.18	0.15	0.13	0.11	KCNQ2	chr20	protein_coding	potassium channel, voltage gated KQT-like subfamily Q, member 2
ENSG00000112062.10	21.22	21.94	25.74	26.79	MAPK14	chr6	protein_coding	mitogen-activated protein kinase 14
ENSG00000225938.1	0	0	0.15	0.32	RP4-575N6.4	chr1	antisense		--
ENSG00000245748.1	0	0.02	0	0	RP11-367J11.2	chr4	antisense		--
ENSG00000175701.10	3.61	4.31	2.28	1.66	LINC00116	chr2	protein_coding	long intergenic non-protein coding RNA 116
ENSG00000261783.1	0.77	0.5	0.66	0.42	RP11-252K23.2	chr16	sense_intronic		--
ENSG00000068001.13	11.96	13.72	9.98	11.84	HYAL2	chr3	protein_coding	hyaluronoglucosaminidase 2
ENSG00000226758.1	0.16	0	0.08	0.04	DISC1-IT1	chr1	sense_intronic	DISC1 intronic transcript 1
ENSG00000269894.1	0	0	0.78	0.46	RP11-1020A11.1	chr3	sense_intronic		--
ENSG00000213411.2	0	0.26	0.03	0	RBM22P2	chr13	processed_pseudogene	RNA binding motif protein 22 pseudogene 2
ENSG00000188536.12	0.47	0.08	0.25	0.47	HBA2	chr16	protein_coding	hemoglobin, alpha 2
ENSG00000166025.17	14.49	10.76	20.96	21.4	AMOTL1	chr11	protein_coding	angiomotin like 1
ENSG00000230797.2	0.55	0.48	1	0.75	YY2	chrX	protein_coding	YY2 transcription factor
ENSG00000143375.14	1	0.85	1.04	1.15	CGN	chr1	protein_coding	cingulin
ENSG00000161328.10	1.28	0.17	1.19	0.83	LRRC56	chr11	protein_coding	leucine rich repeat containing 56
ENSG00000258116.1	0	1.47	0.52	0.8	RP11-493L12.6	chr12	processed_pseudogene		--
ENSG00000125851.9	0	0	0.01	0	PCSK2	chr20	protein_coding	proprotein convertase subtilisin/kexin type 2
ENSG00000211683.3	0.3	2.11	1.55	1.02	KB-1572G7.3	chr22	processed_transcript		--
ENSG00000229057.1	0	0	0.13	0	RPS3AP54	chr9	processed_pseudogene	ribosomal protein S3a pseudogene 54
ENSG00000204569.9	26.8	19.19	12.7	15.8	PPP1R10	chr6	protein_coding	protein phosphatase 1, regulatory subunit 10
ENSG00000261396.1	0	0	0.06	0	CTD-2012K14.2	chr16	antisense		--
ENSG00000163995.18	0.85	1.04	0.84	0.95	ABLIM2	chr4	protein_coding	actin binding LIM protein family, member 2
ENSG00000235859.5	0.36	0.08	0.65	0.46	AC006978.6	chr7	processed_pseudogene		--
ENSG00000077009.13	0	0	0.08	0.06	NMRK2	chr19	protein_coding	nicotinamide riboside kinase 2
ENSG00000276476.2	0.25	0.5	1.16	1.08	LINC00540	chr13	lincRNA	long intergenic non-protein coding RNA 540
ENSG00000227210.1	0.08	0.09	0.06	0.18	AC079145.4	chr2	antisense		--
ENSG00000224718.1	0	0	0	0.04	RP11-222A5.1	chr1	lincRNA		--
ENSG00000225726.1	0	0	0	0.26	AC007000.10	chr7	processed_pseudogene		--
ENSG00000228160.1	0	0	0.27	0	RP13-57D9.3	chrX	lincRNA		--
ENSG00000167644.11	0.93	2.22	0.29	0.18	C19orf33	chr19	protein_coding	chromosome 19 open reading frame 33
ENSG00000129559.12	21.52	23.86	15.56	14.95	NEDD8	chr14	protein_coding	neural precursor cell expressed, developmentally down-regulated 8
ENSG00000243572.1	0	0.2	0	0	RP11-889D3.2	chr3	lincRNA		--
ENSG00000148655.14	0.25	0.21	0.49	0.61	C10orf11	chr10	protein_coding	chromosome 10 open reading frame 11
ENSG00000174099.10	1.99	2.12	1.99	2.26	MSRB3	chr12	protein_coding	methionine sulfoxide reductase B3
ENSG00000250564.1	0	0	0	0.05	RP11-215P8.4	chr5	lincRNA		--
ENSG00000233382.6	1.26	0.09	1.82	0.31	NKAPP1	chrX	transcribed_processed_pseudogene	NFKB activating protein pseudogene 1
ENSG00000214253.8	74.6	97.72	51.14	57.27	FIS1	chr7	protein_coding	fission 1 (mitochondrial outer membrane) homolog (S. cerevisiae)
ENSG00000259402.1	0	0	0.18	0.18	RP11-30K9.4	chr15	sense_intronic		--
ENSG00000281856.1	0	0.16	0	0.04	RP11-744A16.4	chr17	lincRNA		--
ENSG00000274225.1	0	0	0.05	0	KB-68A7.1	chr21	lincRNA		--
ENSG00000279773.1	0.16	0	0	0	AL050303.10	chr21	TEC		--
ENSG00000099260.10	2	0.78	1.5	2.13	PALMD	chr1	protein_coding	palmdelphin
ENSG00000213015.8	4.08	4.45	4.13	4.84	ZNF580	chr19	protein_coding	zinc finger protein 580
ENSG00000232352.1	0.36	3.04	0.18	0.19	SEMA3B-AS1	chr3	antisense	SEMA3B antisense RNA 1 (head to head)
ENSG00000230747.1	0	0.25	0.21	0.09	AC021188.4	chr2	antisense		--
ENSG00000215375.6	0.76	1.25	0.72	0.54	MYL5	chr4	protein_coding	myosin, light chain 5, regulatory
ENSG00000267283.1	0.31	0.64	0.98	0.43	AC005306.3	chr19	processed_transcript		--
ENSG00000279357.1	0	0	0.06	0	RP11-475D10.4	chr16	TEC		--
ENSG00000158669.11	16.34	16.1	13.28	14.56	AGPAT6	chr8	protein_coding	1-acylglycerol-3-phosphate O-acyltransferase 6
ENSG00000088986.10	112.88	150.64	60.44	65.34	DYNLL1	chr12	protein_coding	dynein, light chain, LC8-type 1
ENSG00000279724.1	0	0	0.13	0	AC005086.1	chr7	pseudogene		--
ENSG00000273444.1	0	0	0.55	0	RP5-1147A1.2	chr7	unprocessed_pseudogene		--
ENSG00000167165.18	0.04	0	0	0.01	UGT1A6	chr2	protein_coding	UDP glucuronosyltransferase 1 family, polypeptide A6
ENSG00000013441.15	8.15	8.13	26.61	16.97	CLK1	chr2	protein_coding	CDC-like kinase 1
ENSG00000198843.12	8.29	9.66	11	9.69	SELT	chr3	protein_coding		--
ENSG00000118004.17	0	0.09	0	0	COLEC11	chr2	protein_coding	collectin sub-family member 11
ENSG00000144579.7	25.08	22.24	18.43	20.47	CTDSP1	chr2	protein_coding	CTD (carboxy-terminal domain, RNA polymerase II, polypeptide A) small phosphatase 1
ENSG00000260583.1	0	0	0.06	0	AP000223.42	chr21	antisense		--
ENSG00000169814.12	6	5.89	6.05	6.56	BTD	chr3	protein_coding	biotinidase
ENSG00000276890.1	0	0	0.11	0	Metazoa_SRP	chr3	misc_RNA		--
ENSG00000106714.17	0.97	0.79	1.77	1.27	CNTNAP3	chr9	protein_coding	contactin associated protein-like 3
ENSG00000034713.7	30.33	25.83	26.12	27.92	GABARAPL2	chr16	protein_coding	GABA(A) receptor-associated protein-like 2
ENSG00000166326.6	7.4	7.09	13.63	11.97	TRIM44	chr11	protein_coding	tripartite motif containing 44
ENSG00000259459.5	0.12	0.12	0.02	0.08	RP11-321G12.1	chr15	lincRNA		--
ENSG00000260274.1	0.66	0.59	0.37	0.16	RP11-817O13.8	chr15	lincRNA		--
ENSG00000184986.10	2.29	3.07	1.31	1.23	TMEM121	chr14	protein_coding	transmembrane protein 121
ENSG00000172339.9	0.76	0.67	0.88	0.87	ALG14	chr1	protein_coding	ALG14, UDP-N-acetylglucosaminyltransferase subunit
ENSG00000257058.1	0.1	0	0	0	RP11-864I4.4	chr11	antisense		--
ENSG00000274879.1	0.69	2.61	0.86	0.53	RP11-411G2.1	chr12	processed_pseudogene		--
ENSG00000148346.11	1.06	0.72	1.15	1.31	LCN2	chr9	protein_coding	lipocalin 2
ENSG00000160801.13	0.42	0	0.2	0.16	PTH1R	chr3	protein_coding	parathyroid hormone 1 receptor
ENSG00000048707.13	1.31	0.82	4.06	3.62	VPS13D	chr1	protein_coding	vacuolar protein sorting 13 homolog D (S. cerevisiae)
ENSG00000176978.13	34.31	36.05	28.55	29.13	DPP7	chr9	protein_coding	dipeptidyl-peptidase 7
ENSG00000237757.2	0	0	0.02	0	EEF1A1P30	chrX	processed_pseudogene	eukaryotic translation elongation factor 1 alpha 1 pseudogene 30
ENSG00000244378.1	0	0	0	0.03	RPS2P45	chr16	transcribed_processed_pseudogene	ribosomal protein S2 pseudogene 45
ENSG00000196357.11	0.7	0.19	0.85	0.84	ZNF565	chr19	protein_coding	zinc finger protein 565
ENSG00000280240.1	0.02	0	0.02	0	AL049794.1	chr20	protein_coding		--
ENSG00000136197.12	4.8	4.36	5.9	6.44	C7orf25	chr7	protein_coding	chromosome 7 open reading frame 25
ENSG00000206341.7	1.57	1.79	0.5	0.7	HLA-H	chr6	unprocessed_pseudogene	major histocompatibility complex, class I, H (pseudogene)
ENSG00000261519.3	0.02	0	0.1	0.02	RP11-403P17.4	chr16	lincRNA		--
ENSG00000021488.12	0	0.08	0.02	0	SLC7A9	chr19	protein_coding	solute carrier family 7 (amino acid transporter light chain, bo,+ system), member 9
ENSG00000129946.10	0.23	0.81	0.16	0.29	SHC2	chr19	protein_coding	SHC (Src homology 2 domain containing) transforming protein 2
ENSG00000118564.14	4.28	2.94	4.99	3.94	FBXL5	chr4	protein_coding	F-box and leucine-rich repeat protein 5
ENSG00000015568.12	0.01	0	0.04	0.02	RGPD5	chr2	protein_coding	RANBP2-like and GRIP domain containing 5
ENSG00000135477.11	0.44	0.97	0.33	0.05	KRT87P	chr12	transcribed_unprocessed_pseudogene	keratin 87 pseudogene
ENSG00000276071.1	0	0.07	0.4	0.07	CTD-3234P18.6	chr19	lincRNA		--
ENSG00000196584.2	2.04	1.97	7.38	4.11	XRCC2	chr7	protein_coding	X-ray repair complementing defective repair in Chinese hamster cells 2
ENSG00000135446.16	111.37	142.19	93.12	104.23	CDK4	chr12	protein_coding	cyclin-dependent kinase 4
ENSG00000205209.7	0.05	0.17	0.21	0.05	SCGB2B2	chr19	protein_coding	secretoglobin, family 2B, member 2
ENSG00000108559.11	21.55	25.13	21.69	25.78	NUP88	chr17	protein_coding	nucleoporin 88kDa
ENSG00000144635.8	12.9	14.83	11.41	12.51	DYNC1LI1	chr3	protein_coding	dynein, cytoplasmic 1, light intermediate chain 1
ENSG00000167553.14	295.78	302.75	164.55	194.42	TUBA1C	chr12	protein_coding	tubulin, alpha 1c
ENSG00000137700.16	17.04	15.13	14.2	15.88	SLC37A4	chr11	protein_coding	solute carrier family 37 (glucose-6-phosphate transporter), member 4
ENSG00000167216.16	0.69	0.68	1.18	1.07	KATNAL2	chr18	protein_coding	katanin p60 subunit A-like 2
ENSG00000100242.15	38.64	37.81	31.11	34.68	SUN2	chr22	protein_coding	Sad1 and UNC84 domain containing 2
ENSG00000224531.5	3.75	2.87	6.45	5.41	SMIM13	chr6	protein_coding	small integral membrane protein 13
ENSG00000113013.12	155.45	136.28	158.01	164.79	HSPA9	chr5	protein_coding	heat shock 70kDa protein 9 (mortalin)
ENSG00000177963.12	36.23	42.07	23.25	25.82	RIC8A	chr11	protein_coding	RIC8 guanine nucleotide exchange factor A
ENSG00000125124.11	6.25	5.67	11.16	10.26	BBS2	chr16	protein_coding	Bardet-Biedl syndrome 2
ENSG00000205035.8	0	0	0	0.04	RP11-707M1.1	chr11	transcribed_unprocessed_pseudogene		--
ENSG00000260691.5	0	0	0	0.04	ANKRD20A1	chr9	protein_coding	ankyrin repeat domain 20 family, member A1
ENSG00000264346.1	1.64	1.12	3.69	1.78	SNORA77	chr22	snoRNA	small nucleolar RNA, H/ACA box 77
ENSG00000166866.12	0.33	0.47	1.24	1.56	MYO1A	chr12	protein_coding	myosin IA
ENSG00000197580.11	0.03	0	0.03	0.06	BCO2	chr11	protein_coding	beta-carotene oxygenase 2
ENSG00000159479.16	29.77	36.38	23.24	23.62	MED8	chr1	protein_coding	mediator complex subunit 8
ENSG00000236753.5	7.81	8.45	7.05	7.47	MKLN1-AS	chr7	processed_transcript	MKLN1 antisense RNA
ENSG00000109113.17	73.21	81.18	47.75	58.53	RAB34	chr17	protein_coding	RAB34, member RAS oncogene family
ENSG00000054654.15	0.29	0.15	1.67	0.94	SYNE2	chr14	protein_coding	spectrin repeat containing, nuclear envelope 2
ENSG00000134996.11	14.51	12.02	16.67	18.41	OSTF1	chr9	protein_coding	osteoclast stimulating factor 1
ENSG00000265982.1	0	0	1.28	0.33	RP11-927P21.4	chr17	unprocessed_pseudogene		--
ENSG00000180773.14	3.95	2.39	6.98	5.53	SLC36A4	chr11	protein_coding	solute carrier family 36 (proton/amino acid symporter), member 4
ENSG00000109339.18	0.04	0	0.01	0.03	MAPK10	chr4	protein_coding	mitogen-activated protein kinase 10
ENSG00000262343.1	0.13	0.29	0.28	0.69	RP11-353N14.3	chr17	lincRNA		--
ENSG00000185386.14	5.85	5.71	4.45	4.5	MAPK11	chr22	protein_coding	mitogen-activated protein kinase 11
ENSG00000118680.12	125.27	145.19	93.19	106.87	MYL12B	chr18	protein_coding	myosin, light chain 12B, regulatory
ENSG00000213051.3	0	0	0.21	0	RPL5P5	chr1	processed_pseudogene	ribosomal protein L5 pseudogene 5
ENSG00000229344.1	0.18	0.21	0.18	0.23	RP5-857K21.7	chr1	unprocessed_pseudogene		--
ENSG00000185049.12	10.96	8.98	7.3	8.58	NELFA	chr4	protein_coding	negative elongation factor complex member A
ENSG00000279686.1	0.73	0.47	0.03	0	ECSCR	chr5	protein_coding	endothelial cell surface expressed chemotaxis and apoptosis regulator
ENSG00000140488.14	0	0	0.01	0.09	CELF6	chr15	protein_coding	CUGBP, Elav-like family member 6
ENSG00000237489.2	0.03	0.25	0.05	0.04	LINC00959	chr10	lincRNA	long intergenic non-protein coding RNA 959
ENSG00000279649.1	0	0	0.09	0.06	RP11-96D1.8	chr16	TEC		--
ENSG00000259475.1	0	0	0	0.05	RP11-654A16.3	chr15	antisense		--
ENSG00000170899.10	1.18	1.06	2.23	2.8	GSTA4	chr6	protein_coding	glutathione S-transferase alpha 4
ENSG00000125734.13	21.71	21.69	20.82	23.87	GPR108	chr19	protein_coding	G protein-coupled receptor 108
ENSG00000144043.11	19.71	14.87	12.86	14.14	TEX261	chr2	protein_coding	testis expressed 261
ENSG00000135775.13	8.29	7.06	9.31	10.44	COG2	chr1	protein_coding	component of oligomeric golgi complex 2
ENSG00000224416.2	0	0.74	0	0.06	IFNA22P	chr9	unprocessed_pseudogene	interferon, alpha 22, pseudogene
ENSG00000260276.2	0	0.49	0.24	0.15	RP11-77H9.2	chr16	antisense		--
ENSG00000095787.21	10.33	7.88	22.84	18.3	WAC	chr10	protein_coding	WW domain containing adaptor with coiled-coil
ENSG00000277918.1	0.25	0	0	0.19	U1	chr1	snRNA		--
ENSG00000270681.1	0	0	0.17	0.09	RP11-372K14.2	chr4	antisense		--
ENSG00000256050.2	4.6	5.37	1.74	2.36	RP11-982M15.6	chr14	lincRNA		--
ENSG00000232353.5	0.24	0	0.14	0.33	RP11-655G22.1	chr3	lincRNA		--
ENSG00000140623.13	0.11	0	0.02	0.04	2020-09-12	chr16	protein_coding	septin 12
ENSG00000100380.12	42.98	38.6	57.77	60.3	ST13	chr22	protein_coding	suppression of tumorigenicity 13 (colon carcinoma) (Hsp70 interacting protein)
ENSG00000154760.13	0	0	0.01	0	SLFN13	chr17	protein_coding	schlafen family member 13
ENSG00000118640.10	37.13	45.39	30.53	38.25	VAMP8	chr2	protein_coding	vesicle-associated membrane protein 8
ENSG00000104714.13	6.4	6.48	7.74	8.19	ERICH1	chr8	protein_coding	glutamate-rich 1
ENSG00000064961.18	109.91	114.55	122.99	130.46	HMG20B	chr19	protein_coding	high mobility group 20B
ENSG00000113070.7	5.43	4.66	1.87	2.29	HBEGF	chr5	protein_coding	heparin-binding EGF-like growth factor
ENSG00000272335.1	0.21	0.46	2.68	1.03	RP11-53O19.3	chr5	lincRNA		--
ENSG00000101057.15	217.82	244.1	140.72	161.38	MYBL2	chr20	protein_coding	v-myb avian myeloblastosis viral oncogene homolog-like 2
ENSG00000160188.9	0.23	0.59	0.32	0.29	RSPH1	chr21	protein_coding	radial spoke head 1 homolog (Chlamydomonas)
ENSG00000269974.1	0.33	0	1.09	0.56	RP11-932O9.10	chr15	lincRNA		--
ENSG00000172009.14	27.37	34.34	18.65	20.54	THOP1	chr19	protein_coding	thimet oligopeptidase 1
ENSG00000233242.2	0	0	0.02	0	RP11-220I1.2	chr9	antisense		--
ENSG00000011478.11	21.12	20.75	22.96	23.66	QPCTL	chr19	protein_coding	glutaminyl-peptide cyclotransferase-like
ENSG00000167741.10	0.01	0	0	0	GGT6	chr17	protein_coding	gamma-glutamyltransferase 6
ENSG00000114656.10	0.01	0.04	0	0.02	KIAA1257	chr3	protein_coding	KIAA1257
ENSG00000122420.9	0	0	0.02	0	PTGFR	chr1	protein_coding	prostaglandin F receptor (FP)
ENSG00000266754.2	0.14	0	0.1	0	RN7SL524P	chr10	misc_RNA	RNA, 7SL, cytoplasmic 524, pseudogene
ENSG00000204228.3	8.96	11.95	7.91	9.43	HSD17B8	chr6	protein_coding	hydroxysteroid (17-beta) dehydrogenase 8
ENSG00000131508.15	27.02	24.37	23.67	23.91	UBE2D2	chr5	protein_coding	ubiquitin-conjugating enzyme E2D 2
ENSG00000260193.1	2.73	1.89	2.83	1.71	RP11-83N9.5	chr9	lincRNA		--
ENSG00000241593.5	0	0	0.03	0	RP11-520D19.2	chr3	lincRNA		--
ENSG00000203565.2	0	0	0	0.07	RP13-259N13.2	chr10	lincRNA		--
ENSG00000225606.1	0	0	0.1	0	AC005281.2	chr7	antisense		--
ENSG00000104164.10	3.97	2.75	11.01	8.25	BLOC1S6	chr15	protein_coding	biogenesis of lysosomal organelles complex-1, subunit 6, pallidin
ENSG00000198189.10	2.34	1.44	3.32	2.96	HSD17B11	chr4	protein_coding	hydroxysteroid (17-beta) dehydrogenase 11
ENSG00000108821.13	2.03	1.64	3.23	2.82	COL1A1	chr17	protein_coding	collagen, type I, alpha 1
ENSG00000105939.12	8.64	5.18	8.12	7.38	ZC3HAV1	chr7	protein_coding	zinc finger CCCH-type, antiviral 1
ENSG00000105855.9	0.31	0.52	1.27	0.65	ITGB8	chr7	protein_coding	integrin, beta 8
ENSG00000127124.13	1.64	1.25	0.56	0.57	HIVEP3	chr1	protein_coding	human immunodeficiency virus type I enhancer binding protein 3
ENSG00000110844.13	4.04	2.6	5.03	4.54	PRPF40B	chr12	protein_coding	PRP40 pre-mRNA processing factor 40 homolog B (S. cerevisiae)
ENSG00000089723.9	0.87	0.48	1.34	1.24	OTUB2	chr14	protein_coding	OTU deubiquitinase, ubiquitin aldehyde binding 2
ENSG00000249738.6	0	0.12	0	0	AC008697.1	chr5	lincRNA		--
ENSG00000042493.15	101.75	109.4	84.13	98.56	CAPG	chr2	protein_coding	capping protein (actin filament), gelsolin-like
ENSG00000196417.12	0.12	0.13	0.57	0.45	ZNF765	chr19	protein_coding	zinc finger protein 765
ENSG00000023318.7	9.66	7.2	9.76	10.24	ERP44	chr9	protein_coding	endoplasmic reticulum protein 44
ENSG00000054690.13	0.61	0.28	1.07	0.76	PLEKHH1	chr14	protein_coding	pleckstrin homology domain containing, family H (with MyTH4 domain) member 1
ENSG00000244503.1	0	0	0.02	0.1	RP11-278L15.6	chr3	processed_pseudogene		--
ENSG00000205791.3	0.16	0.3	0.16	0.12	LOH12CR2	chr12	lincRNA	loss of heterozygosity, 12, chromosomal region 2 (non-protein coding)
ENSG00000228540.1	0	0.42	0	0	AC073326.3	chr7	sense_intronic		--
ENSG00000266202.1	1.19	0.32	1.9	1.09	RP1-66C13.4	chr17	protein_coding		--
ENSG00000253490.5	0	0	0	0.01	AC145110.1	chr8	lincRNA		--
ENSG00000174437.16	71.49	57.43	54.9	61.77	ATP2A2	chr12	protein_coding	ATPase, Ca++ transporting, cardiac muscle, slow twitch 2
ENSG00000135900.3	12.21	11.23	14.64	13.8	MRPL44	chr2	protein_coding	mitochondrial ribosomal protein L44
ENSG00000228630.5	4.83	4.25	9.24	6.78	HOTAIR	chr12	antisense	HOX transcript antisense RNA
ENSG00000274012.1	338.71	710.73	135.76	232.66	Metazoa_SRP	chr14	misc_RNA		--
ENSG00000118729.11	0	0.09	0	0	CASQ2	chr1	protein_coding	calsequestrin 2 (cardiac muscle)
ENSG00000258858.1	0	0	0	0.04	RP11-982M15.5	chr14	antisense		--
ENSG00000250903.8	0.12	0.05	0.42	0.26	GMDS-AS1	chr6	lincRNA	GMDS antisense RNA 1 (head to head)
ENSG00000112855.14	22.4	24.78	22.44	23.47	HARS2	chr5	protein_coding	histidyl-tRNA synthetase 2, mitochondrial
ENSG00000272434.1	0.52	1.08	0.79	0.41	RP13-131K19.6	chr3	antisense		--
ENSG00000249395.2	0.07	0	0.42	0.41	CASC9	chr8	lincRNA	cancer susceptibility candidate 9 (non-protein coding)
ENSG00000268400.5	50.71	41.97	42.77	44.28	CTD-3214H19.4	chr19	protein_coding		--
ENSG00000154518.9	17.03	20.53	12.73	13.5	ATP5G3	chr2	protein_coding	ATP synthase, H+ transporting, mitochondrial Fo complex, subunit C3 (subunit 9)
ENSG00000259985.1	0.42	0	0.13	0	RP11-549B18.1	chr18	antisense		--
ENSG00000226200.6	0.07	0	0.24	0.14	SGMS1-AS1	chr10	antisense	SGMS1 antisense RNA 1
ENSG00000276234.4	3.21	3.47	3.31	2.91	TADA2A	chr17	protein_coding	transcriptional adaptor 2A
ENSG00000213886.3	0	0.09	0.42	0.58	UBD	chr6	protein_coding	ubiquitin D
ENSG00000258172.1	0	0	0	0.06	RP11-1105G2.4	chr12	antisense		--
ENSG00000132141.13	0.28	0.57	0.34	0.23	CCT6B	chr17	protein_coding	chaperonin containing TCP1, subunit 6B (zeta 2)
ENSG00000078269.13	4.56	3.54	6.35	5.3	SYNJ2	chr6	protein_coding	synaptojanin 2
ENSG00000141519.14	0.4	0.42	0.94	0.72	CCDC40	chr17	protein_coding	coiled-coil domain containing 40
ENSG00000229023.1	0	0	0	0.21	AC067945.3	chr2	processed_pseudogene		--
ENSG00000267980.1	0.05	0.38	0.29	0.17	AC007292.6	chr19	antisense		--
ENSG00000187954.12	5.3	5.68	3.61	3.69	CYHR1	chr8	protein_coding	cysteine/histidine-rich 1
ENSG00000244055.1	0	0	0.29	0.59	AC007566.10	chr7	antisense		--
ENSG00000261172.1	0	0	0	0.07	RP11-356C4.5	chr16	lincRNA		--
ENSG00000214856.11	0.22	0	0.15	0	KRT16P1	chr17	transcribed_unprocessed_pseudogene	entry withdrawn
ENSG00000068912.13	14.94	10.22	21.88	21.06	ERLEC1	chr2	protein_coding	endoplasmic reticulum lectin 1
ENSG00000267213.4	0.21	0.63	0.35	0.69	AC007773.2	chr19	antisense		--
ENSG00000202031.1	0.58	0	1.32	0.45	SNORD38A	chr1	snoRNA	small nucleolar RNA, C/D box 38A
ENSG00000124067.16	10.64	12.01	6.73	7.66	SLC12A4	chr16	protein_coding	solute carrier family 12 (potassium/chloride transporter), member 4
ENSG00000274717.1	0	0	0	0.08	RP1-47A17.1	chr22	processed_pseudogene		--
ENSG00000164904.15	13.24	12.56	17.47	18.54	ALDH7A1	chr5	protein_coding	aldehyde dehydrogenase 7 family, member A1
ENSG00000114439.18	1.72	1.03	8.65	5.05	BBX	chr3	protein_coding	bobby sox homolog (Drosophila)
ENSG00000087087.18	75.74	74.9	37.41	43.16	SRRT	chr7	protein_coding	serrate, RNA effector molecule
ENSG00000249855.1	0.27	0.1	1.36	0.44	EEF1A1P19	chr5	processed_pseudogene	eukaryotic translation elongation factor 1 alpha 1 pseudogene 19
ENSG00000198520.10	0.09	0	0.51	0.28	C1orf228	chr1	protein_coding	chromosome 1 open reading frame 228
ENSG00000101365.20	35.79	46.05	25.41	30.23	IDH3B	chr20	protein_coding	isocitrate dehydrogenase 3 (NAD+) beta
ENSG00000278966.2	0	0	0.03	0	RP5-1174N9.2	chr1	TEC		--
ENSG00000258881.6	3.03	2.15	2.05	2.07	AC007040.11	chr2	protein_coding		--
ENSG00000134824.13	12.95	13.27	7.6	9.86	FADS2	chr11	protein_coding	fatty acid desaturase 2
ENSG00000275894.1	0.35	0.46	0.69	0.18	RP3-453C12.14	chr20	sense_intronic		--
ENSG00000179044.15	0	0.09	0.05	0.03	EXOC3L1	chr16	protein_coding	exocyst complex component 3-like 1
ENSG00000201675.1	0	0	1.46	0.38	SNORD32A	chr19	snoRNA	small nucleolar RNA, C/D box 32A
ENSG00000135838.13	0.18	0.04	0.19	0.07	NPL	chr1	protein_coding	N-acetylneuraminate pyruvate lyase (dihydrodipicolinate synthase)
ENSG00000201659.1	0	0	0.79	0.2	RNU12-2P	chrX	snRNA	RNA, U12 small nuclear 2, pseudogene
ENSG00000233469.1	0	0	0.12	0.13	ST6GALNAC4P1	chr13	processed_pseudogene	ST6 (alpha-N-acetyl-neuraminyl-2,3-beta-galactosyl-1,3)-N-acetylgalactosaminide alpha-2,6-sialyltransferase 4 pseudogene 1
ENSG00000100612.13	8.24	8.01	5.87	6.53	DHRS7	chr14	protein_coding	dehydrogenase/reductase (SDR family) member 7
ENSG00000251093.1	0	0	0.21	0.05	RP11-414H23.3	chr5	lincRNA		--
ENSG00000127419.16	3.41	2.67	2.68	3.37	TMEM175	chr4	protein_coding	transmembrane protein 175
ENSG00000204176.13	0.13	0.15	0.19	0.28	SYT15	chr10	protein_coding	synaptotagmin XV
ENSG00000164934.13	12.99	11.03	11.94	12.06	DCAF13	chr8	protein_coding	DDB1 and CUL4 associated factor 13
ENSG00000183474.15	2.49	2.96	2.29	2.34	GTF2H2C	chr5	protein_coding	GTF2H2 family member C
ENSG00000116750.13	6.95	5.94	8.84	7.49	UCHL5	chr1	protein_coding	ubiquitin carboxyl-terminal hydrolase L5
ENSG00000246640.1	0.44	0.87	0.15	0.33	RP11-1094H24.4	chr17	lincRNA		--
ENSG00000160075.11	13.93	16.27	12.09	13.85	SSU72	chr1	protein_coding	SSU72 RNA polymerase II CTD phosphatase homolog (S. cerevisiae)
ENSG00000165475.13	2.5	2.33	1.14	1.96	CRYL1	chr13	protein_coding	crystallin, lambda 1
ENSG00000278769.1	0	0.23	0.11	0.27	CTD-2036P10.5	chr15	antisense		--
ENSG00000112077.15	0.09	0	0.14	0	RHAG	chr6	protein_coding	Rh-associated glycoprotein
ENSG00000126453.9	17.74	21.76	10.34	12.74	BCL2L12	chr19	protein_coding	BCL2-like 12 (proline rich)
ENSG00000188428.16	5.64	5.1	6.04	6.55	BLOC1S5	chr6	protein_coding	biogenesis of lysosomal organelles complex-1, subunit 5, muted
ENSG00000162522.10	38.15	24.11	25.54	29.05	KIAA1522	chr1	protein_coding	KIAA1522
ENSG00000118402.5	0	0	0.08	0	ELOVL4	chr6	protein_coding	ELOVL fatty acid elongase 4
ENSG00000279088.1	1.79	3.37	7.18	5.55	RP11-574K11.24	chr10	TEC		--
ENSG00000066697.14	18.91	15.68	17.82	17.18	MSANTD3	chr9	protein_coding	Myb/SANT-like DNA-binding domain containing 3
ENSG00000257642.1	2.31	0.34	0.39	0	RP11-474B16.1	chr12	antisense		--
ENSG00000139517.7	0.89	0.88	2.37	2.43	LNX2	chr13	protein_coding	ligand of numb-protein X 2
ENSG00000132874.13	0.03	0	0	0.01	SLC14A2	chr18	protein_coding	solute carrier family 14 (urea transporter), member 2
ENSG00000165240.17	1.39	1.05	6.02	4.7	ATP7A	chrX	protein_coding	ATPase, Cu++ transporting, alpha polypeptide
ENSG00000006042.11	0	0	0.01	0	TMEM98	chr17	protein_coding	transmembrane protein 98
ENSG00000131149.17	14.53	8.62	13.79	13.35	GSE1	chr16	protein_coding	Gse1 coiled-coil protein
ENSG00000223711.1	0.05	0.17	0.72	0.39	AC091633.3	chr3	antisense		--
ENSG00000183735.9	5.65	4.25	13.08	10.35	TBK1	chr12	protein_coding	TANK-binding kinase 1
ENSG00000205143.2	0.03	0	0.04	0.09	ARID3C	chr9	protein_coding	AT rich interactive domain 3C (BRIGHT-like)
ENSG00000100626.16	0	0	0.05	0.08	GALNT16	chr14	protein_coding	polypeptide N-acetylgalactosaminyltransferase 16
ENSG00000116580.18	7.53	5.52	7.48	7.72	GON4L	chr1	protein_coding	gon-4-like (C. elegans)
ENSG00000234061.1	0	0	0	0.17	AC007969.4	chr2	processed_pseudogene		--
ENSG00000116161.17	41.92	39.46	31.41	30.97	CACYBP	chr1	protein_coding	calcyclin binding protein
ENSG00000241959.3	0	0	0	0.11	RN7SL76P	chr7	misc_RNA	RNA, 7SL, cytoplasmic 76, pseudogene
ENSG00000150551.10	0.41	0.94	0.25	0.22	LYPD1	chr2	protein_coding	LY6/PLAUR domain containing 1
ENSG00000171533.11	0.01	0.04	0	0.01	MAP6	chr11	protein_coding	microtubule-associated protein 6
ENSG00000275770.1	0	0	0	0.45	MIR6505	chr12	miRNA	microRNA 6505
ENSG00000281628.1	0	0	0	0.32	AC113192.1	chr11	miRNA		--
ENSG00000133858.15	1.18	1.3	8.09	3.25	ZFC3H1	chr12	protein_coding	zinc finger, C3H1-type containing
ENSG00000245598.6	0	0.2	0	0	DACT3-AS1	chr19	antisense	DACT3 antisense RNA 1
ENSG00000233872.1	0	0	0	0.04	AC005033.6	chr2	processed_pseudogene		--
ENSG00000225200.2	0	0.07	0	0	AB019441.29	chr14	processed_pseudogene		--
ENSG00000160229.11	0.22	0.23	0.56	0.28	ZNF66	chr19	protein_coding	zinc finger protein 66
ENSG00000227536.1	0.24	0	0.25	0.08	SOCS5P4	chrX	processed_pseudogene	suppressor of cytokine signaling 5 pseudogene 4
ENSG00000257955.1	0	0	0.03	0	RP1-228P16.5	chr12	lincRNA		--
ENSG00000116171.16	3.41	4.04	6.69	6.54	SCP2	chr1	protein_coding	sterol carrier protein 2
ENSG00000232453.5	2.09	2.05	1.29	1.02	RP4-794H19.1	chr1	lincRNA		--
ENSG00000105136.19	1.26	1.19	1.66	1.56	ZNF419	chr19	protein_coding	zinc finger protein 419
ENSG00000004455.16	88.95	103.97	72.81	81.6	AK2	chr1	protein_coding	adenylate kinase 2
ENSG00000254852.8	0	0	0.09	0	NPIPA2	chr16	protein_coding	nuclear pore complex interacting protein family, member A2
ENSG00000177732.7	8.78	5.02	7.65	7.78	SOX12	chr20	protein_coding	SRY (sex determining region Y)-box 12
ENSG00000228327.2	1.12	0.46	1.49	0.87	RP11-206L10.2	chr1	lincRNA		--
ENSG00000161653.10	1.18	0.75	0.75	0.47	NAGS	chr17	protein_coding	N-acetylglutamate synthase
ENSG00000174125.7	0.04	0	0.23	0.1	TLR1	chr4	protein_coding	toll-like receptor 1
ENSG00000259933.6	0.89	0.83	0.12	0.13	RP11-304L19.1	chr16	sense_overlapping		--
ENSG00000116497.17	3.79	3.57	10.22	8.09	S100PBP	chr1	protein_coding	S100P binding protein
ENSG00000117174.10	3.02	2.62	6.03	5.54	ZNHIT6	chr1	protein_coding	zinc finger, HIT-type containing 6
ENSG00000166164.15	10.1	7.55	12.39	11.3	BRD7	chr16	protein_coding	bromodomain containing 7
ENSG00000260339.1	0	0.14	0.2	0.08	HEXA-AS1	chr15	antisense	HEXA antisense RNA 1
ENSG00000116525.13	3.31	2.06	2.03	2.03	TRIM62	chr1	protein_coding	tripartite motif containing 62
ENSG00000187867.8	0.14	0	0.15	0.14	PALM3	chr19	protein_coding	paralemmin 3
ENSG00000141524.15	9.39	9.3	5.99	6.85	TMC6	chr17	protein_coding	transmembrane channel-like 6
ENSG00000166317.11	0.25	0.11	0.04	0.01	SYNPO2L	chr10	protein_coding	synaptopodin 2-like
ENSG00000184481.16	5.66	5.17	9.22	11.08	FOXO4	chrX	protein_coding	forkhead box O4
ENSG00000267192.1	0	0	0	0.14	AC006116.12	chr19	antisense		--
ENSG00000166407.13	1.9	1.19	3.88	4.19	LMO1	chr11	protein_coding	LIM domain only 1 (rhombotin 1)
ENSG00000160716.4	0	0	0.01	0	CHRNB2	chr1	protein_coding	cholinergic receptor, nicotinic, beta 2 (neuronal)
ENSG00000228140.1	0.06	0	0.07	0.11	RP3-467K16.4	chr1	lincRNA		--
ENSG00000183506.16	1.18	1.29	1.56	1.3	PI4KAP2	chr22	transcribed_unprocessed_pseudogene	phosphatidylinositol 4-kinase, catalytic, alpha pseudogene 2
ENSG00000239257.1	0.09	0	0.59	0.88	RPL23AP1	chr6	transcribed_processed_pseudogene	ribosomal protein L23a pseudogene 1
ENSG00000169740.13	1.27	1.38	1.32	0.61	ZNF32	chr10	protein_coding	zinc finger protein 32
ENSG00000148834.12	117.06	143.25	60.93	69.47	GSTO1	chr10	protein_coding	glutathione S-transferase omega 1
ENSG00000278931.1	0	0	0.05	0.09	bP-2189O9.2	chr21	unprocessed_pseudogene		--
ENSG00000183671.12	1.23	1.32	1.12	1.9	GPR1	chr2	protein_coding	G protein-coupled receptor 1
ENSG00000164037.16	0	0	0.01	0.07	SLC9B1	chr4	protein_coding	solute carrier family 9, subfamily B (NHA1, cation proton antiporter 1), member 1
ENSG00000260805.2	0.39	0.17	0.36	0.33	RP11-61J19.5	chr1	lincRNA		--
ENSG00000162923.14	14.13	10.62	23.3	20.45	WDR26	chr1	protein_coding	WD repeat domain 26
ENSG00000170848.15	1.39	1.5	0.43	0.36	PSG6	chr19	protein_coding	pregnancy specific beta-1-glycoprotein 6
ENSG00000197599.12	0	0.11	0.19	0.05	CCDC154	chr16	protein_coding	coiled-coil domain containing 154
ENSG00000023191.16	65.69	68.64	42.47	43.82	RNH1	chr11	protein_coding	ribonuclease/angiogenin inhibitor 1
ENSG00000167685.14	11.23	9.34	5.25	6.42	ZNF444	chr19	protein_coding	zinc finger protein 444
ENSG00000278665.1	0.06	0	0.58	0.17	RP11-666O2.4	chr16	unprocessed_pseudogene		--
ENSG00000254635.5	7.68	6.24	10.23	8.35	WAC-AS1	chr10	antisense	WAC antisense RNA 1 (head to head)
ENSG00000130725.7	64.56	70.88	42.65	47.19	UBE2M	chr19	protein_coding	ubiquitin-conjugating enzyme E2M
ENSG00000203950.6	21.2	18.19	18.89	21.74	FAM127B	chrX	protein_coding	family with sequence similarity 127, member B
ENSG00000213830.3	0.57	0	1.47	0.7	CFL1P5	chr5	processed_pseudogene	cofilin 1 (non-muscle) pseudogene 5
ENSG00000278469.1	0	0	0.32	0	Metazoa_SRP	chr12	misc_RNA		--
ENSG00000123364.4	11.83	9.61	11.35	12.79	HOXC13	chr12	protein_coding	homeobox C13
ENSG00000254002.1	0.55	0	0	0	RP11-213G6.2	chr8	lincRNA		--
ENSG00000090432.6	13.7	16.15	8.19	9.67	MUL1	chr1	protein_coding	mitochondrial E3 ubiquitin protein ligase 1
ENSG00000272667.1	1.69	1.63	2.29	2.17	RP11-395A13.2	chr2	lincRNA		--
ENSG00000254495.1	0	0	0.08	0	AP000487.4	chr11	antisense		--
ENSG00000244252.1	0.07	0.68	0.39	0.75	RP11-495P10.7	chr1	lincRNA		--
ENSG00000090316.15	16.87	13.91	11.91	12.4	MAEA	chr4	protein_coding	macrophage erythroblast attacher
ENSG00000237412.6	0	0	0.34	0.38	PRSS56	chr2	protein_coding	protease, serine, 56
ENSG00000125652.7	17.17	25.68	12.22	16.73	ALKBH7	chr19	protein_coding	alkB, alkylation repair homolog 7 (E. coli)
ENSG00000166337.9	62.97	63.58	36.98	39.97	TAF10	chr11	protein_coding	TAF10 RNA polymerase II, TATA box binding protein (TBP)-associated factor, 30kDa
ENSG00000223813.2	0.11	0.16	1.54	1.32	AC007255.8	chr7	antisense		--
ENSG00000166669.13	0.23	0.21	1.06	0.55	ATF7IP2	chr16	protein_coding	activating transcription factor 7 interacting protein 2
ENSG00000154124.4	9.6	8.84	18.7	16.92	OTULIN	chr5	protein_coding	OTU deubiquitinase with linear linkage specificity
ENSG00000264672.5	0	0.2	0.24	0.14	SEPT4-AS1	chr17	antisense	SEPT4 antisense RNA 1
ENSG00000174928.15	1.19	1.29	1.71	2.17	C3orf33	chr3	protein_coding	chromosome 3 open reading frame 33
ENSG00000197355.10	19.95	20.15	15.66	17.22	UAP1L1	chr9	protein_coding	UDP-N-acetylglucosamine pyrophosphorylase 1 like 1
ENSG00000163399.15	187.91	163.89	164.09	195.09	ATP1A1	chr1	protein_coding	ATPase, Na+/K+ transporting, alpha 1 polypeptide
ENSG00000171657.5	0.01	0.01	0.05	0.01	GPR82	chrX	protein_coding	G protein-coupled receptor 82
ENSG00000170469.10	2.66	5.16	4.26	5.39	SPATA24	chr5	protein_coding	spermatogenesis associated 24
ENSG00000232938.2	0	0	0.16	0.27	RPL23AP87	chr17	transcribed_processed_pseudogene	ribosomal protein L23a pseudogene 87
ENSG00000119681.11	2.63	1.59	1.13	1.06	LTBP2	chr14	protein_coding	latent transforming growth factor beta binding protein 2
ENSG00000198730.7	11.94	8.64	18.39	17.7	CTR9	chr11	protein_coding	CTR9, Paf1/RNA polymerase II complex component
ENSG00000259939.1	0	0	0.08	0.31	RP11-77H9.5	chr16	antisense		--
ENSG00000219433.2	0	0	0	0.14	BTBD10P2	chr6	processed_pseudogene	BTB (POZ) domain containing 10 pseudogene 2
ENSG00000259431.5	1.81	1.63	1.74	1.9	THTPA	chr14	protein_coding	thiamine triphosphatase
ENSG00000196152.10	5.01	3.39	2.76	3.38	ZNF79	chr9	protein_coding	zinc finger protein 79
ENSG00000154328.15	8.96	6.75	7.01	7.24	NEIL2	chr8	protein_coding	nei endonuclease VIII-like 2 (E. coli)
ENSG00000173085.13	6.86	6.88	6.73	8.12	COQ2	chr4	protein_coding	coenzyme Q2 4-hydroxybenzoate polyprenyltransferase
ENSG00000145416.13	0.01	0	0.1	0.11	2020-03-01	chr4	protein_coding	membrane-associated ring finger (C3HC4) 1, E3 ubiquitin protein ligase
ENSG00000135314.12	0.39	0.3	0.71	0.29	KHDC1	chr6	protein_coding	KH homology domain containing 1
ENSG00000177125.5	0.87	0.68	5.09	3.12	ZBTB34	chr9	protein_coding	zinc finger and BTB domain containing 34
ENSG00000123179.13	18.92	22.65	14.63	13.83	EBPL	chr13	protein_coding	emopamil binding protein-like
ENSG00000263006.6	0	0.1	0.15	0.13	ROCK1P1	chr18	transcribed_unprocessed_pseudogene	Rho-associated, coiled-coil containing protein kinase 1 pseudogene 1
ENSG00000088854.12	1.26	1.2	1.74	1.33	C20orf194	chr20	protein_coding	chromosome 20 open reading frame 194
ENSG00000254459.1	0	0	0.05	0	RP11-91P24.7	chr11	antisense		--
ENSG00000112715.20	30.52	28.64	41.89	36.63	VEGFA	chr6	protein_coding	vascular endothelial growth factor A
ENSG00000242687.2	0.26	0.23	0.39	0.29	AC004893.11	chr7	antisense		--
ENSG00000274897.2	0.34	0.25	0.33	0.32	PANO1	chr11	protein_coding	proapoptotic nucleolar protein 1
ENSG00000049541.10	63.92	72.24	43.51	52.53	RFC2	chr7	protein_coding	replication factor C (activator 1) 2, 40kDa
ENSG00000280355.1	0.31	0.53	1.35	0.81	RP11-119F19.5	chr10	TEC		--
ENSG00000113966.9	0.61	0.51	1.04	0.91	ARL6	chr3	protein_coding	ADP-ribosylation factor-like 6
ENSG00000259976.1	0.32	0	1.08	0.36	RP11-553L6.5	chr3	lincRNA		--
ENSG00000218418.2	0	0	0.02	0.01	RP11-296E7.1	chr6	processed_pseudogene		--
ENSG00000131067.16	0	0	0.02	0.1	GGT7	chr20	protein_coding	gamma-glutamyltransferase 7
ENSG00000221953.5	0	0	0.19	0.07	C1orf229	chr1	lincRNA	chromosome 1 open reading frame 229
ENSG00000167332.7	0	0	0.07	0	OR51E2	chr11	protein_coding	olfactory receptor, family 51, subfamily E, member 2
ENSG00000186615.10	0.4	1.08	1.47	1.45	KTN1-AS1	chr14	antisense	KTN1 antisense RNA 1
ENSG00000088367.20	16.66	13.46	12.74	14.9	EPB41L1	chr20	protein_coding	erythrocyte membrane protein band 4.1-like 1
ENSG00000162928.8	2.22	2.34	5.49	4.99	PEX13	chr2	protein_coding	peroxisomal biogenesis factor 13
ENSG00000197043.13	68.4	81.5	61.49	68.7	ANXA6	chr5	protein_coding	annexin A6
ENSG00000125449.6	4.64	3.23	2.47	2.99	ARMC7	chr17	protein_coding	armadillo repeat containing 7
ENSG00000155980.11	0	0.02	0.04	0.01	KIF5A	chr12	protein_coding	kinesin family member 5A
ENSG00000086758.15	37.43	23.07	31.76	33.52	HUWE1	chrX	protein_coding	HECT, UBA and WWE domain containing 1, E3 ubiquitin protein ligase
ENSG00000204839.8	11.34	11.76	8.82	7.75	MROH6	chr8	protein_coding	maestro heat-like repeat family member 6
ENSG00000268746.1	0	0.14	0.36	0	CTD-2571L23.8	chr19	lincRNA		--
ENSG00000266667.1	0	0.09	0.11	0.06	RP11-849N15.4	chr17	lincRNA		--
ENSG00000268043.7	1.51	1.13	3.42	2.22	NBPF12	chr1	protein_coding	neuroblastoma breakpoint family, member 12
ENSG00000201558.1	0	0	0.75	0.19	RNVU1-6	chr1	snRNA	RNA, variant U1 small nuclear 6
ENSG00000270591.1	0	0	0.06	0	RP11-73M18.11	chr14	transcribed_processed_pseudogene		--
ENSG00000265010.1	0.13	0	0.29	0	RP11-661C3.2	chr17	sense_intronic		--
ENSG00000236700.5	0	0.09	0.01	0.03	LINC01010	chr6	lincRNA	long intergenic non-protein coding RNA 1010
ENSG00000271659.1	0.26	0	0.97	0.73	RP11-435O5.4	chr9	antisense		--
ENSG00000172922.8	17.7	28.01	16.81	17.61	RNASEH2C	chr11	protein_coding	ribonuclease H2, subunit C
ENSG00000137801.10	36.87	28.92	9.7	8.12	THBS1	chr15	protein_coding	thrombospondin 1
ENSG00000217648.1	0	0.82	0.16	0.28	RP1-95L4.4	chr6	processed_pseudogene		--
ENSG00000271105.1	0	0	0.23	0.06	SCML2P2	chr16	processed_pseudogene	SCML2 pseudogene 2
ENSG00000173706.12	7.89	4.54	10.92	11.78	HEG1	chr3	protein_coding	heart development protein with EGF-like domains 1
ENSG00000115425.13	0.53	0.28	0.33	0.92	PECR	chr2	protein_coding	peroxisomal trans-2-enoyl-CoA reductase
ENSG00000271973.1	0	0.5	0.55	0.11	RP11-572O6.1	chr3	lincRNA		--
ENSG00000049449.8	58	55.27	85.5	89.87	RCN1	chr11	protein_coding	reticulocalbin 1, EF-hand calcium binding domain
ENSG00000269038.1	0.27	0	0.48	0.07	AP001462.6	chr11	lincRNA		--
ENSG00000224799.1	0	0	0.1	0.05	RP11-445O16.3	chrX	antisense		--
ENSG00000166825.13	131.84	92.3	39.69	42.53	ANPEP	chr15	protein_coding	alanyl (membrane) aminopeptidase
ENSG00000110696.9	49.84	49.14	53.53	52.58	C11orf58	chr11	protein_coding	chromosome 11 open reading frame 58
ENSG00000180769.8	0	0	0.02	0.02	WDFY3-AS2	chr4	processed_transcript	WDFY3 antisense RNA 2
ENSG00000271447.5	0	0	0.25	0.18	MMP28	chr17	protein_coding	matrix metallopeptidase 28
ENSG00000066379.14	44.44	61.7	30.39	30.6	ZNRD1	chr6	protein_coding	zinc ribbon domain containing 1
ENSG00000164509.13	0.13	0.16	0.23	0.18	IL31RA	chr5	protein_coding	interleukin 31 receptor A
ENSG00000153187.16	151.53	125.16	125.34	130.23	HNRNPU	chr1	protein_coding	heterogeneous nuclear ribonucleoprotein U (scaffold attachment factor A)
ENSG00000278615.4	14.12	20.62	10.27	12.96	C11orf98	chr11	protein_coding	chromosome 11 open reading frame 98
ENSG00000103415.11	30.38	35.97	14.91	17.93	HMOX2	chr16	protein_coding	heme oxygenase 2
ENSG00000162174.12	5.69	7.01	4.94	6.03	ASRGL1	chr11	protein_coding	asparaginase like 1
ENSG00000187944.2	0	0	0.02	0.1	C2orf66	chr2	protein_coding	chromosome 2 open reading frame 66
ENSG00000279539.1	0.07	0.11	0.11	0.1	AC006486.10	chr19	TEC		--
ENSG00000122136.13	0	0.18	0	0	OBP2A	chr9	protein_coding	odorant binding protein 2A
ENSG00000012504.13	0.05	0	0.35	0.42	NR1H4	chr12	protein_coding	nuclear receptor subfamily 1, group H, member 4
ENSG00000243284.1	0	0	0.07	0.1	VSIG8	chr1	protein_coding	V-set and immunoglobulin domain containing 8
ENSG00000213949.8	2.26	0.99	5.6	3.74	ITGA1	chr5	protein_coding	integrin, alpha 1
ENSG00000213742.6	0.39	0.11	1.04	0.54	ZNF337-AS1	chr20	antisense	ZNF337 antisense RNA 1
ENSG00000203814.6	0.85	1.21	1.09	1.25	HIST2H2BF	chr1	protein_coding	histone cluster 2, H2bf
ENSG00000070808.15	0.18	0.06	0.14	0.33	CAMK2A	chr5	protein_coding	calcium/calmodulin-dependent protein kinase II alpha
ENSG00000276390.1	1.5	0.54	1.66	0.18	RP1-197B17.5	chr12	sense_intronic		--
ENSG00000267547.1	0	0	0.11	0.47	RP11-686D22.4	chr17	lincRNA		--
ENSG00000159063.12	45.91	43.87	38	38.49	ALG8	chr11	protein_coding	ALG8, alpha-1,3-glucosyltransferase
ENSG00000267309.1	1.5	1.11	2.05	1.73	CTD-2630F21.1	chr19	antisense		--
ENSG00000130653.15	0.48	0.35	0.43	0.38	PNPLA7	chr9	protein_coding	patatin-like phospholipase domain containing 7
ENSG00000148468.16	2.93	3.03	2.46	2.63	FAM171A1	chr10	protein_coding	family with sequence similarity 171, member A1
ENSG00000120451.10	7.7	6.19	10.33	9.2	SNX19	chr11	protein_coding	sorting nexin 19
ENSG00000168813.16	0.92	0.73	4.32	2.52	ZNF507	chr19	protein_coding	zinc finger protein 507
ENSG00000170836.11	2.91	2.73	5.35	5.36	PPM1D	chr17	protein_coding	protein phosphatase, Mg2+/Mn2+ dependent, 1D
ENSG00000162458.12	12.66	11.71	5.66	6.56	FBLIM1	chr1	protein_coding	filamin binding LIM protein 1
ENSG00000230587.1	0	0	0	0.03	AC093609.1	chr2	lincRNA		--
ENSG00000274667.1	0.06	0	0.23	0.51	RP11-31H5.3	chr15	sense_intronic		--
ENSG00000128253.13	0	0	0.01	0.05	RFPL2	chr22	protein_coding	ret finger protein-like 2
ENSG00000182118.5	0.33	0.66	0.1	0.66	FAM89A	chr1	protein_coding	family with sequence similarity 89, member A
ENSG00000164442.9	27.76	29.51	20.6	22.7	CITED2	chr6	protein_coding	Cbp/p300-interacting transactivator, with Glu/Asp-rich carboxy-terminal domain, 2
ENSG00000100129.17	47.27	49.3	48.94	55.4	EIF3L	chr22	protein_coding	eukaryotic translation initiation factor 3, subunit L
ENSG00000268858.2	4.5	5.42	5.3	4.52	RP4-591C20.9	chr20	antisense		--
ENSG00000135090.13	2.1	1.95	7.92	7.78	TAOK3	chr12	protein_coding	TAO kinase 3
ENSG00000065183.15	10.89	9.64	12.06	12.87	WDR3	chr1	protein_coding	WD repeat domain 3
ENSG00000167862.9	46.27	62.89	26.06	27.85	ICT1	chr17	protein_coding	immature colon carcinoma transcript 1
ENSG00000220988.1	0.9	0.51	2.36	2.09	SNORD88C	chr19	snoRNA	small nucleolar RNA, C/D box 88C
ENSG00000026103.19	2.84	2.38	4.73	3.62	FAS	chr10	protein_coding	Fas cell surface death receptor
ENSG00000122861.15	3.09	2.16	2.56	3.43	PLAU	chr10	protein_coding	plasminogen activator, urokinase
ENSG00000167280.16	6.64	7.09	6.79	6.15	ENGASE	chr17	protein_coding	endo-beta-N-acetylglucosaminidase
ENSG00000136630.12	6.64	7.1	2.96	4.48	HLX	chr1	protein_coding	H2.0-like homeobox
ENSG00000184292.6	3.2	4.14	3.45	4.05	TACSTD2	chr1	protein_coding	tumor-associated calcium signal transducer 2
ENSG00000072506.12	159.94	201.65	93.07	115.03	HSD17B10	chrX	protein_coding	hydroxysteroid (17-beta) dehydrogenase 10
ENSG00000272990.1	0.48	0	1.39	0.62	RP11-305K5.1	chr3	antisense		--
ENSG00000223714.1	0	0.67	0.07	0.27	RP5-1172N10.2	chrX	lincRNA		--
ENSG00000234694.1	0.12	0	0.33	0.53	RP1-92O14.3	chr1	antisense		--
ENSG00000187796.13	0.62	0.35	0.14	0.24	CARD9	chr9	protein_coding	caspase recruitment domain family, member 9
ENSG00000078070.11	7.34	7.8	14.83	16.46	MCCC1	chr3	protein_coding	methylcrotonoyl-CoA carboxylase 1 (alpha)
ENSG00000183044.11	0	0	0.09	0.09	ABAT	chr16	protein_coding	4-aminobutyrate aminotransferase
ENSG00000278002.1	0	0	0.02	0	RP11-596C23.2	chr14	lincRNA		--
ENSG00000229672.2	0.38	0	0	0	RP11-184A2.3	chr10	antisense		--
ENSG00000199179.2	0.38	0	0	0	MIRLET7I	chr12	miRNA	microRNA let-7i
ENSG00000225171.2	0	0	0.2	0	DUTP6	chr1	processed_pseudogene	deoxyuridine triphosphatase pseudogene 6
ENSG00000228404.1	0	0	0.11	0	AP001468.58	chr21	antisense		--
ENSG00000163807.5	4.04	3.37	10.64	9.25	KIAA1143	chr3	protein_coding	KIAA1143
ENSG00000180628.14	0.81	0.81	2.73	1.61	PCGF5	chr10	protein_coding	polycomb group ring finger 5
ENSG00000119866.20	0	0	0.04	0.01	BCL11A	chr2	protein_coding	B-cell CLL/lymphoma 11A (zinc finger protein)
ENSG00000204519.10	0.7	0.78	1.44	1.04	ZNF551	chr19	protein_coding	zinc finger protein 551
ENSG00000237970.1	0	0.03	0	0	TMEM161BP1	chr10	processed_pseudogene	transmembrane protein 161B pseudogene 1
ENSG00000145491.11	0.4	0.56	0.91	1.28	ROPN1L	chr5	protein_coding	rhophilin associated tail protein 1-like
ENSG00000279905.1	0	0.01	0.01	0	RP11-117L5.1	chr12	TEC		--
ENSG00000255071.3	0.17	0	0.04	0.09	SAA2-SAA4	chr11	protein_coding	SAA2-SAA4 readthrough
ENSG00000146409.10	2.28	1.66	4.47	3.38	SLC18B1	chr6	protein_coding	solute carrier family 18, subfamily B, member 1
ENSG00000171540.7	0.02	0	0	0	OTP	chr5	protein_coding	orthopedia homeobox
ENSG00000151239.13	22.99	18.53	47.19	36.64	TWF1	chr12	protein_coding	twinfilin actin binding protein 1
ENSG00000206910.1	0	0	0.66	0.45	SNORA29	chr6	snoRNA	small nucleolar RNA, H/ACA box 29
ENSG00000088002.11	0.12	0	0.31	0.17	SULT2B1	chr19	protein_coding	sulfotransferase family, cytosolic, 2B, member 1
ENSG00000185262.8	20.27	21.26	12.61	16.34	UBALD2	chr17	protein_coding	UBA-like domain containing 2
ENSG00000256314.1	0	0	0.06	0	RP11-338E21.3	chr12	antisense		--
ENSG00000280037.1	0	0	0.18	0.06	RP11-434P11.1	chr2	TEC		--
ENSG00000230383.1	0	0	0.14	0.04	AC009245.3	chr7	processed_pseudogene		--
ENSG00000231762.1	0.02	0	0	0	RP11-354K4.1	chr6	processed_pseudogene		--
ENSG00000205707.10	1.61	1.57	2.65	2.75	LYRM5	chr12	protein_coding	LYR motif containing 5
ENSG00000264364.2	11.63	12.31	11.41	11.49	DYNLL2	chr17	protein_coding	dynein, light chain, LC8-type 2
ENSG00000184194.5	0.01	0	0.7	0.23	GPR173	chrX	protein_coding	G protein-coupled receptor 173
ENSG00000266306.1	0.03	0.1	0.09	0.13	CTD-2008P7.6	chr17	unprocessed_pseudogene		--
ENSG00000068745.14	16.14	16.18	18.68	19.98	IP6K2	chr3	protein_coding	inositol hexakisphosphate kinase 2
ENSG00000169660.15	1.84	1.31	2.51	1.94	HEXDC	chr17	protein_coding	hexosaminidase (glycosyl hydrolase family 20, catalytic domain) containing
ENSG00000138160.5	5.57	3.3	14.21	9.8	KIF11	chr10	protein_coding	kinesin family member 11
ENSG00000166225.8	0.84	0.56	4.08	2.53	FRS2	chr12	protein_coding	fibroblast growth factor receptor substrate 2
ENSG00000272764.1	0.74	0	0	0.58	RP11-318E3.9	chr10	lincRNA		--
ENSG00000143228.12	8.31	7.03	16.53	15.53	NUF2	chr1	protein_coding	NUF2, NDC80 kinetochore complex component
ENSG00000105447.12	11.74	13.02	6.63	7.37	GRWD1	chr19	protein_coding	glutamate-rich WD repeat containing 1
ENSG00000196498.13	83.78	50.11	36.45	39.4	NCOR2	chr12	protein_coding	nuclear receptor corepressor 2
ENSG00000279537.1	0	0	0	0.03	RP11-133K1.8	chr15	TEC		--
ENSG00000095209.11	3	3.16	4.05	4.05	TMEM38B	chr9	protein_coding	transmembrane protein 38B
ENSG00000224722.3	0	0	0.2	0	RP11-255B23.1	chr8	processed_pseudogene		--
ENSG00000166797.10	22.02	24.66	30.46	33.5	FAM96A	chr15	protein_coding	family with sequence similarity 96, member A
ENSG00000253092.1	0	0	0.16	0	SNORA81	chr3	snoRNA	small nucleolar RNA, H/ACA box 81
ENSG00000272076.1	0	0	0.27	0	RP11-11C20.3	chr8	lincRNA		--
ENSG00000277491.1	0.67	0.38	0.13	0.06	RP11-676J12.9	chr17	lincRNA		--
ENSG00000226963.1	0	0.08	0.33	0	AC078883.4	chr2	antisense		--
ENSG00000079435.9	2.16	1.64	2.71	3.5	LIPE	chr19	protein_coding	lipase, hormone-sensitive
ENSG00000144959.9	8.06	7.64	8.16	8.88	NCEH1	chr3	protein_coding	neutral cholesterol ester hydrolase 1
ENSG00000243251.5	3.53	3.11	6.39	5.19	PGBD3	chr10	protein_coding	piggyBac transposable element derived 3
ENSG00000169962.4	1.33	1.36	1.3	1.8	TAS1R3	chr1	protein_coding	taste receptor, type 1, member 3
ENSG00000261428.2	0	0	0.12	0.11	RP11-16P6.1	chr2	antisense		--
ENSG00000251520.1	0	0	0.06	0	RP11-46A10.6	chr1	unprocessed_pseudogene		--
ENSG00000171403.9	0.61	0.78	0.28	0.47	KRT9	chr17	protein_coding	keratin 9, type I
ENSG00000198399.14	0.91	0.73	2.77	1.87	ITSN2	chr2	protein_coding	intersectin 2
ENSG00000163166.13	32.84	22.48	33.27	33.51	IWS1	chr2	protein_coding	IWS1 homolog (S. cerevisiae)
ENSG00000110651.11	70.04	62.22	39.75	50.84	CD81	chr11	protein_coding	CD81 molecule
ENSG00000215045.8	0	0	0.01	0.02	GRID2IP	chr7	protein_coding	glutamate receptor, ionotropic, delta 2 (Grid2) interacting protein
ENSG00000229950.1	0.49	0.95	0.66	0.64	TFAP2A-AS1	chr6	antisense	TFAP2A antisense RNA 1
ENSG00000257283.1	0.08	0	0	0	RP11-1060G2.1	chr12	antisense		--
ENSG00000257252.5	0	0	0.15	0.12	RP11-486A14.2	chr12	antisense		--
ENSG00000203279.3	0.56	0.41	1.03	0.83	RP11-498P14.5	chr9	lincRNA		--
ENSG00000164818.15	28.36	23.29	22.6	23.52	DNAAF5	chr7	protein_coding	dynein, axonemal, assembly factor 5
ENSG00000254793.1	0	0	0.12	0	FDPSP4	chr15	processed_pseudogene	farnesyl diphosphate synthase pseudogene 4
ENSG00000107968.9	1.93	1.46	4.47	3.19	MAP3K8	chr10	protein_coding	mitogen-activated protein kinase kinase kinase 8
ENSG00000012963.13	8.28	6.06	10.96	12.08	UBR7	chr14	protein_coding	ubiquitin protein ligase E3 component n-recognin 7 (putative)
ENSG00000158470.5	18.89	17.64	23.72	25.91	B4GALT5	chr20	protein_coding	UDP-Gal:betaGlcNAc beta 1,4- galactosyltransferase, polypeptide 5
ENSG00000226237.1	0.08	0.22	0.14	0.12	RP11-276H19.1	chr9	lincRNA		--
ENSG00000276110.1	0	0	0.09	0	RP4-790G17.7	chr1	antisense		--
ENSG00000143742.12	95.58	78.07	145.06	143.31	SRP9	chr1	protein_coding	signal recognition particle 9kDa
ENSG00000204388.6	108.82	114.61	48.64	47.95	HSPA1B	chr6	protein_coding	heat shock 70kDa protein 1B
ENSG00000272181.1	0	0	0.22	0	RP11-245J9.6	chr3	antisense		--
ENSG00000085563.14	0.62	0.2	0.76	0.8	ABCB1	chr7	protein_coding	ATP-binding cassette, sub-family B (MDR/TAP), member 1
ENSG00000197928.10	0	0	0.04	0	ZNF677	chr19	protein_coding	zinc finger protein 677
ENSG00000272630.1	0.14	0.17	0.75	0.44	RP11-344N10.5	chr10	lincRNA		--
ENSG00000131697.17	4.42	4.88	5.36	5.02	NPHP4	chr1	protein_coding	nephronophthisis 4
ENSG00000264730.1	0	0	0	0.34	AC017028.4	chr2	miRNA		--
ENSG00000003137.8	3.49	3.01	1.46	1.19	CYP26B1	chr2	protein_coding	cytochrome P450, family 26, subfamily B, polypeptide 1
ENSG00000171016.11	0.28	0.34	1.07	0.79	PYGO1	chr15	protein_coding	pygopus family PHD finger 1
ENSG00000202111.1	0	0.53	0	0	VTRNA1-2	chr5	misc_RNA	vault RNA 1-2
ENSG00000227081.5	3.37	7.15	4.46	5.6	RP11-543P15.1	chr12	processed_pseudogene		--
ENSG00000231327.1	0.93	1.2	0.46	1.1	AC016700.5	chr2	lincRNA		--
ENSG00000163347.5	10.02	7.71	13.16	11.23	CLDN1	chr3	protein_coding	claudin 1
ENSG00000173933.19	11.3	14.69	9.49	10.78	RBM4	chr11	protein_coding	RNA binding motif protein 4
ENSG00000172667.10	0.52	0.48	2.96	2.06	ZMAT3	chr3	protein_coding	zinc finger, matrin-type 3
ENSG00000111786.8	143.2	147.59	108.23	117.82	SRSF9	chr12	protein_coding	serine/arginine-rich splicing factor 9
ENSG00000133657.14	3.34	2.48	10.91	6.4	ATP13A3	chr3	protein_coding	ATPase type 13A3
ENSG00000176383.8	0.75	0.94	0.72	0.74	B3GNT4	chr12	protein_coding	UDP-GlcNAc:betaGal beta-1,3-N-acetylglucosaminyltransferase 4
ENSG00000160145.15	0.08	0.2	0.18	0.19	KALRN	chr3	protein_coding	kalirin, RhoGEF kinase
ENSG00000108587.14	5.65	4.2	6.14	5.85	GOSR1	chr17	protein_coding	golgi SNAP receptor complex member 1
ENSG00000269604.1	0	0	0	0.02	AC005523.2	chr19	antisense		--
ENSG00000213977.7	98.93	102.71	51.79	60.11	TAX1BP3	chr17	protein_coding	Tax1 (human T-cell leukemia virus type I) binding protein 3
ENSG00000223612.3	0	0	0	0.06	RP11-289I10.2	chr1	processed_pseudogene		--
ENSG00000128849.10	0.02	0.05	0.11	0.08	CGNL1	chr15	protein_coding	cingulin-like 1
ENSG00000244300.2	2.96	5.84	4.23	3.87	GATA2-AS1	chr3	antisense	GATA2 antisense RNA 1
ENSG00000234942.2	0	0	0.03	0	GRID1-AS1	chr10	antisense	GRID1 antisense RNA 1
ENSG00000145214.13	1.24	1.43	1.43	0.91	DGKQ	chr4	protein_coding	diacylglycerol kinase, theta 110kDa
ENSG00000153048.10	28.42	28.59	35.44	38.77	CARHSP1	chr16	protein_coding	calcium regulated heat stable protein 1, 24kDa
ENSG00000250448.1	0	0	0.03	0	RP11-19O2.2	chr5	antisense		--
ENSG00000265407.1	0	0	0.43	0.44	MIR4324	chr19	miRNA	microRNA 4324
ENSG00000229556.2	0	0	0.05	0.05	RP11-363G2.4	chr13	lincRNA		--
ENSG00000175602.3	47.09	61.09	26.48	29.51	CCDC85B	chr11	protein_coding	coiled-coil domain containing 85B
ENSG00000240758.2	0.25	0.07	4.27	1.97	RP11-155G14.6	chr7	processed_transcript		--
ENSG00000169118.15	2.88	2.37	5.76	5.32	CSNK1G1	chr15	protein_coding	casein kinase 1, gamma 1
ENSG00000170153.10	0.35	0.3	0.82	0.8	RNF150	chr4	protein_coding	ring finger protein 150
ENSG00000169032.9	30.64	29.44	24.58	28.41	MAP2K1	chr15	protein_coding	mitogen-activated protein kinase kinase 1
ENSG00000110719.9	25.65	30.37	27.29	24.97	TCIRG1	chr11	protein_coding	T-cell, immune regulator 1, ATPase, H+ transporting, lysosomal V0 subunit A3
ENSG00000156802.12	5.14	2.74	17.26	11.12	ATAD2	chr8	protein_coding	ATPase family, AAA domain containing 2
ENSG00000234678.1	4.51	5.11	11.26	12.24	RP11-465N4.4	chr1	antisense		--
ENSG00000129354.11	22.62	25.87	15.49	19.06	AP1M2	chr19	protein_coding	adaptor-related protein complex 1, mu 2 subunit
ENSG00000197380.10	0.02	0.03	0.01	0.01	DACT3	chr19	protein_coding	dishevelled-binding antagonist of beta-catenin 3
ENSG00000135821.16	13.26	11.14	15.93	18.54	GLUL	chr1	protein_coding	glutamate-ammonia ligase
ENSG00000029363.15	5.37	4.14	11.14	8.68	BCLAF1	chr6	protein_coding	BCL2-associated transcription factor 1
ENSG00000132646.10	90.01	82.93	77.19	85.4	PCNA	chr20	protein_coding	proliferating cell nuclear antigen
ENSG00000127022.14	206.67	166.42	291.09	303.21	CANX	chr5	protein_coding	calnexin
ENSG00000162419.12	3.09	3.02	3.14	3.47	GMEB1	chr1	protein_coding	glucocorticoid modulatory element binding protein 1
ENSG00000206417.8	0.44	0.6	0.58	0.64	H1FX-AS1	chr3	antisense	H1FX antisense RNA 1
ENSG00000248208.1	0.11	0	0.03	0.03	RP11-153M7.1	chr4	processed_pseudogene		--
ENSG00000129351.17	59.28	59.91	52.27	59	ILF3	chr19	protein_coding	interleukin enhancer binding factor 3, 90kDa
ENSG00000016391.10	0.66	0.53	0.78	0.69	CHDH	chr3	protein_coding	choline dehydrogenase
ENSG00000168778.11	7.89	6.15	9.03	9.41	TCTN2	chr12	protein_coding	tectonic family member 2
ENSG00000237343.1	0	0.15	0.1	0.2	RP11-763B22.4	chr1	lincRNA		--
ENSG00000154845.15	22.71	22.29	27.92	27.51	PPP4R1	chr18	protein_coding	protein phosphatase 4, regulatory subunit 1
ENSG00000163827.12	0.03	0	0.16	0.05	LRRC2	chr3	protein_coding	leucine rich repeat containing 2
ENSG00000145391.13	2.79	2.35	8.14	6.86	SETD7	chr4	protein_coding	SET domain containing (lysine methyltransferase) 7
ENSG00000171557.16	0.02	0	0.76	0.48	FGG	chr4	protein_coding	fibrinogen gamma chain
ENSG00000280402.1	0.1	0	0.16	0.04	RP11-20I23.10	chr16	TEC		--
ENSG00000101940.17	13.78	17.09	9.55	10.82	WDR13	chrX	protein_coding	WD repeat domain 13
ENSG00000229659.1	1.03	0.96	0.63	1.09	RP11-345K20.2	chr10	processed_pseudogene		--
ENSG00000254985.1	0.07	0	0.05	0.06	RSF1-IT2	chr11	sense_intronic	RSF1 intronic transcript 2
ENSG00000139973.15	0	0.02	0	0	SYT16	chr14	protein_coding	synaptotagmin XVI
ENSG00000173727.11	9.56	7.84	19.13	17.44	CMB9-22P13.1	chr11	lincRNA		--
ENSG00000184319.15	2.89	1.77	2.53	2.22	RPL23AP82	chr22	transcribed_unprocessed_pseudogene	ribosomal protein L23a pseudogene 82
ENSG00000271475.1	0	0	0.06	0	RP4-799G3.1	chr1	processed_pseudogene		--
ENSG00000201801.1	0	0.39	0	0	RNU5E-4P	chr1	snRNA	RNA, U5E small nuclear 4, pseudogene
ENSG00000131748.15	17.2	18.63	11.7	13.29	STARD3	chr17	protein_coding	StAR-related lipid transfer (START) domain containing 3
ENSG00000213923.10	34.53	30.07	27.96	27.8	CSNK1E	chr22	protein_coding	casein kinase 1, epsilon
ENSG00000246985.7	0.25	0.18	0.3	0.17	SOCS2-AS1	chr12	processed_transcript	SOCS2 antisense RNA 1
ENSG00000218426.5	0.46	2.2	1.24	1.92	RP11-475C16.1	chr6	processed_pseudogene		--
ENSG00000143847.15	2.24	2.58	6.71	5.09	PPFIA4	chr1	protein_coding	protein tyrosine phosphatase, receptor type, f polypeptide (PTPRF), interacting protein (liprin), alpha 4
ENSG00000159674.11	11.5	10.78	16.76	20.14	SPON2	chr4	protein_coding	spondin 2, extracellular matrix protein
ENSG00000228478.1	0	0	0.06	0.59	RP1-290I10.3	chr6	lincRNA		--
ENSG00000165661.15	32.21	30.36	26.49	27.31	QSOX2	chr9	protein_coding	quiescin Q6 sulfhydryl oxidase 2
ENSG00000110031.12	1.52	1.99	0.82	0.69	LPXN	chr11	protein_coding	leupaxin
ENSG00000164591.13	0	0	0.01	0	MYOZ3	chr5	protein_coding	myozenin 3
ENSG00000060140.8	0.03	0.11	0	0	STYK1	chr12	protein_coding	serine/threonine/tyrosine kinase 1
ENSG00000265121.1	0	0	0	0.37	RP11-285E9.5	chr17	lincRNA		--
ENSG00000001629.9	2.96	2.34	13.19	9.69	ANKIB1	chr7	protein_coding	ankyrin repeat and IBR domain containing 1
ENSG00000169894.17	0.83	0.55	0.38	0.46	MUC3A	chr7	protein_coding	mucin 3A, cell surface associated
ENSG00000173273.15	3.97	2.68	8.62	7.41	TNKS	chr8	protein_coding	tankyrase, TRF1-interacting ankyrin-related ADP-ribose polymerase
ENSG00000261093.1	0	0	0.07	0.03	CTD-3126B10.1	chr16	antisense		--
ENSG00000234129.7	0.28	0.44	0.62	0.43	RP11-120D5.1	chrX	lincRNA		--
ENSG00000204922.4	6.85	11.74	4.68	4.05	UQCC3	chr11	protein_coding	ubiquinol-cytochrome c reductase complex assembly factor 3
ENSG00000234775.1	0	0	0	0.08	RP11-335O13.7	chr1	antisense		--
ENSG00000149633.11	0.29	0.13	0.06	0.03	KIAA1755	chr20	protein_coding	KIAA1755
ENSG00000152782.16	0.94	1.12	2.32	2.67	PANK1	chr10	protein_coding	pantothenate kinase 1
ENSG00000197119.12	2.96	2.27	9.2	6.58	SLC25A29	chr14	protein_coding	solute carrier family 25 (mitochondrial carnitine/acylcarnitine carrier), member 29
ENSG00000095485.16	15.64	18.61	12.75	13.37	CWF19L1	chr10	protein_coding	CWF19-like 1, cell cycle control (S. pombe)
ENSG00000108784.9	13.6	18.07	10.03	12.56	NAGLU	chr17	protein_coding	N-acetylglucosaminidase, alpha
ENSG00000105825.11	3.3	2.81	1.26	1.51	TFPI2	chr7	protein_coding	tissue factor pathway inhibitor 2
ENSG00000113248.5	0.03	0	0.03	0.01	PCDHB15	chr5	protein_coding	protocadherin beta 15
ENSG00000127720.7	0.98	0.58	1.31	1.14	METTL25	chr12	protein_coding	methyltransferase like 25
ENSG00000281333.1	0	0	0.06	0.39	RP11-900F13.3	chr12	antisense		--
ENSG00000143226.13	0.14	0.33	0.25	0.22	FCGR2A	chr1	protein_coding	Fc fragment of IgG, low affinity IIa, receptor (CD32)
ENSG00000164885.12	9.65	11.38	9.1	10.33	CDK5	chr7	protein_coding	cyclin-dependent kinase 5
ENSG00000174238.14	23.25	18.19	16.23	18.21	PITPNA	chr17	protein_coding	phosphatidylinositol transfer protein, alpha
ENSG00000164088.17	2.54	2.24	3.07	3.64	PPM1M	chr3	protein_coding	protein phosphatase, Mg2+/Mn2+ dependent, 1M
ENSG00000151233.10	1.27	0.9	2.13	1.33	GXYLT1	chr12	protein_coding	glucoside xylosyltransferase 1
ENSG00000274308.1	0	0	0	0.04	RP11-19G24.1	chr17	processed_pseudogene		--
ENSG00000245105.2	0.22	0.02	0.71	0.51	A2M-AS1	chr12	antisense	A2M antisense RNA 1 (head to head)
ENSG00000259098.1	1.27	0.79	2.42	1.79	RP11-603B24.2	chr15	processed_pseudogene		--
ENSG00000259264.5	0.62	0.71	0.33	0.4	RP11-60L3.1	chr15	antisense		--
ENSG00000170190.15	4.45	4.2	4.14	3.82	SLC16A5	chr17	protein_coding	solute carrier family 16 (monocarboxylate transporter), member 5
ENSG00000275221.1	0.83	2.5	2.97	1.62	HIST1H2AK	chr6	protein_coding	histone cluster 1, H2ak
ENSG00000126767.17	35.12	37.44	21.04	26.19	ELK1	chrX	protein_coding	ELK1, member of ETS oncogene family
ENSG00000241978.9	0.05	0.03	0.06	0.05	AKAP2	chr9	protein_coding	A kinase (PRKA) anchor protein 2
ENSG00000111897.6	15.64	16.81	30.85	27.77	SERINC1	chr6	protein_coding	serine incorporator 1
ENSG00000206418.3	13.49	9.76	15.62	15.94	RAB12	chr18	protein_coding	RAB12, member RAS oncogene family
ENSG00000229399.1	0	0	0	0.14	RP11-378J18.6	chr1	processed_pseudogene		--
ENSG00000200434.1	0	0	0.2	0	RNA5-8SP2	chr16	rRNA	RNA, 5.8S ribosomal pseudogene 2
ENSG00000249755.2	0	0	0.05	0.05	RP11-466G12.2	chr4	processed_pseudogene		--
ENSG00000233539.5	0	0	0	0.01	AC011294.3	chr7	lincRNA		--
ENSG00000260251.1	0	0	0.17	0.09	RP11-46D6.4	chr16	unprocessed_pseudogene		--
ENSG00000128699.13	4.98	3.92	4.19	4.17	ORMDL1	chr2	protein_coding	ORMDL sphingolipid biosynthesis regulator 1
ENSG00000168061.13	17.57	20.89	14.27	14.16	SAC3D1	chr11	protein_coding	SAC3 domain containing 1
ENSG00000176102.11	10.65	9.84	11.36	10.78	CSTF3	chr11	protein_coding	cleavage stimulation factor, 3' pre-RNA, subunit 3, 77kDa
ENSG00000171940.13	6.2	4.56	12	9.9	ZNF217	chr20	protein_coding	zinc finger protein 217
ENSG00000166598.12	206.11	131.52	331.82	316.37	HSP90B1	chr12	protein_coding	heat shock protein 90kDa beta (Grp94), member 1
ENSG00000153201.15	1.81	1.01	6.01	2.54	RANBP2	chr2	protein_coding	RAN binding protein 2
ENSG00000136295.14	92.67	65	78.71	87.46	TTYH3	chr7	protein_coding	tweety family member 3
ENSG00000214135.8	2.42	2.4	6.23	4.61	AC024560.3	chr3	transcribed_unprocessed_pseudogene		--
ENSG00000183801.7	0.07	0.21	0.44	0.59	OLFML1	chr11	protein_coding	olfactomedin-like 1
ENSG00000138386.16	2.53	1.71	10.28	7.72	NAB1	chr2	protein_coding	NGFI-A binding protein 1 (EGR1 binding protein 1)
ENSG00000139233.6	4.83	4.46	3.55	3.82	LLPH	chr12	protein_coding	LLP homolog, long-term synaptic facilitation (Aplysia)
ENSG00000271997.1	0.03	0	0.27	0.11	RP11-97O12.6	chr15	sense_intronic		--
ENSG00000264991.1	0	0	0.36	0	AP001205.1	chr8	miRNA		--
ENSG00000147697.8	0.03	0	0.18	0.23	GSDMC	chr8	protein_coding	gasdermin C
ENSG00000235453.7	0	0.13	0.1	0.32	TOPORS-AS1	chr9	antisense	TOPORS antisense RNA 1
ENSG00000274150.1	0.08	0	0.25	0.02	FADS2P1	chr11	unprocessed_pseudogene	fatty acid desaturase 2 pseudogene 1
ENSG00000109220.10	6.99	5.05	4.01	2.87	CHIC2	chr4	protein_coding	cysteine-rich hydrophobic domain 2
ENSG00000254779.4	0.38	0.37	0.44	0.25	EGLN1P1	chr15	transcribed_processed_pseudogene	egl-9 family hypoxia-inducible factor 1 pseudogene 1
ENSG00000137331.11	204.06	214.9	121.34	139	IER3	chr6	protein_coding	immediate early response 3
ENSG00000165244.6	4.25	6.16	9.28	8.47	ZNF367	chr9	protein_coding	zinc finger protein 367
ENSG00000166037.10	8.1	7.42	20.84	16.92	CEP57	chr11	protein_coding	centrosomal protein 57kDa
ENSG00000134759.13	5.39	5.16	6.47	6.68	ELP2	chr18	protein_coding	elongator acetyltransferase complex subunit 2
ENSG00000169919.16	29.55	27	23.32	25.53	GUSB	chr7	protein_coding	glucuronidase, beta
ENSG00000228205.1	0.11	0	0.17	0	RP11-778D9.4	chr3	processed_pseudogene		--
ENSG00000015413.9	0.57	0.5	0.56	0.56	DPEP1	chr16	protein_coding	dipeptidase 1 (renal)
ENSG00000260672.1	0	0	0.18	0	RP11-1006G14.1	chr15	lincRNA		--
ENSG00000122691.12	1.62	1.23	2.29	2.32	TWIST1	chr7	protein_coding	twist family bHLH transcription factor 1
ENSG00000262140.1	0	0	0.03	0	RP11-417N10.3	chr16	unprocessed_pseudogene		--
ENSG00000243742.5	0.72	0.31	0.22	0.27	RPLP0P2	chr11	transcribed_processed_pseudogene	ribosomal protein, large, P0 pseudogene 2
ENSG00000164647.8	0	1.57	0	0.1	STEAP1	chr7	protein_coding	six transmembrane epithelial antigen of the prostate 1
ENSG00000102763.15	1.46	1.57	3.14	3.04	VWA8	chr13	protein_coding	von Willebrand factor A domain containing 8
ENSG00000186409.14	0	0	0.04	0.07	CCDC30	chr1	protein_coding	coiled-coil domain containing 30
ENSG00000258137.5	0.49	0	0.3	0.52	RP11-753H16.3	chr12	antisense		--
ENSG00000060982.14	0	0.02	0	0.01	BCAT1	chr12	protein_coding	branched chain amino-acid transaminase 1, cytosolic
ENSG00000101868.10	6.89	3.27	15.5	14.29	POLA1	chrX	protein_coding	polymerase (DNA directed), alpha 1, catalytic subunit
ENSG00000228526.3	0.3	0	0.3	0.16	RP3-510D11.1	chr1	lincRNA		--
ENSG00000279510.1	0	0	0.08	0	AC243945.1	chr14	protein_coding		--
ENSG00000200428.1	0	0	0.53	0	Y_RNA	chr12	misc_RNA		--
ENSG00000255946.1	0	0	0.05	0	RP11-173P15.7	chr12	antisense		--
ENSG00000226251.5	0	0	0.08	0.09	RP11-15I11.3	chr1	lincRNA		--
ENSG00000234287.1	0.16	0	0	0.37	RP11-761N21.2	chr3	processed_pseudogene		--
ENSG00000100532.11	1.29	3.61	1.88	1.79	CGRRF1	chr14	protein_coding	cell growth regulator with ring finger domain 1
ENSG00000183598.3	0.4	0.68	0.45	0.39	HIST2H3D	chr1	protein_coding	histone cluster 2, H3d
ENSG00000167613.15	0.01	0.02	0.04	0	LAIR1	chr19	protein_coding	leukocyte-associated immunoglobulin-like receptor 1
ENSG00000243568.2	0	0	0.08	0	RP11-2I17.1	chr15	processed_pseudogene		--
ENSG00000157870.14	8.21	8.6	5.72	5.93	FAM213B	chr1	protein_coding	family with sequence similarity 213, member B
ENSG00000125798.14	0.03	0	0	0.02	FOXA2	chr20	protein_coding	forkhead box A2
ENSG00000228801.5	0.82	0.32	1.32	0.71	RP11-110G21.1	chr8	antisense		--
ENSG00000132821.11	0	0	0.05	0.02	VSTM2L	chr20	protein_coding	V-set and transmembrane domain containing 2 like
ENSG00000162521.18	21.02	17.04	30.59	30.35	RBBP4	chr1	protein_coding	retinoblastoma binding protein 4
ENSG00000256196.1	0.19	0.38	0.21	0.18	RP11-881M11.4	chr11	antisense		--
ENSG00000256973.1	0	0	0.67	0	RP11-359J14.2	chr12	lincRNA		--
ENSG00000254911.3	6.83	14.97	3.48	7.91	SCARNA9	chr11	antisense	small Cajal body-specific RNA 9
ENSG00000141441.15	0.96	0.58	2.33	1.95	GAREM	chr18	protein_coding	GRB2 associated, regulator of MAPK1
ENSG00000132405.18	14.65	13.12	10.97	11.26	TBC1D14	chr4	protein_coding	TBC1 domain family, member 14
ENSG00000249996.1	0.22	0	0	0	RP11-359P5.1	chr5	antisense		--
ENSG00000256249.1	0.02	0	0	0	RP11-324E6.6	chr12	lincRNA		--
ENSG00000260364.1	0	0	0.39	0	RP11-256I9.3	chr16	lincRNA		--
ENSG00000269220.1	0	0	0.03	0	LINC00528	chr22	lincRNA	long intergenic non-protein coding RNA 528
ENSG00000265980.1	0.35	0	0	0	CTD-2515C13.2	chr18	lincRNA		--
ENSG00000137770.13	2.17	1.38	8.17	5.76	CTDSPL2	chr15	protein_coding	CTD (carboxy-terminal domain, RNA polymerase II, polypeptide A) small phosphatase like 2
ENSG00000224881.1	0	0.05	1.52	0.57	AC068279.3	chr2	processed_pseudogene		--
ENSG00000266803.1	0	0	0.09	0	RP1-77H15.1	chr17	sense_intronic		--
ENSG00000117266.15	11.3	9.48	19.01	14.78	CDK18	chr1	protein_coding	cyclin-dependent kinase 18
ENSG00000120675.5	2.86	3.2	3.05	3.02	DNAJC15	chr13	protein_coding	DnaJ (Hsp40) homolog, subfamily C, member 15
ENSG00000163576.17	0.04	0	0.1	0.06	EFHB	chr3	protein_coding	EF-hand domain family, member B
ENSG00000013583.8	10.65	11.62	9.21	9.65	HEBP1	chr12	protein_coding	heme binding protein 1
ENSG00000072609.17	0.5	0.28	0.7	0.51	CHFR	chr12	protein_coding	checkpoint with forkhead and ring finger domains, E3 ubiquitin protein ligase
ENSG00000179873.14	0.06	0.15	0	0.01	NLRP11	chr19	protein_coding	NLR family, pyrin domain containing 11
ENSG00000243539.3	0	0	0	0.23	RN7SL649P	chr1	misc_RNA	RNA, 7SL, cytoplasmic 649, pseudogene
ENSG00000254783.1	0.94	0	0.62	0.9	RP11-320L11.2	chr11	processed_pseudogene		--
ENSG00000277959.1	0	0	0.28	0.19	RP11-45A17.2	chr10	antisense		--
ENSG00000158022.6	0	0	0.03	0.02	TRIM63	chr1	protein_coding	tripartite motif containing 63, E3 ubiquitin protein ligase
ENSG00000182742.5	0	0	0.18	0.03	HOXB4	chr17	protein_coding	homeobox B4
ENSG00000241913.1	0	0	0.36	0	RP5-1073F15.1	chr17	processed_pseudogene		--
ENSG00000196139.11	7.15	8.79	17.5	21.15	AKR1C3	chr10	protein_coding	aldo-keto reductase family 1, member C3
ENSG00000255823.2	0	0	0.14	0	MTRNR2L8	chr11	protein_coding	MT-RNR2-like 8
ENSG00000073803.13	0.73	0.86	0.92	1.1	MAP3K13	chr3	protein_coding	mitogen-activated protein kinase kinase kinase 13
ENSG00000232774.7	0.8	0.74	0.87	0.75	FLJ22447	chr14	lincRNA		--
ENSG00000152049.6	0	0	0	0.01	KCNE4	chr2	protein_coding	potassium channel, voltage gated subfamily E regulatory beta subunit 4
ENSG00000233184.6	2.32	1.51	4.09	3.2	RP11-421L21.3	chr1	antisense		--
ENSG00000129007.14	0.72	0.46	1.91	1.64	CALML4	chr15	protein_coding	calmodulin-like 4
ENSG00000250994.1	0.17	0	0.13	0.18	AC005355.1	chr5	lincRNA		--
ENSG00000233084.2	0	0	0	0.14	RPL23AP25	chr1	processed_pseudogene	ribosomal protein L23a pseudogene 25
ENSG00000260880.2	0.3	0.13	0.14	0.06	HCCAT5	chr16	lincRNA	hepatocellular carcinoma associated transcript 5 (non-protein coding)
ENSG00000249094.2	0	0	0.04	0	RP1-7G5.6	chr12	lincRNA		--
ENSG00000198804.2	2412.16	2922.09	2725.99	2809.75	MT-CO1	chrM	protein_coding	mitochondrially encoded cytochrome c oxidase I
ENSG00000132952.11	1.34	1.12	3.92	2.54	USPL1	chr13	protein_coding	ubiquitin specific peptidase like 1
ENSG00000198677.10	3.06	2.41	11.16	7.1	TTC37	chr5	protein_coding	tetratricopeptide repeat domain 37
ENSG00000114503.10	28.35	32.76	38.69	39.19	NCBP2	chr3	protein_coding	nuclear cap binding protein subunit 2, 20kDa
ENSG00000183742.12	0	0.01	0.01	0	MACC1	chr7	protein_coding	metastasis associated in colon cancer 1
ENSG00000239040.1	0	0	0.6	0	Y_RNA	chr4	misc_RNA		--
ENSG00000071564.14	27.37	21.4	19.35	20.87	TCF3	chr19	protein_coding	transcription factor 3
ENSG00000087245.12	0.07	0.11	0.05	0.05	MMP2	chr16	protein_coding	matrix metallopeptidase 2
ENSG00000270165.1	0	0.16	0.11	0.11	RP11-167P11.2	chr16	sense_intronic		--
ENSG00000237522.1	0	0	0.02	0.13	NONOP2	chr2	processed_pseudogene	non-POU domain containing, octamer-binding pseudogene 2
ENSG00000266783.1	0.47	0.04	0.53	0.18	RP11-715F3.2	chr18	sense_intronic		--
ENSG00000204271.10	1.93	3.19	3.94	3.55	SPIN3	chrX	protein_coding	spindlin family, member 3
ENSG00000229001.1	0	0	0.08	0	ACTBP14	chr10	processed_pseudogene	actin, beta pseudogene 14
ENSG00000270996.1	0	0	0	0.07	RP11-342K6.4	chr2	lincRNA		--
ENSG00000177984.6	0.48	0.55	1.37	0.87	LCN15	chr9	protein_coding	lipocalin 15
ENSG00000104660.17	6.83	7.96	9.09	8.85	LEPROTL1	chr8	protein_coding	leptin receptor overlapping transcript-like 1
ENSG00000104866.10	8.84	11.59	6.68	6.99	PPP1R37	chr19	protein_coding	protein phosphatase 1, regulatory subunit 37
ENSG00000188559.13	1.03	0.72	2.91	2.98	RALGAPA2	chr20	protein_coding	Ral GTPase activating protein, alpha subunit 2 (catalytic)
ENSG00000226875.1	0	0	0	0.05	ZNF877P	chr20	unprocessed_pseudogene	zinc finger protein 877, pseudogene
ENSG00000144589.20	7.31	7.33	4.6	6.34	STK11IP	chr2	protein_coding	serine/threonine kinase 11 interacting protein
ENSG00000276231.4	0	0	0.02	0	PIK3R6	chr17	protein_coding	phosphoinositide-3-kinase, regulatory subunit 6
ENSG00000237149.5	2.39	1.4	2.21	2.28	ZNF503-AS2	chr10	antisense	ZNF503 antisense RNA 2
ENSG00000152409.8	0.85	0.51	3.31	1.66	JMY	chr5	protein_coding	junction mediating and regulatory protein, p53 cofactor
ENSG00000162599.15	0.74	0.43	2.22	1.65	NFIA	chr1	protein_coding	nuclear factor I/A
ENSG00000171777.15	0	0.13	0	0	RASGRP4	chr19	protein_coding	RAS guanyl releasing protein 4
ENSG00000104812.14	57.2	46.8	37.96	45.6	GYS1	chr19	protein_coding	glycogen synthase 1 (muscle)
ENSG00000091651.8	20.12	17.73	20.19	20.36	ORC6	chr16	protein_coding	origin recognition complex, subunit 6
ENSG00000178458.5	0.8	0.11	0.75	0.15	H3F3AP6	chr4	processed_pseudogene	H3 histone, family 3A, pseudogene 6
ENSG00000108576.9	0.02	0	0	0	SLC6A4	chr17	protein_coding	solute carrier family 6 (neurotransmitter transporter), member 4
ENSG00000130758.7	5.94	7.29	4.1	3.89	MAP3K10	chr19	protein_coding	mitogen-activated protein kinase kinase kinase 10
ENSG00000260466.1	0.63	2.96	0.71	0.61	RP4-536B24.2	chr16	antisense		--
ENSG00000124784.8	9.92	9.05	13.55	11.78	RIOK1	chr6	protein_coding	RIO kinase 1
ENSG00000087076.8	0.62	0.11	0.54	0.4	HSD17B14	chr19	protein_coding	hydroxysteroid (17-beta) dehydrogenase 14
ENSG00000221826.9	0	0	0.02	0	PSG3	chr19	protein_coding	pregnancy specific beta-1-glycoprotein 3
ENSG00000279987.1	0.03	0	0.21	0	AC008103.4	chr22	sense_intronic		--
ENSG00000111785.18	2.4	2.1	3.83	3.72	RIC8B	chr12	protein_coding	RIC8 guanine nucleotide exchange factor B
ENSG00000156475.18	0.07	0.22	0.36	0.34	PPP2R2B	chr5	protein_coding	protein phosphatase 2, regulatory subunit B, beta
ENSG00000091073.19	9.96	9.18	5.12	6.13	DTX2	chr7	protein_coding	deltex 2, E3 ubiquitin ligase
ENSG00000171116.7	0.08	0.29	0.05	0.11	HSFX1	chrX	protein_coding	heat shock transcription factor family, X linked 1
ENSG00000230641.1	0	1.01	0	0.23	USP12-AS2	chr13	antisense	USP12 antisense RNA 2 (head to head)
ENSG00000186648.14	0	0	0.02	0.01	LRRC16B	chr14	protein_coding	leucine rich repeat containing 16B
ENSG00000226017.2	0	0	0.01	0	PRICKLE2-AS3	chr3	antisense	PRICKLE2 antisense RNA 3
ENSG00000172586.7	20.05	26.2	18.04	19.16	CHCHD1	chr10	protein_coding	coiled-coil-helix-coiled-coil-helix domain containing 1
ENSG00000173175.14	0.07	0.01	0.04	0.04	ADCY5	chr3	protein_coding	adenylate cyclase 5
ENSG00000070444.14	8.22	6.3	7.6	7.21	MNT	chr17	protein_coding	MAX network transcriptional repressor
ENSG00000275812.1	0.75	0.57	0.47	0.19	RP4-697K14.15	chr20	antisense		--
ENSG00000248275.1	0.47	0.18	1.3	0.52	TRIM52-AS1	chr5	processed_transcript	TRIM52 antisense RNA 1 (head to head)
ENSG00000207375.1	0	0	0	0.35	SNORD116-23	chr15	snoRNA	small nucleolar RNA, C/D box 116-23
ENSG00000057657.14	2.14	1.13	3.39	3.23	PRDM1	chr6	protein_coding	PR domain containing 1, with ZNF domain
ENSG00000270367.1	0	0.07	0.06	0	RP11-331G2.6	chr3	processed_pseudogene		--
ENSG00000246582.2	4.9	3.68	3.27	3.42	RP11-1149O23.3	chr8	processed_transcript		--
ENSG00000267261.5	92.11	104.6	62.2	78.92	CTD-2132N18.3	chr17	protein_coding		--
ENSG00000237689.1	0	0	0.06	0.25	AC007064.24	chr22	lincRNA		--
ENSG00000075461.5	0.24	0.22	0.54	0.62	CACNG4	chr17	protein_coding	calcium channel, voltage-dependent, gamma subunit 4
ENSG00000143850.12	5.62	4.01	5.34	5.39	PLEKHA6	chr1	protein_coding	pleckstrin homology domain containing, family A member 6
ENSG00000204055.4	0.1	0.14	0.12	0.03	RP11-247A12.2	chr9	antisense		--
ENSG00000268714.3	0	0	0.22	0.08	CTD-2287O16.3	chr5	protein_coding		--
ENSG00000150459.12	24.34	28.16	19.39	22.15	SAP18	chr13	protein_coding	Sin3A-associated protein, 18kDa
ENSG00000268324.2	0	0	0.08	0.01	LRRC2-AS1	chr3	antisense	LRRC2 antisense RNA 1
ENSG00000258791.7	0	0.19	0.05	0.03	LINC00520	chr14	lincRNA	long intergenic non-protein coding RNA 520
ENSG00000259024.6	1.14	0.53	1.15	0.72	TVP23C-CDRT4	chr17	protein_coding	TVP23C-CDRT4 readthrough
ENSG00000054179.11	2.09	1.03	2.27	2.58	ENTPD2	chr9	protein_coding	ectonucleoside triphosphate diphosphohydrolase 2
ENSG00000117152.13	0.15	0.08	0.01	0	RGS4	chr1	protein_coding	regulator of G-protein signaling 4
ENSG00000212290.1	0.36	0	0.27	0.55	RNA5SP424	chr16	rRNA	RNA, 5S ribosomal pseudogene 424
ENSG00000159224.4	0	0	0.13	0.22	GIP	chr17	protein_coding	gastric inhibitory polypeptide
ENSG00000135316.17	22.69	21.35	27.67	25.82	SYNCRIP	chr6	protein_coding	synaptotagmin binding, cytoplasmic RNA interacting protein
ENSG00000115239.21	7.69	7.09	12.93	11.1	GPR75-ASB3	chr2	protein_coding	GPR75-ASB3 readthrough
ENSG00000272523.1	0	0	0.49	0.07	LINC01023	chr5	lincRNA	long intergenic non-protein coding RNA 1023
ENSG00000135776.4	1.95	2.27	3.81	3.64	ABCB10	chr1	protein_coding	ATP-binding cassette, sub-family B (MDR/TAP), member 10
ENSG00000119121.21	0.02	0.02	0.02	0.04	TRPM6	chr9	protein_coding	transient receptor potential cation channel, subfamily M, member 6
ENSG00000167740.9	2.38	3.63	3.86	3.47	CYB5D2	chr17	protein_coding	cytochrome b5 domain containing 2
ENSG00000236936.1	0.11	0	0	0	RP3-329E20.2	chr1	antisense		--
ENSG00000185551.12	9.06	5.05	7.68	7.31	NR2F2	chr15	protein_coding	nuclear receptor subfamily 2, group F, member 2
ENSG00000141096.4	0	0	0.03	0	DPEP3	chr16	protein_coding	dipeptidase 3
ENSG00000165775.17	6.92	6.74	6.55	6.74	FUNDC2	chrX	protein_coding	FUN14 domain containing 2
ENSG00000231390.1	0	0	0.11	0	SNX18P8	chr9	unprocessed_pseudogene	sorting nexin 18 pseudogene 8
ENSG00000259424.1	0.49	1.12	2.57	1.24	RP11-35O15.1	chr15	antisense		--
ENSG00000248554.1	0.86	0.65	0.91	0.67	RP11-159F24.6	chr5	antisense		--
ENSG00000279571.1	0.17	1.32	2.27	0.81	RP11-56D16.8	chr9	lincRNA		--
ENSG00000233509.2	0.46	0	0.2	0.15	ZNF197-AS1	chr3	antisense	ZNF197 antisense RNA 1
ENSG00000267457.1	0	0	0.06	0	RP5-837J1.4	chr17	lincRNA		--
ENSG00000186635.14	37.76	38.13	26.01	29	ARAP1	chr11	protein_coding	ArfGAP with RhoGAP domain, ankyrin repeat and PH domain 1
ENSG00000260643.1	14.86	14.46	13.63	15.6	RP11-303E16.8	chr16	processed_transcript		--
ENSG00000179841.8	0.05	0.01	0.18	0.11	AKAP5	chr14	protein_coding	A kinase (PRKA) anchor protein 5
ENSG00000260641.1	0	0	0.01	0	RP11-1299A16.3	chr4	antisense		--
ENSG00000198744.5	0.15	0.68	0.17	0.23	RP5-857K21.11	chr1	unprocessed_pseudogene		--
ENSG00000198924.7	2.25	2	6.6	4.51	DCLRE1A	chr10	protein_coding	DNA cross-link repair 1A
ENSG00000157326.18	4.42	5.4	5.01	4.93	DHRS4	chr14	protein_coding	dehydrogenase/reductase (SDR family) member 4
ENSG00000276691.1	0	0	0.17	0	RP5-1057I20.5	chr12	antisense		--
ENSG00000143553.10	36.4	41.49	29.37	35.65	SNAPIN	chr1	protein_coding	SNAP-associated protein
ENSG00000104863.11	1.5	1.83	1.32	0.96	LIN7B	chr19	protein_coding	lin-7 homolog B (C. elegans)
ENSG00000187951.10	1.12	1.9	5.01	3	ARHGAP11B	chr15	protein_coding	Rho GTPase activating protein 11B
ENSG00000227262.3	0.21	0	0	0	HCG4B	chr6	unprocessed_pseudogene	HLA complex group 4B (non-protein coding)
ENSG00000126934.13	144.2	153.7	93.9	110.87	MAP2K2	chr19	protein_coding	mitogen-activated protein kinase kinase 2
ENSG00000279901.1	0.07	0.14	0.57	0.08	CTD-2270P14.2	chr16	TEC		--
ENSG00000177352.9	14.23	16.07	11.71	12.37	CCDC71	chr3	protein_coding	coiled-coil domain containing 71
ENSG00000240618.1	1.39	1.59	3.54	1.72	RP11-206L10.5	chr1	lincRNA		--
ENSG00000166024.13	2.53	3.08	5.7	4.8	R3HCC1L	chr10	protein_coding	R3H domain and coiled-coil containing 1-like
ENSG00000168890.13	1.46	1.23	1.26	1.2	TMEM150A	chr2	protein_coding	transmembrane protein 150A
ENSG00000261079.1	0.05	0	0.03	0.11	RP11-252A24.3	chr16	lincRNA		--
ENSG00000147872.9	23.23	25.47	16.73	18.23	PLIN2	chr9	protein_coding	perilipin 2
ENSG00000163424.8	0	0	0	0.03	C3orf30	chr3	protein_coding	chromosome 3 open reading frame 30
ENSG00000166396.12	1.49	1.26	0.86	1.07	SERPINB7	chr18	protein_coding	serpin peptidase inhibitor, clade B (ovalbumin), member 7
ENSG00000104756.15	17.39	14.81	29.05	26.27	KCTD9	chr8	protein_coding	potassium channel tetramerization domain containing 9
ENSG00000282393.1	0.7	1.05	2.93	1.27	CTD-3113P16.11	chr19	lincRNA		--
ENSG00000103855.17	43.47	41.32	29	35.7	CD276	chr15	protein_coding	CD276 molecule
ENSG00000132879.13	3.92	3.14	5.09	5.36	FBXO44	chr1	protein_coding	F-box protein 44
ENSG00000145217.13	0.09	0.15	0.1	0.08	SLC26A1	chr4	protein_coding	solute carrier family 26 (anion exchanger), member 1
ENSG00000225195.2	0	0	0.11	0	RP11-338E21.2	chr12	sense_intronic		--
ENSG00000118298.10	0	0	0	0.01	CA14	chr1	protein_coding	carbonic anhydrase XIV
ENSG00000130635.15	214.12	150.22	163.11	163.7	COL5A1	chr9	protein_coding	collagen, type V, alpha 1
ENSG00000214097.4	0	0	0	0.02	SMCO1	chr3	protein_coding	single-pass membrane protein with coiled-coil domains 1
ENSG00000220891.1	0	0	0.01	0.02	LL22NC03-63E9.3	chr22	antisense		--
ENSG00000224046.1	0	0	0.24	0.7	AC005076.5	chr7	antisense		--
ENSG00000029153.14	1.57	1.32	3.2	2.71	ARNTL2	chr12	protein_coding	aryl hydrocarbon receptor nuclear translocator-like 2
ENSG00000255537.1	0	0	0.02	0	AP000708.1	chr11	antisense		--
ENSG00000198618.5	0.16	0.85	0.99	1.15	PPIAP22	chr21	processed_pseudogene	peptidylprolyl isomerase A (cyclophilin A) pseudogene 22
ENSG00000177082.12	9.31	10.41	7.47	7.23	WDR73	chr15	protein_coding	WD repeat domain 73
ENSG00000227234.1	0.87	0	0.39	0.61	SPANXB1	chrX	protein_coding	SPANX family, member B1
ENSG00000267744.1	0.22	0.5	0.04	0.09	RP11-799D4.1	chr17	transcribed_processed_pseudogene		--
ENSG00000120896.13	20.87	16.28	7.94	10.17	SORBS3	chr8	protein_coding	sorbin and SH3 domain containing 3
ENSG00000239542.3	0	0	0	0.23	RN7SL399P	chr17	misc_RNA	RNA, 7SL, cytoplasmic 399, pseudogene
ENSG00000228322.1	0	0	0.07	0	RP11-358M14.2	chr9	antisense		--
ENSG00000232196.3	0	0.29	0	0.04	MTRNR2L4	chr16	protein_coding	MT-RNR2-like 4
ENSG00000262587.2	0.44	1.08	1.58	0.9	RP11-266L9.4	chr16	transcribed_unprocessed_pseudogene		--
ENSG00000238039.1	0	0	0.05	0.05	AF011889.2	chrX	lincRNA		--
ENSG00000124535.15	24	25.12	22.65	23.64	WRNIP1	chr6	protein_coding	Werner helicase interacting protein 1
ENSG00000173349.5	5.04	5.13	6.34	6.26	SFT2D3	chr2	protein_coding	SFT2 domain containing 3
ENSG00000109107.13	128.99	118.34	159.84	193.75	ALDOC	chr17	protein_coding	aldolase C, fructose-bisphosphate
ENSG00000109771.15	0	0.04	0.09	0.01	LRP2BP	chr4	protein_coding	LRP2 binding protein
ENSG00000256288.1	0.19	0	0	0.05	RP11-277P12.10	chr12	lincRNA		--
ENSG00000270103.3	0	0	0	0.73	RNU11	chr1	lincRNA	RNA, U11 small nuclear
ENSG00000164825.3	0	0	0.19	0.13	DEFB1	chr8	protein_coding	defensin, beta 1
ENSG00000090372.14	22.68	22.31	14.73	16.21	STRN4	chr19	protein_coding	striatin, calmodulin binding protein 4
ENSG00000242272.1	0	0	0	0.08	AK2P2	chr2	processed_pseudogene	adenylate kinase 2 pseudogene 2
ENSG00000198440.9	0.01	0	0	0	ZNF583	chr19	protein_coding	zinc finger protein 583
ENSG00000109323.8	11.31	8.24	10.96	12.48	MANBA	chr4	protein_coding	mannosidase, beta A, lysosomal
ENSG00000133256.12	0.01	0	0.07	0	PDE6B	chr4	protein_coding	phosphodiesterase 6B, cGMP-specific, rod, beta
ENSG00000230666.5	0	0.06	0.16	0.05	CEACAM22P	chr19	transcribed_unprocessed_pseudogene	carcinoembryonic antigen-related cell adhesion molecule 22, pseudogene
ENSG00000208037.1	0	0	0.75	0.39	MIR320A	chr8	miRNA	microRNA 320a
ENSG00000089335.20	1.87	2.84	8.97	5.91	ZNF302	chr19	protein_coding	zinc finger protein 302
ENSG00000181638.17	1.05	0.59	0.48	0.58	ZFP41	chr8	protein_coding	ZFP41 zinc finger protein
ENSG00000134108.12	11.2	9.35	23.59	21.12	ARL8B	chr3	protein_coding	ADP-ribosylation factor-like 8B
ENSG00000113312.10	48.08	52.78	45.2	52.49	TTC1	chr5	protein_coding	tetratricopeptide repeat domain 1
ENSG00000256128.5	0	0	0	0.02	LINC00944	chr12	lincRNA	long intergenic non-protein coding RNA 944
ENSG00000179397.17	0.07	0	0.05	0.1	C1orf101	chr1	protein_coding	chromosome 1 open reading frame 101
ENSG00000279453.1	0.03	0	0.57	0.34	RP3-425C14.4	chr6	TEC		--
ENSG00000266473.1	0.24	0	0.18	0.09	RP11-401F2.3	chr17	antisense		--
ENSG00000140575.12	38.95	21.81	108.7	90.33	IQGAP1	chr15	protein_coding	IQ motif containing GTPase activating protein 1
ENSG00000158486.13	0.02	0.03	0.02	0.02	DNAH3	chr16	protein_coding	dynein, axonemal, heavy chain 3
ENSG00000110436.11	0	0	0.07	0.04	SLC1A2	chr11	protein_coding	solute carrier family 1 (glial high affinity glutamate transporter), member 2
ENSG00000100647.7	3.03	2.92	3.13	3.52	SUSD6	chr14	protein_coding	sushi domain containing 6
ENSG00000275367.1	0.09	0.14	0.09	0.03	RP11-266K4.14	chr12	lincRNA		--
ENSG00000101216.10	12.74	12.35	8.39	9.93	GMEB2	chr20	protein_coding	glucocorticoid modulatory element binding protein 2
ENSG00000004468.12	0.02	0.02	0.04	0.02	CD38	chr4	protein_coding	CD38 molecule
ENSG00000170632.13	18.03	20.66	19.15	19.26	ARMC10	chr7	protein_coding	armadillo repeat containing 10
ENSG00000143374.14	32.09	29.94	26.49	29.64	TARS2	chr1	protein_coding	threonyl-tRNA synthetase 2, mitochondrial (putative)
ENSG00000245156.1	0	0	0.03	0	RP11-867G23.3	chr11	lincRNA		--
ENSG00000073331.17	0.12	0.01	0.39	0.42	ALPK1	chr4	protein_coding	alpha-kinase 1
ENSG00000225643.1	0	0	0.13	0.33	RP11-70P17.1	chr1	lincRNA		--
ENSG00000183484.11	0	0.09	0.01	0.07	GPR132	chr14	protein_coding	G protein-coupled receptor 132
ENSG00000257243.1	0	0	0.74	0.53	RP11-133N21.7	chr12	processed_pseudogene		--
ENSG00000135049.15	1.94	1.11	7.4	4.46	AGTPBP1	chr9	protein_coding	ATP/GTP binding protein 1
ENSG00000158571.10	0	0.05	0.12	0	PFKFB1	chrX	protein_coding	6-phosphofructo-2-kinase/fructose-2,6-biphosphatase 1
ENSG00000198555.7	0.36	0.85	0.25	0.68	RP11-598D12.4	chr16	unprocessed_pseudogene		--
ENSG00000229931.1	0.92	0.1	2.38	1.1	RP1-151F17.1	chr6	antisense		--
ENSG00000184584.12	16.44	12.46	5.9	7.2	TMEM173	chr5	protein_coding	transmembrane protein 173
ENSG00000242085.1	0	0	0	0.27	RPS20P33	chr14	processed_pseudogene	ribosomal protein S20 pseudogene 33
ENSG00000153879.8	4.76	5.19	10.46	7.33	CEBPG	chr19	protein_coding	CCAAT/enhancer binding protein (C/EBP), gamma
ENSG00000237021.2	0.08	0	0.28	0.14	RP3-486I3.7	chr6	lincRNA		--
ENSG00000260936.1	0.1	0.23	0.03	0.23	FTO-IT1	chr16	sense_intronic	FTO intronic transcript 1
ENSG00000226107.1	0	0	0.64	0.44	AC004383.3	chrX	processed_pseudogene		--
ENSG00000113460.12	42.82	42.34	43.47	46.23	BRIX1	chr5	protein_coding	BRX1, biogenesis of ribosomes
ENSG00000090889.11	16.91	17.38	21.38	22.09	KIF4A	chrX	protein_coding	kinesin family member 4A
ENSG00000271398.1	0	0	0	0.07	RP5-1092A3.5	chr1	lincRNA		--
ENSG00000163870.14	40.47	45.35	25.88	30.47	TPRA1	chr3	protein_coding	transmembrane protein, adipocyte asscociated 1
ENSG00000181126.13	0.03	0.1	0.12	0.04	HLA-V	chr6	transcribed_unprocessed_pseudogene	major histocompatibility complex, class I, V (pseudogene)
ENSG00000258768.2	0.01	0	0.35	0.13	CTD-2292M16.8	chr14	lincRNA		--
ENSG00000184730.10	0.04	0	0.14	0.1	APOBR	chr16	protein_coding	apolipoprotein B receptor
ENSG00000241316.6	0.06	0.05	0.23	0.11	SUCLG2-AS1	chr3	lincRNA	SUCLG2 antisense RNA 1 (head to head)
ENSG00000269946.1	0.35	0	0.39	0.27	RP11-2B6.3	chr9	lincRNA		--
ENSG00000255089.1	0	0	0.11	0	RP11-326C3.10	chr11	antisense		--
ENSG00000121073.13	22.26	28.76	13.56	16.54	SLC35B1	chr17	protein_coding	solute carrier family 35, member B1
ENSG00000140876.11	0.05	0.09	1.6	1.32	NUDT7	chr16	protein_coding	nudix (nucleoside diphosphate linked moiety X)-type motif 7
ENSG00000167615.16	7.53	6.59	12.51	7.47	LENG8	chr19	protein_coding	leukocyte receptor cluster (LRC) member 8
ENSG00000204542.2	0.11	0	0	0	C6orf15	chr6	protein_coding	chromosome 6 open reading frame 15
ENSG00000166428.12	0	0	0.03	0.01	PLD4	chr14	protein_coding	phospholipase D family, member 4
ENSG00000008056.12	0.01	0.19	0.03	0.09	SYN1	chrX	protein_coding	synapsin I
ENSG00000238083.7	0.21	0.62	0.5	0.46	LRRC37A2	chr17	protein_coding	leucine rich repeat containing 37, member A2
ENSG00000166436.15	0.97	0.76	2.25	1.38	TRIM66	chr11	protein_coding	tripartite motif containing 66
ENSG00000101400.5	11.73	15.19	11.34	13.81	SNTA1	chr20	protein_coding	syntrophin, alpha 1
ENSG00000187123.14	0.85	0.82	1.37	1.34	LYPD6	chr2	protein_coding	LY6/PLAUR domain containing 6
ENSG00000182606.14	3.8	2.91	4.98	4.26	TRAK1	chr3	protein_coding	trafficking protein, kinesin binding 1
ENSG00000165029.15	0.15	0.08	0.5	0.31	ABCA1	chr9	protein_coding	ATP-binding cassette, sub-family A (ABC1), member 1
ENSG00000267123.5	8.14	9.7	5.34	5.65	CTD-2357A8.3	chr17	lincRNA		--
ENSG00000185215.8	30.85	32.13	27.06	28.53	TNFAIP2	chr14	protein_coding	tumor necrosis factor, alpha-induced protein 2
ENSG00000168152.12	0.3	0.23	0.71	0.18	THAP9	chr4	protein_coding	THAP domain containing 9
ENSG00000262362.1	0	0	0.05	0.16	LA16c-380H5.2	chr16	sense_overlapping		--
ENSG00000219445.2	0	0	0.02	0	RP11-3B12.3	chr7	lincRNA		--
ENSG00000277948.1	0	1.75	0.33	0	uc_338	chr2	misc_RNA		--
ENSG00000240687.1	0	0	0.11	0.04	RP11-521D12.1	chr2	lincRNA		--
ENSG00000102103.15	81.97	107.49	49.12	52.01	PQBP1	chrX	protein_coding	polyglutamine binding protein 1
ENSG00000161048.11	0.14	0.48	1.79	1.15	NAPEPLD	chr7	protein_coding	N-acyl phosphatidylethanolamine phospholipase D
ENSG00000136695.14	0	0	0.01	0.03	IL36RN	chr2	protein_coding	interleukin 36 receptor antagonist
ENSG00000257921.5	14.87	13.08	12.98	13.88	RP11-571M6.15	chr12	protein_coding		--
ENSG00000128805.14	0.63	1.12	0.71	0.52	ARHGAP22	chr10	protein_coding	Rho GTPase activating protein 22
ENSG00000260869.1	4.66	0.99	2.93	1.52	AC002310.13	chr16	protein_coding		--
ENSG00000005249.12	0	0	0.06	0.02	PRKAR2B	chr7	protein_coding	protein kinase, cAMP-dependent, regulatory, type II, beta
ENSG00000164188.8	0	0	0	0.02	RANBP3L	chr5	protein_coding	RAN binding protein 3-like
ENSG00000145014.17	5.49	5.8	5.83	5.32	TMEM44	chr3	protein_coding	transmembrane protein 44
ENSG00000029993.14	17.83	17.19	17.03	20.03	HMGB3	chrX	protein_coding	high mobility group box 3
ENSG00000125378.15	0.17	0.38	0.5	0.39	BMP4	chr14	protein_coding	bone morphogenetic protein 4
ENSG00000111087.9	0.19	0.12	0.21	0.18	GLI1	chr12	protein_coding	GLI family zinc finger 1
ENSG00000229503.1	0	0	0.06	0.07	AC092155.1	chr2	processed_pseudogene		--
ENSG00000257702.3	2.32	4.17	2.48	1.52	LBX2-AS1	chr2	antisense	LBX2 antisense RNA 1
ENSG00000250722.5	0.15	0.14	1.84	1.8	SEPP1	chr5	protein_coding	selenoprotein P, plasma, 1
ENSG00000253368.3	25.69	27.96	12.13	14.02	TRNP1	chr1	protein_coding	TMF1-regulated nuclear protein 1
ENSG00000273079.4	0.02	0.01	0.01	0.01	GRIN2B	chr12	protein_coding	glutamate receptor, ionotropic, N-methyl D-aspartate 2B
ENSG00000101003.9	6.95	5.76	7.7	8.7	GINS1	chr20	protein_coding	GINS complex subunit 1 (Psf1 homolog)
ENSG00000023171.14	10.1	9.4	11.02	10.9	GRAMD1B	chr11	protein_coding	GRAM domain containing 1B
ENSG00000229127.1	0.09	0	0.21	0.17	AC007038.7	chr2	antisense		--
ENSG00000215148.7	0	0	0	0.1	PRSS41	chr16	transcribed_unprocessed_pseudogene	protease, serine, 41
ENSG00000117013.14	0.08	0.09	0.07	0.11	KCNQ4	chr1	protein_coding	potassium channel, voltage gated KQT-like subfamily Q, member 4
ENSG00000173334.3	7.16	6.96	5.26	5.17	TRIB1	chr8	protein_coding	tribbles pseudokinase 1
ENSG00000204420.8	0	0	0.04	0	C6orf25	chr6	protein_coding	chromosome 6 open reading frame 25
ENSG00000198736.11	20.34	18.32	17.46	20.07	MSRB1	chr16	protein_coding	methionine sulfoxide reductase B1
ENSG00000124915.10	0.02	0	0.01	0.03	DKFZP434K028	chr11	lincRNA		--
ENSG00000260007.1	4.67	6.64	1.8	1.68	RP11-315D16.2	chr15	protein_coding		--
ENSG00000265249.1	0	0	0.31	0.32	AC025280.1	chr16	miRNA		--
ENSG00000185495.10	1.12	0.52	2.05	1.53	RP11-504P24.3	chr1	transcribed_unprocessed_pseudogene		--
ENSG00000230074.1	1.05	0.21	0.55	0.81	RP11-195F19.9	chr9	antisense		--
ENSG00000204628.11	574.8	656.81	450.31	532.82	GNB2L1	chr5	protein_coding	guanine nucleotide binding protein (G protein), beta polypeptide 2-like 1
ENSG00000127054.18	17.67	17.98	15.48	13.01	CPSF3L	chr1	protein_coding	cleavage and polyadenylation specific factor 3-like
ENSG00000267289.1	0	0	0.12	0	CTD-2623N2.11	chr19	lincRNA		--
ENSG00000270120.1	0.11	0	0.08	0	RP11-327F22.6	chr16	sense_intronic		--
ENSG00000065457.10	6.74	7.21	6.52	6.61	ADAT1	chr16	protein_coding	adenosine deaminase, tRNA-specific 1
ENSG00000176746.6	0.08	0.29	0.05	0.03	MAGEB6	chrX	protein_coding	melanoma antigen family B6
ENSG00000119231.10	3.7	3.65	8.33	7.33	SENP5	chr3	protein_coding	SUMO1/sentrin specific peptidase 5
ENSG00000204564.11	9.42	8.67	9.05	9.19	C6orf136	chr6	protein_coding	chromosome 6 open reading frame 136
ENSG00000174547.13	53.96	70.37	36.46	41.57	MRPL11	chr11	protein_coding	mitochondrial ribosomal protein L11
ENSG00000242889.3	0	0	0.54	0.33	RN7SL449P	chr17	misc_RNA	RNA, 7SL, cytoplasmic 449, pseudogene
ENSG00000267629.3	0.03	0	0	0.01	AC138430.4	chr19	processed_transcript		--
ENSG00000167914.10	0.13	0.09	0.01	0	GSDMA	chr17	protein_coding	gasdermin A
ENSG00000231652.2	0	0.19	0.73	0.64	RP11-553A21.3	chr6	antisense		--
ENSG00000236334.2	0	0	0.02	0.02	PPIAL4G	chr1	protein_coding	peptidylprolyl isomerase A (cyclophilin A)-like 4G
ENSG00000231795.1	0	0	0	0.31	ITCH-IT1	chr20	sense_intronic	ITCH intronic transcript 1
ENSG00000090581.9	7.07	6.98	9.97	9.96	GNPTG	chr16	protein_coding	N-acetylglucosamine-1-phosphate transferase, gamma subunit
ENSG00000279059.1	1.77	0.65	1.71	0.99	RP11-257O5.2	chr17	TEC		--
ENSG00000100865.14	30.29	37.12	20.49	26.82	CINP	chr14	protein_coding	cyclin-dependent kinase 2 interacting protein
ENSG00000057593.13	0	0	0.02	0	F7	chr13	protein_coding	coagulation factor VII (serum prothrombin conversion accelerator)
ENSG00000213079.9	4.26	2.72	6.11	6	SCAF8	chr6	protein_coding	SR-related CTD-associated factor 8
ENSG00000159322.17	26.95	25.13	25.19	23.12	ADPGK	chr15	protein_coding	ADP-dependent glucokinase
ENSG00000149289.10	0.46	0.21	1.35	0.69	ZC3H12C	chr11	protein_coding	zinc finger CCCH-type containing 12C
ENSG00000186301.8	0.32	0.31	0.6	0.24	MST1P2	chr1	unprocessed_pseudogene	macrophage stimulating 1 (hepatocyte growth factor-like) pseudogene 2
ENSG00000210164.1	0	0.69	0.45	0.47	MT-TG	chrM	Mt_tRNA	mitochondrially encoded tRNA glycine
ENSG00000162300.11	19.25	19.85	14.67	15.32	ZFPL1	chr11	protein_coding	zinc finger protein-like 1
ENSG00000205488.8	0.27	0.14	0.16	0.07	CALML3-AS1	chr10	antisense	CALML3 antisense RNA 1
ENSG00000138594.12	10.39	7.74	24.2	20.67	TMOD3	chr15	protein_coding	tropomodulin 3 (ubiquitous)
ENSG00000132356.11	6.95	5.51	23.28	17.4	PRKAA1	chr5	protein_coding	protein kinase, AMP-activated, alpha 1 catalytic subunit
ENSG00000234705.1	0	0	1.1	0.38	HMGA1P4	chr9	antisense	high mobility group AT-hook 1 pseudogene 4
ENSG00000236287.7	5.97	5.78	13.54	10.17	ZBED5	chr11	protein_coding	zinc finger, BED-type containing 5
ENSG00000232859.9	0.51	0.85	0.78	0.84	LYRM9	chr17	protein_coding	LYR motif containing 9
ENSG00000070540.12	4.59	5.64	5.98	7.27	WIPI1	chr17	protein_coding	WD repeat domain, phosphoinositide interacting 1
ENSG00000148516.21	0.98	0.77	3.85	1.92	ZEB1	chr10	protein_coding	zinc finger E-box binding homeobox 1
ENSG00000078081.7	0.02	0.03	0.26	0.28	LAMP3	chr3	protein_coding	lysosomal-associated membrane protein 3
ENSG00000235437.7	5.33	3.26	5.06	4.4	LINC01278	chrX	processed_transcript	long intergenic non-protein coding RNA 1278
ENSG00000068028.17	19.31	24.32	19.05	17.79	RASSF1	chr3	protein_coding	Ras association (RalGDS/AF-6) domain family member 1
ENSG00000051341.13	0.64	0.56	2.73	1.47	POLQ	chr3	protein_coding	polymerase (DNA directed), theta
ENSG00000120075.5	1.44	0.53	1.85	1.85	HOXB5	chr17	protein_coding	homeobox B5
ENSG00000277050.1	0	0	0.41	0.26	RP11-102G14.1	chr14	antisense		--
ENSG00000113716.12	24.06	27.16	23.84	24.89	HMGXB3	chr5	protein_coding	HMG box domain containing 3
ENSG00000167962.12	43.33	41.22	28.7	32.29	ZNF598	chr16	protein_coding	zinc finger protein 598
ENSG00000269489.1	0	0	0.11	0.17	RP11-98D18.17	chr1	lincRNA		--
ENSG00000154342.5	0.08	0	0	0	WNT3A	chr1	protein_coding	wingless-type MMTV integration site family, member 3A
ENSG00000176208.8	0.4	0.57	1.89	0.58	ATAD5	chr17	protein_coding	ATPase family, AAA domain containing 5
ENSG00000182149.20	24.16	25.07	22.84	25.8	IST1	chr16	protein_coding	increased sodium tolerance 1 homolog (yeast)
ENSG00000278974.1	0	0	0.4	0.08	RP11-756P10.6	chr4	TEC		--
ENSG00000166548.15	2.3	1.86	1.96	2.03	TK2	chr16	protein_coding	thymidine kinase 2, mitochondrial
ENSG00000273373.1	0.5	0.11	6.72	1.64	RP5-1074L1.4	chr1	antisense		--
ENSG00000232698.1	0	0	0	0.27	AP001058.3	chr21	lincRNA		--
ENSG00000270099.1	0.25	0	0.25	0	RP11-248J23.7	chr10	protein_coding		--
ENSG00000124831.18	9.35	6.17	21.36	18.39	LRRFIP1	chr2	protein_coding	leucine rich repeat (in FLII) interacting protein 1
ENSG00000223872.1	1.57	0.26	2.03	2.21	AC006372.5	chr7	lincRNA		--
ENSG00000272949.1	0.37	0.5	0.42	0.57	RP11-514P8.8	chr7	processed_transcript		--
ENSG00000135318.11	24.84	15.75	12.92	10.15	NT5E	chr6	protein_coding	5'-nucleotidase, ecto (CD73)
ENSG00000257407.1	0	0.06	0.31	0.12	RP11-1028N23.4	chr12	lincRNA		--
ENSG00000213471.8	0.03	0.04	0.15	0.17	TTLL13P	chr15	unitary_pseudogene	tubulin tyrosine ligase-like family member 13, pseudogene
ENSG00000187735.12	17.8	14.32	34.16	34.22	TCEA1	chr8	protein_coding	transcription elongation factor A (SII), 1
ENSG00000254286.5	0	0	0.08	0	RP11-89K10.1	chr8	antisense		--
ENSG00000232536.1	0	0	0.35	0.36	RP11-74C1.4	chr1	sense_intronic		--
ENSG00000231043.3	0.02	0	0	0.04	AC007238.1	chr2	processed_pseudogene		--
ENSG00000167798.16	0.02	0	0	0.01	C3P1	chr19	transcribed_unprocessed_pseudogene	complement component 3 precursor pseudogene
ENSG00000174151.14	3.44	3.48	2.82	3.31	CYB561D1	chr1	protein_coding	cytochrome b561 family, member D1
ENSG00000184949.15	0.11	0.3	1.68	0.83	FAM227A	chr22	protein_coding	family with sequence similarity 227, member A
ENSG00000157617.16	1.74	1.84	2.68	2.36	C2CD2	chr21	protein_coding	C2 calcium-dependent domain containing 2
ENSG00000267645.5	1.28	0.91	1	1.39	POLR2J2	chr7	protein_coding	polymerase (RNA) II (DNA directed) polypeptide J2
ENSG00000167676.4	0.01	0.12	0.21	0.12	PLIN4	chr19	protein_coding	perilipin 4
ENSG00000170011.13	0.03	0.03	0.07	0	MYRIP	chr3	protein_coding	myosin VIIA and Rab interacting protein
ENSG00000166483.10	14.94	10.51	22.6	19.74	WEE1	chr11	protein_coding	WEE1 G2 checkpoint kinase
ENSG00000142945.12	45.15	45.15	48.85	54.76	KIF2C	chr1	protein_coding	kinesin family member 2C
ENSG00000162104.9	10.64	8.25	8.55	9.92	ADCY9	chr16	protein_coding	adenylate cyclase 9
ENSG00000213139.7	0.8	0.46	1.28	0.88	CRYGS	chr3	protein_coding	crystallin, gamma S
ENSG00000157014.10	19.25	16.84	14.84	17.24	TATDN2	chr3	protein_coding	TatD DNase domain containing 2
ENSG00000166073.8	10.91	11.05	8.14	9.17	GPR176	chr15	protein_coding	G protein-coupled receptor 176
ENSG00000223356.1	0.09	0	0.35	0.29	RP11-66D17.5	chr1	antisense		--
ENSG00000106992.17	28.76	36.48	27.33	32.89	AK1	chr9	protein_coding	adenylate kinase 1
ENSG00000206846.1	0	0	0.33	0	Y_RNA	chr15	misc_RNA		--
ENSG00000114349.9	0.02	0.06	0	0.04	GNAT1	chr3	protein_coding	guanine nucleotide binding protein (G protein), alpha transducing activity polypeptide 1
ENSG00000183048.11	5.83	6.83	3.69	4.24	SLC25A10	chr17	protein_coding	solute carrier family 25 (mitochondrial carrier; dicarboxylate transporter), member 10
ENSG00000228546.2	0.66	2.13	1.64	1.44	CTA-313A17.3	chr7	unprocessed_pseudogene		--
ENSG00000250258.1	0.62	0	0.2	0	CTC-431G16.2	chr5	antisense		--
ENSG00000237214.3	0.07	0	0	0.16	RP11-12M9.3	chr22	processed_pseudogene		--
ENSG00000267677.1	0	0	0.15	0	RP11-27G24.1	chr18	lincRNA		--
ENSG00000270170.1	11.85	13.75	13.35	12.72	NCBP2-AS2	chr3	protein_coding	NCBP2 antisense RNA 2 (head to head)
ENSG00000101470.9	0.14	0.85	0.32	0.76	TNNC2	chr20	protein_coding	troponin C type 2 (fast)
ENSG00000182575.7	0.15	0	0.27	0.47	NXPH3	chr17	protein_coding	neurexophilin 3
ENSG00000206888.1	0	1.31	0.57	0	RNU6-48P	chr1	snRNA	RNA, U6 small nuclear 48, pseudogene
ENSG00000238735.1	0	0.75	0	0	RNU7-113P	chr2	snRNA	RNA, U7 small nuclear 113 pseudogene
ENSG00000177738.3	4.2	2.78	3.92	3.27	CTD-2201E18.3	chr5	sense_overlapping		--
ENSG00000235997.2	0	0	0.02	0	AC109642.1	chr2	lincRNA		--
ENSG00000257636.6	0.19	0.03	0.08	0.13	RP11-1103G16.1	chr14	antisense		--
ENSG00000171227.6	1.87	2.48	2.38	3.15	TMEM37	chr2	protein_coding	transmembrane protein 37
ENSG00000139832.4	15.81	13.09	12.67	16.79	RAB20	chr13	protein_coding	RAB20, member RAS oncogene family
ENSG00000178802.17	8.53	7.56	7.79	8.47	MPI	chr15	protein_coding	mannose phosphate isomerase
ENSG00000150093.18	202.98	173.51	329.32	306.84	ITGB1	chr10	protein_coding	integrin, beta 1 (fibronectin receptor, beta polypeptide, antigen CD29 includes MDF2, MSK12)
ENSG00000076716.8	1.87	1.38	1.32	1.59	GPC4	chrX	protein_coding	glypican 4
ENSG00000114841.17	0.27	0.42	0.36	0.15	DNAH1	chr3	protein_coding	dynein, axonemal, heavy chain 1
ENSG00000159251.6	0.2	0.33	0.47	0.36	ACTC1	chr15	protein_coding	actin, alpha, cardiac muscle 1
ENSG00000181029.8	0.22	0.5	0.36	0.26	TRAPPC5	chr19	protein_coding	trafficking protein particle complex 5
ENSG00000234427.1	0	0	0.17	0.52	RP3-413H6.2	chr6	lincRNA		--
ENSG00000227953.6	0.11	0.07	0.26	0.25	LINC01341	chr1	processed_transcript	long intergenic non-protein coding RNA 1341
ENSG00000185825.15	125.45	144.36	83.9	97.37	BCAP31	chrX	protein_coding	B-cell receptor-associated protein 31
ENSG00000269293.2	0.47	0.43	0.72	0.78	ZSCAN16-AS1	chr6	antisense	ZSCAN16 antisense RNA 1
ENSG00000102978.12	49.08	54.03	30.57	38.76	POLR2C	chr16	protein_coding	polymerase (RNA) II (DNA directed) polypeptide C, 33kDa
ENSG00000259645.1	0.12	0	0.4	0.23	RP11-253M7.6	chr15	sense_intronic		--
ENSG00000167286.9	0.14	0.27	0.04	0	CD3D	chr11	protein_coding	CD3d molecule, delta (CD3-TCR complex)
ENSG00000125482.12	9.94	11.89	15.81	14.71	TTF1	chr9	protein_coding	transcription termination factor, RNA polymerase I
ENSG00000261864.1	1.27	2.3	3.41	3.18	RP11-67A1.2	chr16	processed_transcript		--
ENSG00000071189.21	0.44	0.27	1.93	1.31	SNX13	chr7	protein_coding	sorting nexin 13
ENSG00000235888.1	0	0	0.07	0	AF064858.8	chr21	lincRNA		--
ENSG00000134186.11	4.89	4.52	14.19	8.57	PRPF38B	chr1	protein_coding	pre-mRNA processing factor 38B
ENSG00000225953.2	0	0	0	0.02	SATB2-AS1	chr2	antisense	SATB2 antisense RNA 1
ENSG00000270175.1	0.63	0.18	0.32	0.16	RP11-793H13.11	chr12	antisense		--
ENSG00000225447.1	0	0	0.4	0	RPS15AP10	chr1	processed_pseudogene	ribosomal protein S15a pseudogene 10
ENSG00000273167.1	0.5	0.4	2.14	1.58	RP11-307N16.6	chr13	protein_coding		--
ENSG00000213638.5	1.39	1.27	1.06	1.23	ADAT3	chr19	protein_coding	adenosine deaminase, tRNA-specific 3
ENSG00000131944.9	4.06	4.68	2.81	3.84	FAAP24	chr19	protein_coding		--
ENSG00000278418.1	0	0	0.4	0	MIR6512	chr2	miRNA	microRNA 6512
ENSG00000104442.9	4.84	5.89	11.24	10.83	ARMC1	chr8	protein_coding	armadillo repeat containing 1
ENSG00000198034.10	670.46	771.85	527.04	606.74	RPS4X	chrX	protein_coding	ribosomal protein S4, X-linked
ENSG00000270558.1	0.77	1.59	1.86	1.14	CTD-2124B8.2	chr5	processed_pseudogene		--
ENSG00000186118.8	0	0	0	0.04	TEX38	chr1	protein_coding	testis expressed 38
ENSG00000155026.16	0.01	0	0.03	0.03	RSPH10B	chr7	protein_coding	radial spoke head 10 homolog B (Chlamydomonas)
ENSG00000279159.1	0	0	0.01	0.01	RP3-394A18.1	chr22	antisense		--
ENSG00000171488.14	1.76	0.97	1.58	1.1	LRRC8C	chr1	protein_coding	leucine rich repeat containing 8 family, member C
ENSG00000260686.1	0.13	0	0.04	0	CTB-36H16.2	chr5	sense_overlapping		--
ENSG00000158467.16	3.48	3.85	8.25	8.31	AHCYL2	chr7	protein_coding	adenosylhomocysteinase-like 2
ENSG00000188735.12	3.38	3.43	3.82	3.79	TMEM120B	chr12	protein_coding	transmembrane protein 120B
ENSG00000172315.5	7.64	10.04	7.8	9.24	TP53RK	chr20	protein_coding	TP53 regulating kinase
ENSG00000153922.10	1.17	0.79	3.81	2.08	CHD1	chr5	protein_coding	chromodomain helicase DNA binding protein 1
ENSG00000204172.11	0.98	1.72	3.14	1.98	AGAP9	chr10	protein_coding	ArfGAP with GTPase domain, ankyrin repeat and PH domain 9
ENSG00000176108.9	10.37	12.56	5.56	5.47	CHMP6	chr17	protein_coding	charged multivesicular body protein 6
ENSG00000117632.20	79.36	77.17	84.65	87.3	STMN1	chr1	protein_coding	stathmin 1
ENSG00000007202.14	62.96	62.93	68.8	78.83	KIAA0100	chr17	protein_coding	KIAA0100
ENSG00000254884.1	0	0	0.61	0	PRR13P2	chr11	processed_pseudogene	proline rich 13 pseudogene 2
ENSG00000168806.7	3.17	2.96	2.26	2.41	LCMT2	chr15	protein_coding	leucine carboxyl methyltransferase 2
ENSG00000158104.11	0.51	0.91	0.7	1.12	HPD	chr12	protein_coding	4-hydroxyphenylpyruvate dioxygenase
ENSG00000036672.15	1.82	2.07	1.91	2.17	USP2	chr11	protein_coding	ubiquitin specific peptidase 2
ENSG00000254978.2	0	0	0.34	0	ALG1L9P	chr11	transcribed_unprocessed_pseudogene	asparagine-linked glycosylation 1-like 9, pseudogene
ENSG00000186834.3	27.29	26.2	25.45	23.18	HEXIM1	chr17	protein_coding	hexamethylene bis-acetamide inducible 1
ENSG00000114737.15	2.61	0.8	1.6	2.15	CISH	chr3	protein_coding	cytokine inducible SH2-containing protein
ENSG00000154832.14	16.05	17.81	13.94	14.29	CXXC1	chr18	protein_coding	CXXC finger protein 1
ENSG00000117360.12	54.81	56.54	38.5	39.42	PRPF3	chr1	protein_coding	pre-mRNA processing factor 3
ENSG00000066044.13	17.37	12.98	12.56	13.91	ELAVL1	chr19	protein_coding	ELAV like RNA binding protein 1
ENSG00000204380.4	0.03	0.09	0	0.02	AC005042.4	chr2	antisense		--
ENSG00000279456.1	0	0	0.13	0.04	RP11-87H9.5	chr9	TEC		--
ENSG00000266308.2	0	0	0	0.36	RN7SL510P	chr15	misc_RNA	RNA, 7SL, cytoplasmic 510, pseudogene
ENSG00000171988.17	1.1	0.88	3.55	1.89	JMJD1C	chr10	protein_coding	jumonji domain containing 1C
ENSG00000204528.3	2.48	1.97	12.59	7.55	PSORS1C3	chr6	sense_intronic	psoriasis susceptibility 1 candidate 3 (non-protein coding)
ENSG00000153531.12	2.5	4.42	3.75	3.7	ADPRHL1	chr13	protein_coding	ADP-ribosylhydrolase like 1
ENSG00000230894.1	0.02	0	0	0	RP11-67K19.3	chr9	antisense		--
ENSG00000233585.1	0	0	0.69	0.16	AC115617.2	chrX	processed_pseudogene		--
ENSG00000043093.13	1.25	1.2	3.97	3.47	DCUN1D1	chr3	protein_coding	DCN1, defective in cullin neddylation 1, domain containing 1
ENSG00000278189.1	0	82.21	0.6	1.45	RNA5-8S5	chr21	rRNA	RNA, 5.8S ribosomal 5
ENSG00000265018.6	0.37	0.7	1.68	1.07	CTGLF12P	chr10	transcribed_unprocessed_pseudogene	centaurin, gamma-like family, member 12 pseudogene
ENSG00000275092.1	0.4	0.71	0.51	0.92	LA16c-329F2.2	chr16	sense_intronic		--
ENSG00000099968.17	11.64	9.85	13.7	14.03	BCL2L13	chr22	protein_coding	BCL2-like 13 (apoptosis facilitator)
ENSG00000196636.7	2.14	3.12	4.66	6.35	SDHAF3	chr7	protein_coding	succinate dehydrogenase complex assembly factor 3
ENSG00000272419.5	2.09	1.66	2.15	1.92	RP11-403I13.8	chr1	processed_transcript		--
ENSG00000130643.8	0.03	0	0.15	0.29	CALY	chr10	protein_coding	calcyon neuron-specific vesicular protein
ENSG00000186715.10	0.03	0	0.18	0.08	MST1L	chr1	transcribed_unprocessed_pseudogene	macrophage stimulating 1-like
ENSG00000111846.15	4.52	3.34	6.17	6.04	GCNT2	chr6	protein_coding	glucosaminyl (N-acetyl) transferase 2, I-branching enzyme (I blood group)
ENSG00000126970.15	0.31	0.18	0.12	0.28	ZC4H2	chrX	protein_coding	zinc finger, C4H2 domain containing
ENSG00000196110.7	0.55	0.74	1.01	0.73	ZNF699	chr19	protein_coding	zinc finger protein 699
ENSG00000141699.10	14.01	13.39	13.02	12.83	FAM134C	chr17	protein_coding	family with sequence similarity 134, member C
ENSG00000167491.17	25.03	21.14	15.59	17.52	GATAD2A	chr19	protein_coding	GATA zinc finger domain containing 2A
ENSG00000119705.9	34.48	55.8	22.6	28.15	SLIRP	chr14	protein_coding	SRA stem-loop interacting RNA binding protein
ENSG00000099365.9	2.01	1.82	1.22	1.31	STX1B	chr16	protein_coding	syntaxin 1B
ENSG00000204003.8	2.86	3.61	1.93	1.99	RP11-216L13.16	chr9	protein_coding		--
ENSG00000273151.1	0.08	0.03	0.07	0.05	RP11-449P15.2	chr7	antisense		--
ENSG00000253015.1	0	0	0.09	0	RN7SKP64	chr5	misc_RNA	RNA, 7SK small nuclear pseudogene 64
ENSG00000260017.1	0	0	0.17	0	RP11-1035H13.2	chr16	antisense		--
ENSG00000134058.10	23.94	27.12	25.53	28.55	CDK7	chr5	protein_coding	cyclin-dependent kinase 7
ENSG00000140832.9	0.03	0.01	0.01	0	MARVELD3	chr16	protein_coding	MARVEL domain containing 3
ENSG00000263776.1	0.89	0	4.9	1.15	SNORA4	chr3	snoRNA	small nucleolar RNA, H/ACA box 4
ENSG00000198270.12	2.58	3.01	2.8	2.9	TMEM116	chr12	protein_coding	transmembrane protein 116
ENSG00000180539.7	0	0	0.02	0.01	C9orf139	chr9	antisense	chromosome 9 open reading frame 139
ENSG00000236961.1	0.35	0	0	0.09	RP1-261G23.5	chr6	lincRNA		--
ENSG00000276171.1	1.3	2.97	0.98	1.51	AC114498.1	chr1	miRNA		--
ENSG00000120910.14	5.09	6.01	4.88	4.99	PPP3CC	chr8	protein_coding	protein phosphatase 3, catalytic subunit, gamma isozyme
ENSG00000140553.16	32.43	37.26	27.97	31.73	UNC45A	chr15	protein_coding	unc-45 homolog A (C. elegans)
ENSG00000236698.1	0	0	0.14	0	EIF1AXP1	chr1	processed_pseudogene	eukaryotic translation initiation factor 1A, X-linked pseudogene 1
ENSG00000105879.11	5.59	3.78	7.16	7.03	CBLL1	chr7	protein_coding	Cbl proto-oncogene-like 1, E3 ubiquitin protein ligase
ENSG00000163682.15	436.07	647.98	391.39	458.47	RPL9	chr4	protein_coding	ribosomal protein L9
ENSG00000279613.1	0	0	0.1	0.04	RP13-638C3.5	chr17	TEC		--
ENSG00000138709.17	1	0.92	1.73	1.43	LARP1B	chr4	protein_coding	La ribonucleoprotein domain family, member 1B
ENSG00000233219.1	0.32	0	0	0.17	RP11-89N17.3	chr7	lincRNA		--
ENSG00000152056.16	0.58	1.23	1.97	1.42	AP1S3	chr2	protein_coding	adaptor-related protein complex 1, sigma 3 subunit
ENSG00000263142.5	0.03	0	0.23	0.11	LRRC37A17P	chr17	transcribed_unprocessed_pseudogene	leucine rich repeat containing 37, member A17, pseudogene
ENSG00000244256.3	0.27	0	0.1	0	RN7SL130P	chr1	misc_RNA	RNA, 7SL, cytoplasmic 130, pseudogene
ENSG00000151665.12	2.85	3.77	3.89	3.67	PIGF	chr2	protein_coding	phosphatidylinositol glycan anchor biosynthesis, class F
ENSG00000282508.1	0.97	0.39	0.93	0.64	LINC01002	chr19	processed_transcript	long intergenic non-protein coding RNA 1002
ENSG00000230042.1	0	0	0.28	0.24	AK3P3	chr7	processed_pseudogene	adenylate kinase 3 pseudogene 3
ENSG00000230952.1	0	0	0	0.03	AC099344.2	chr2	lincRNA		--
ENSG00000234585.6	1.2	2	1.79	1.17	CCT6P3	chr7	transcribed_unprocessed_pseudogene	chaperonin containing TCP1, subunit 6 (zeta) pseudogene 3
ENSG00000179058.6	0	0	0.08	0.06	C9orf50	chr9	protein_coding	chromosome 9 open reading frame 50
ENSG00000180638.17	0	0	0	0.04	SLC47A2	chr17	protein_coding	solute carrier family 47 (multidrug and toxin extrusion), member 2
ENSG00000128714.5	0	0.27	0.03	0.03	HOXD13	chr2	protein_coding	homeobox D13
ENSG00000155561.14	27.08	18.39	29.86	32.63	NUP205	chr7	protein_coding	nucleoporin 205kDa
ENSG00000182685.7	1.49	2.36	3.51	2.71	BRICD5	chr16	protein_coding	BRICHOS domain containing 5
ENSG00000171105.13	3.63	2.63	7.25	6.55	INSR	chr19	protein_coding	insulin receptor
ENSG00000241255.1	0	0	0.15	0.08	RP1-89D4.1	chr11	processed_pseudogene		--
ENSG00000081026.18	0.5	0.43	2.46	1.63	MAGI3	chr1	protein_coding	membrane associated guanylate kinase, WW and PDZ domain containing 3
ENSG00000266173.5	7.47	6.24	5.57	6.53	STRADA	chr17	protein_coding	STE20-related kinase adaptor alpha
ENSG00000171773.2	0	0	0.1	0	NXNL1	chr19	protein_coding	nucleoredoxin-like 1
ENSG00000213185.6	2.34	0.68	1.59	0.51	FAM24B	chr10	protein_coding	family with sequence similarity 24, member B
ENSG00000076344.15	0.17	0.54	0.55	0.55	RGS11	chr16	protein_coding	regulator of G-protein signaling 11
ENSG00000225166.1	0	0	0.04	0	AC012462.2	chr2	lincRNA		--
ENSG00000185697.16	1.19	0.64	4.96	2.99	MYBL1	chr8	protein_coding	v-myb avian myeloblastosis viral oncogene homolog-like 1
ENSG00000177302.14	17.5	16.93	13.02	13.5	TOP3A	chr17	protein_coding	topoisomerase (DNA) III alpha
ENSG00000184857.7	10.82	13.34	10.01	11.31	TMEM186	chr16	protein_coding	transmembrane protein 186
ENSG00000160401.14	0	0	0.08	0.02	C9orf117	chr9	protein_coding	chromosome 9 open reading frame 117
ENSG00000091181.19	0.01	0	0	0	IL5RA	chr3	protein_coding	interleukin 5 receptor, alpha
ENSG00000130768.14	0.52	0.33	0.61	0.99	SMPDL3B	chr1	protein_coding	sphingomyelin phosphodiesterase, acid-like 3B
ENSG00000146648.15	23.73	13.44	47.06	39.65	EGFR	chr7	protein_coding	epidermal growth factor receptor
ENSG00000063169.10	2.89	1.53	1.42	1.1	GLTSCR1	chr19	protein_coding	glioma tumor suppressor candidate region gene 1
ENSG00000138231.12	7.53	9.12	10.05	9.47	DBR1	chr3	protein_coding	debranching RNA lariats 1
ENSG00000255275.3	4.67	4.16	2.28	2.46	RP13-279N23.2	chr1	protein_coding		--
ENSG00000134717.17	9.68	9.94	13.17	12.38	BTF3L4	chr1	protein_coding	basic transcription factor 3-like 4
ENSG00000172382.9	2.28	3.23	2.07	2.58	PRSS27	chr16	protein_coding	protease, serine 27
ENSG00000104518.10	3	4.34	2.92	2.89	GSDMD	chr8	protein_coding	gasdermin D
ENSG00000261526.2	0.88	0.83	1.63	1.59	CTB-31O20.2	chr19	lincRNA		--
ENSG00000120942.13	7.04	5.84	6.29	5.61	UBIAD1	chr1	protein_coding	UbiA prenyltransferase domain containing 1
ENSG00000232940.5	0.04	0.8	0.4	0.48	HCG25	chr6	antisense	HLA complex group 25 (non-protein coding)
ENSG00000178502.5	0.79	0.63	2.22	1.29	KLHL11	chr17	protein_coding	kelch-like family member 11
ENSG00000106524.8	8.94	6.6	15.44	13.14	ANKMY2	chr7	protein_coding	ankyrin repeat and MYND domain containing 2
ENSG00000267332.1	0	0	0	0.1	BOLA3P2	chr19	processed_pseudogene	bolA family member 3 pseudogene 2
ENSG00000166863.11	0.16	0.7	0.32	0.5	TAC3	chr12	protein_coding	tachykinin 3
ENSG00000223959.8	2.47	1.49	3.34	2.19	AFG3L1P	chr16	unitary_pseudogene	AFG3-like AAA ATPase 1, pseudogene
ENSG00000280483.1	0	0	0.53	0	AC022098.1	chr19	miRNA		--
ENSG00000224315.2	0	0	0.09	0	RPL7P7	chr1	processed_pseudogene	ribosomal protein L7 pseudogene 7
ENSG00000115091.11	41.3	36.91	45.71	48.41	ACTR3	chr2	protein_coding	ARP3 actin-related protein 3 homolog (yeast)
ENSG00000189280.3	5.19	7.56	2.47	3.47	GJB5	chr1	protein_coding	gap junction protein, beta 5, 31.1kDa
ENSG00000183605.16	15.24	18.32	9.76	9.22	SFXN4	chr10	protein_coding	sideroflexin 4
ENSG00000278840.1	0.12	0	0	0	RP11-345N11.1	chr15	sense_intronic		--
ENSG00000235670.1	0	0.19	0.32	0.53	RPL21P40	chr3	processed_pseudogene	ribosomal protein L21 pseudogene 40
ENSG00000152256.13	2.15	1.2	4.77	3.93	PDK1	chr2	protein_coding	pyruvate dehydrogenase kinase, isozyme 1
ENSG00000273521.1	0	0	0.08	0	RP11-45A17.4	chr10	antisense		--
ENSG00000263033.2	0	0	0	0.09	RP11-396B14.2	chr16	lincRNA		--
ENSG00000100711.13	24.09	22.99	24.58	26.77	ZFYVE21	chr14	protein_coding	zinc finger, FYVE domain containing 21
ENSG00000099910.16	4.06	4.81	3.31	3.81	KLHL22	chr22	protein_coding	kelch-like family member 22
ENSG00000125414.18	0.05	0	0	0	MYH2	chr17	protein_coding	myosin, heavy chain 2, skeletal muscle, adult
ENSG00000112787.12	6.67	4.91	4.32	4.16	FBRSL1	chr12	protein_coding	fibrosin-like 1
ENSG00000141127.14	14.14	17.87	14.63	16.13	PRPSAP2	chr17	protein_coding	phosphoribosyl pyrophosphate synthetase-associated protein 2
ENSG00000273143.1	6.19	7.59	2.74	3.23	RP11-525A16.4	chr10	lincRNA		--
ENSG00000234816.2	0.11	0	0	0	U91328.2	chr6	unprocessed_pseudogene		--
ENSG00000203760.8	27.21	25.94	18.12	26.03	CENPW	chr6	protein_coding	centromere protein W
ENSG00000203880.11	1.87	1.35	7.92	6.43	PCMTD2	chr20	protein_coding	protein-L-isoaspartate (D-aspartate) O-methyltransferase domain containing 2
ENSG00000223404.3	0	0	0.15	0	LINC00397	chr13	lincRNA	long intergenic non-protein coding RNA 397
ENSG00000170185.9	0.69	0.26	1.58	1.54	USP38	chr4	protein_coding	ubiquitin specific peptidase 38
ENSG00000133773.11	10.95	9.46	9.06	8.72	CCDC59	chr12	protein_coding	coiled-coil domain containing 59
ENSG00000171970.12	1.25	0.73	2.28	1.69	ZNF57	chr19	protein_coding	zinc finger protein 57
ENSG00000164778.4	0.6	0.8	0.51	0.63	EN2	chr7	protein_coding	engrailed homeobox 2
ENSG00000185986.11	4.01	3.91	8.54	4.57	SDHAP3	chr5	transcribed_unprocessed_pseudogene	succinate dehydrogenase complex, subunit A, flavoprotein pseudogene 3
ENSG00000137871.19	0.46	0.45	1.38	1	ZNF280D	chr15	protein_coding	zinc finger protein 280D
ENSG00000101266.16	28.22	25.21	28.89	31.99	CSNK2A1	chr20	protein_coding	casein kinase 2, alpha 1 polypeptide
ENSG00000278952.1	0	0	0.19	0.16	RP11-399J13.2	chr11	TEC		--
ENSG00000257859.1	0	0	0.07	0.01	CASC18	chr12	lincRNA	cancer susceptibility candidate 18 (non-protein coding)
ENSG00000064995.16	22.23	26.37	23.17	25.15	TAF11	chr6	protein_coding	TAF11 RNA polymerase II, TATA box binding protein (TBP)-associated factor, 28kDa
ENSG00000134987.11	2.83	1.88	6.05	4.6	WDR36	chr5	protein_coding	WD repeat domain 36
ENSG00000140285.9	0.02	0	0.03	0.03	FGF7	chr15	protein_coding	fibroblast growth factor 7
ENSG00000224546.2	0.02	0	0.02	0	EIF4BP3	chr9	processed_pseudogene	eukaryotic translation initiation factor 4B pseudogene 3
ENSG00000138735.15	0.03	0.03	0.39	0.32	PDE5A	chr4	protein_coding	phosphodiesterase 5A, cGMP-specific
ENSG00000134201.10	0	0	0.02	0	GSTM5	chr1	protein_coding	glutathione S-transferase mu 5
ENSG00000154118.12	5.3	6.1	4.9	6.55	JPH3	chr16	protein_coding	junctophilin 3
ENSG00000273416.1	0.29	0.54	0.57	0.59	RP4-597N16.4	chr1	lincRNA		--
ENSG00000250350.1	0	0.29	0	0	RP11-731D1.3	chr4	unprocessed_pseudogene		--
ENSG00000221955.10	0.68	0.88	2.87	3.93	SLC12A8	chr3	protein_coding	solute carrier family 12, member 8
ENSG00000131484.4	0.22	0	0.56	0.23	RP11-798G7.5	chr17	antisense		--
ENSG00000154608.13	0.01	0.06	0.31	0.09	CEP170P1	chr4	transcribed_unprocessed_pseudogene	centrosomal protein 170kDa pseudogene 1
ENSG00000166246.13	0.12	0.34	0.6	0.25	C16orf71	chr16	protein_coding	chromosome 16 open reading frame 71
ENSG00000169299.13	8.24	8.77	9.41	9.49	PGM2	chr4	protein_coding	phosphoglucomutase 2
ENSG00000278861.1	0	0	0.87	0.16	RP11-338K17.6	chr12	TEC		--
ENSG00000251314.2	0	0	0.02	0.04	CTD-2337A12.1	chr5	antisense		--
ENSG00000213762.10	1.83	1.61	2.85	2.53	ZNF134	chr19	protein_coding	zinc finger protein 134
ENSG00000125508.3	2.02	1.88	1.11	1.84	SRMS	chr20	protein_coding	src-related kinase lacking C-terminal regulatory tyrosine and N-terminal myristylation sites
ENSG00000165501.16	9.84	8.71	6.16	7.84	LRR1	chr14	protein_coding	leucine rich repeat protein 1
ENSG00000106263.17	217.72	219.32	160.17	188.19	EIF3B	chr7	protein_coding	eukaryotic translation initiation factor 3, subunit B
ENSG00000234241.1	0	0	0.04	0	RP4-775C13.1	chr20	processed_pseudogene		--
ENSG00000166762.16	0.14	0.14	0.79	0.41	CATSPER2	chr15	protein_coding	cation channel, sperm associated 2
ENSG00000143344.15	0.19	0.04	0.16	0.08	RGL1	chr1	protein_coding	ral guanine nucleotide dissociation stimulator-like 1
ENSG00000132386.10	0.11	0	0	0.02	SERPINF1	chr17	protein_coding	serpin peptidase inhibitor, clade F (alpha-2 antiplasmin, pigment epithelium derived factor), member 1
ENSG00000169508.6	0	0	0.11	0.02	GPR183	chr13	protein_coding	G protein-coupled receptor 183
ENSG00000063438.16	13.91	10	17.46	15.02	AHRR	chr5	protein_coding	aryl-hydrocarbon receptor repressor
ENSG00000168090.9	162.25	195.49	107.37	121.09	COPS6	chr7	protein_coding	COP9 signalosome subunit 6
ENSG00000279228.1	0	0.11	0	0	RP11-345J4.4	chr16	TEC		--
ENSG00000003393.14	1.33	1.43	2.1	2.05	ALS2	chr2	protein_coding	amyotrophic lateral sclerosis 2 (juvenile)
ENSG00000169246.16	0.83	0.8	1.91	1.1	NPIPB3	chr16	protein_coding	nuclear pore complex interacting protein family, member B3
ENSG00000119720.17	0.81	1.07	1.34	1.05	NRDE2	chr14	protein_coding	NRDE-2, necessary for RNA interference, domain containing
ENSG00000114480.12	19.1	15.9	33.53	33.85	GBE1	chr3	protein_coding	glucan (1,4-alpha-), branching enzyme 1
ENSG00000265600.1	0	0	0.31	0.32	AC006480.1	chr7	miRNA		--
ENSG00000216740.2	0	0	0	0.06	ANXA2P3	chr10	processed_pseudogene	annexin A2 pseudogene 3
ENSG00000267030.1	0.3	0.43	1.25	1.29	CTB-50L17.7	chr19	antisense		--
ENSG00000204267.13	6.86	5.28	6.22	6.32	TAP2	chr6	protein_coding	transporter 2, ATP-binding cassette, sub-family B (MDR/TAP)
ENSG00000133794.17	5.16	4.14	7.73	6.55	ARNTL	chr11	protein_coding	aryl hydrocarbon receptor nuclear translocator-like
ENSG00000116514.16	16.97	18.45	12.3	14.69	RNF19B	chr1	protein_coding	ring finger protein 19B
ENSG00000132481.6	39.75	39.62	18.83	21.24	TRIM47	chr17	protein_coding	tripartite motif containing 47
ENSG00000129933.20	9.51	8.39	7.52	7.7	MAU2	chr19	protein_coding	MAU2 sister chromatid cohesion factor
ENSG00000131724.10	19.67	15.55	30.29	29.86	IL13RA1	chrX	protein_coding	interleukin 13 receptor, alpha 1
ENSG00000131475.6	84.79	112.2	47.95	53.07	VPS25	chr17	protein_coding	vacuolar protein sorting 25 homolog (S. cerevisiae)
ENSG00000153093.18	0.03	0.03	0.04	0.11	ACOXL	chr2	protein_coding	acyl-CoA oxidase-like
ENSG00000214832.5	0.03	0.03	0.1	0	UPF3AP2	chr17	transcribed_processed_pseudogene	UPF3A pseudogene 2
ENSG00000106305.9	57.77	64.73	30.94	34.95	AIMP2	chr7	protein_coding	aminoacyl tRNA synthetase complex-interacting multifunctional protein 2
ENSG00000223457.1	0	0	0.03	0	HTATSF1P1	chr6	processed_pseudogene	HIV-1 Tat specific factor 1 pseudogene 1
ENSG00000108448.20	14.39	13.8	22.3	25.83	TRIM16L	chr17	protein_coding	tripartite motif containing 16-like
ENSG00000157426.13	0.6	0.2	2.14	1.2	AASDH	chr4	protein_coding	aminoadipate-semialdehyde dehydrogenase
ENSG00000170577.7	10.98	10.16	5.74	5.9	SIX2	chr2	protein_coding	SIX homeobox 2
ENSG00000146005.3	0	0	0.05	0.01	PSD2	chr5	protein_coding	pleckstrin and Sec7 domain containing 2
ENSG00000065308.4	19.14	16.66	19.33	19.81	TRAM2	chr6	protein_coding	translocation associated membrane protein 2
ENSG00000104723.20	10.62	10.12	12.46	13.28	TUSC3	chr8	protein_coding	tumor suppressor candidate 3
ENSG00000069122.18	0	0	0	0.01	ADGRF5	chr6	protein_coding	adhesion G protein-coupled receptor F5
ENSG00000135469.13	3.5	3.59	5.82	6.95	COQ10A	chr12	protein_coding	coenzyme Q10 homolog A (S. cerevisiae)
ENSG00000255893.1	0.99	0.4	0.48	0.66	RP11-685N10.1	chr11	antisense		--
ENSG00000106692.13	0.95	0.59	4.14	1.99	FKTN	chr9	protein_coding	fukutin
ENSG00000057757.9	14.05	17.83	10.87	13.67	PITHD1	chr1	protein_coding	PITH (C-terminal proteasome-interacting domain of thioredoxin-like) domain containing 1
ENSG00000235733.2	0	0	0.12	0	RP3-522P13.3	chr6	antisense		--
ENSG00000251281.1	0.77	0.66	0.14	0.15	CTD-2066L21.2	chr5	lincRNA		--
ENSG00000124557.12	0.03	0	0.02	0	BTN1A1	chr6	protein_coding	butyrophilin, subfamily 1, member A1
ENSG00000150672.16	0.02	0.05	0.05	0.04	DLG2	chr11	protein_coding	discs, large homolog 2 (Drosophila)
ENSG00000122034.12	41.54	48.11	42.75	47.49	GTF3A	chr13	protein_coding	general transcription factor IIIA
ENSG00000100379.17	8.1	8.18	5.1	6.67	KCTD17	chr22	protein_coding	potassium channel tetramerization domain containing 17
ENSG00000257553.1	0	0.86	0	0	RP11-603J24.17	chr12	antisense		--
ENSG00000134042.12	0	0	0.02	0.06	MRO	chr18	protein_coding	maestro
ENSG00000170946.14	4.63	3.48	8.05	7.3	DNAJC24	chr11	protein_coding	DnaJ (Hsp40) homolog, subfamily C, member 24
ENSG00000198482.10	0.42	0.27	1.14	1.09	ZNF808	chr19	protein_coding	zinc finger protein 808
ENSG00000066056.13	0	0	0.01	0	TIE1	chr1	protein_coding	tyrosine kinase with immunoglobulin-like and EGF-like domains 1
ENSG00000187688.14	0.6	0.27	0.46	0.71	TRPV2	chr17	protein_coding	transient receptor potential cation channel, subfamily V, member 2
ENSG00000225914.1	0.12	0.03	0.63	0.36	XXbac-BPG154L12.4	chr6	antisense		--
ENSG00000135932.10	14.16	9.88	26.75	23.33	CAB39	chr2	protein_coding	calcium binding protein 39
ENSG00000137875.4	0	0	0.09	0	BCL2L10	chr15	protein_coding	BCL2-like 10 (apoptosis facilitator)
ENSG00000144655.14	21.92	21.56	12.47	12.39	CSRNP1	chr3	protein_coding	cysteine-serine-rich nuclear protein 1
ENSG00000260235.1	0.07	0	0.16	0	CTD-2026K11.3	chr15	antisense		--
ENSG00000213030.5	0.37	0	0.1	0.22	CGB8	chr19	protein_coding	chorionic gonadotropin, beta polypeptide 8
ENSG00000279838.1	0.1	0	0.03	0	RP4-635A23.6	chr1	TEC		--
ENSG00000171311.12	35.97	41.84	24.56	30.23	EXOSC1	chr10	protein_coding	exosome component 1
ENSG00000156990.14	34.65	34.35	23.33	23.22	RPUSD3	chr3	protein_coding	RNA pseudouridylate synthase domain containing 3
ENSG00000238578.1	1.7	1.3	2.56	0.88	SNORD4A	chr17	snoRNA	small nucleolar RNA, C/D box 4A
ENSG00000255343.1	1.04	0	0.97	1	RP11-299M14.2	chr8	3prime_overlapping_ncrna		--
ENSG00000109667.11	0.04	0.13	0.06	0.04	SLC2A9	chr4	protein_coding	solute carrier family 2 (facilitated glucose transporter), member 9
ENSG00000159197.3	0	0.09	0.09	0.24	KCNE2	chr21	protein_coding	potassium channel, voltage gated subfamily E regulatory beta subunit 2
ENSG00000121316.10	2.65	2.66	2.18	2.83	PLBD1	chr12	protein_coding	phospholipase B domain containing 1
ENSG00000242299.1	6.86	11.61	7.7	7.81	RP11-234A1.1	chr3	processed_pseudogene		--
ENSG00000157554.18	0.28	0.4	0.59	0.26	ERG	chr21	protein_coding	v-ets avian erythroblastosis virus E26 oncogene homolog
ENSG00000253227.1	0.74	2.11	1.56	2.01	RP11-383J24.1	chr8	lincRNA		--
ENSG00000207922.1	0.44	0	0	0	MIR566	chr3	miRNA	microRNA 566
ENSG00000103495.13	106.41	109.7	69.75	86.82	MAZ	chr16	protein_coding	MYC-associated zinc finger protein (purine-binding transcription factor)
ENSG00000163714.17	8.53	5.45	21.66	14.24	U2SURP	chr3	protein_coding	U2 snRNP-associated SURP domain containing
ENSG00000100314.3	0.03	0	0.28	0.12	CABP7	chr22	protein_coding	calcium binding protein 7
ENSG00000112759.16	71.1	76.07	39.66	46.51	SLC29A1	chr6	protein_coding	solute carrier family 29 (equilibrative nucleoside transporter), member 1
ENSG00000180346.3	1.25	1.38	2.84	2.86	TIGD2	chr4	protein_coding	tigger transposable element derived 2
ENSG00000068697.6	80.81	84.99	84.85	92.58	LAPTM4A	chr2	protein_coding	lysosomal protein transmembrane 4 alpha
ENSG00000154764.5	0	0.05	0	0	WNT7A	chr3	protein_coding	wingless-type MMTV integration site family, member 7A
ENSG00000139168.7	21.35	23.88	27.3	27.87	ZCRB1	chr12	protein_coding	zinc finger CCHC-type and RNA binding motif 1
ENSG00000240463.1	0	0	0.07	0	RPS19P3	chr14	processed_pseudogene	ribosomal protein S19 pseudogene 3
ENSG00000197696.9	1.4	1.65	1.65	1.43	NMB	chr15	protein_coding	neuromedin B
ENSG00000201217.1	0	0	0.54	0	Y_RNA	chr3	misc_RNA		--
ENSG00000281531.1	0	0	0	0.11	Metazoa_SRP	chr10	misc_RNA		--
ENSG00000176236.6	0.12	0	0	0.11	C10orf111	chr10	antisense	chromosome 10 open reading frame 111
ENSG00000203797.9	0	0	0.03	0	DDO	chr6	protein_coding	D-aspartate oxidase
ENSG00000278022.1	0.09	0	0.47	0.14	RP11-35O15.2	chr15	sense_intronic		--
ENSG00000147570.9	0	0	0.04	0	DNAJC5B	chr8	protein_coding	DnaJ (Hsp40) homolog, subfamily C, member 5 beta
ENSG00000072135.12	6.04	5.4	5.63	6.38	PTPN18	chr2	protein_coding	protein tyrosine phosphatase, non-receptor type 18 (brain-derived)
ENSG00000197561.6	0.08	0	0.06	0.25	ELANE	chr19	protein_coding	elastase, neutrophil expressed
ENSG00000112984.11	42.73	34.58	48.65	53.98	KIF20A	chr5	protein_coding	kinesin family member 20A
ENSG00000187790.10	0.22	0.18	0.55	0.42	FANCM	chr14	protein_coding	Fanconi anemia, complementation group M
ENSG00000270964.1	0.64	0	0.78	0.66	RP11-502I4.3	chr15	lincRNA		--
ENSG00000235672.1	0	0	0.16	0	AC090286.2	chr17	transcribed_processed_pseudogene		--
ENSG00000243175.1	0	0	0	0.08	RP11-58H15.1	chr4	transcribed_processed_pseudogene		--
ENSG00000244144.1	0.24	0.18	0.12	0.18	RP11-757F18.3	chr3	processed_pseudogene		--
ENSG00000106608.16	11.08	10.39	8.73	9.67	URGCP	chr7	protein_coding	upregulator of cell proliferation
ENSG00000198663.16	13.94	12.33	23.23	25.83	C6orf89	chr6	protein_coding	chromosome 6 open reading frame 89
ENSG00000121101.15	0.05	0	0.14	0.1	TEX14	chr17	protein_coding	testis expressed 14
ENSG00000101945.16	18.49	16.85	11.33	13.89	SUV39H1	chrX	protein_coding	suppressor of variegation 3-9 homolog 1 (Drosophila)
ENSG00000181220.15	2.86	2.31	1.78	1.57	ZNF746	chr7	protein_coding	zinc finger protein 746
ENSG00000240922.1	0	0	0	0.06	LSAMP-AS1	chr3	antisense	LSAMP antisense RNA 1
ENSG00000184454.6	0	0	0.02	0	NCMAP	chr1	protein_coding	noncompact myelin associated protein
ENSG00000160113.5	35.75	37.03	28.99	32.22	NR2F6	chr19	protein_coding	nuclear receptor subfamily 2, group F, member 6
ENSG00000254860.5	1.2	1.2	1.49	0.87	TMEM9B-AS1	chr11	antisense	TMEM9B antisense RNA 1
ENSG00000254038.1	0	0	0.1	0.35	RP11-419C23.1	chr8	lincRNA		--
ENSG00000140104.13	3.06	3.58	5	4.35	C14orf79	chr14	protein_coding	chromosome 14 open reading frame 79
ENSG00000258555.4	0.17	0.02	0.12	0.19	SPECC1L-ADORA2A	chr22	protein_coding	SPECC1L-ADORA2A readthrough (NMD candidate)
ENSG00000119574.12	3.37	2.94	1.65	2.02	ZBTB45	chr19	protein_coding	zinc finger and BTB domain containing 45
ENSG00000162520.14	4.68	4.24	5.64	5.25	SYNC	chr1	protein_coding	syncoilin, intermediate filament protein
ENSG00000050165.17	3.29	2.51	0.86	0.65	DKK3	chr11	protein_coding	dickkopf WNT signaling pathway inhibitor 3
ENSG00000198826.10	5.43	3	12.87	8.67	ARHGAP11A	chr15	protein_coding	Rho GTPase activating protein 11A
ENSG00000066230.10	0.11	0.43	0.08	0.02	SLC9A3	chr5	protein_coding	solute carrier family 9, subfamily A (NHE3, cation proton antiporter 3), member 3
ENSG00000196862.9	0	0	0	0.01	RGPD4	chr2	protein_coding	RANBP2-like and GRIP domain containing 4
ENSG00000086827.8	10.52	8.16	13.03	13.43	ZW10	chr11	protein_coding	zw10 kinetochore protein
ENSG00000198556.13	1.54	1.67	3.39	2.11	ZNF789	chr7	protein_coding	zinc finger protein 789
ENSG00000145545.11	12.78	10.56	16.79	16.57	SRD5A1	chr5	protein_coding	steroid-5-alpha-reductase, alpha polypeptide 1 (3-oxo-5 alpha-steroid delta 4-dehydrogenase alpha 1)
ENSG00000258086.1	0	0	0.06	0	RP11-753H16.5	chr12	antisense		--
ENSG00000272592.1	0	0	0	0.06	RP11-63A2.2	chr10	antisense		--
ENSG00000139304.12	0	0	0	0.01	PTPRQ	chr12	protein_coding	protein tyrosine phosphatase, receptor type, Q
ENSG00000248223.1	0	0	0.67	0.37	CTD-2139B15.2	chr5	lincRNA		--
ENSG00000279591.1	0	0	0.06	0	AC002044.1	chr16	TEC		--
ENSG00000165832.5	3.66	4.51	9.99	8.31	TRUB1	chr10	protein_coding	TruB pseudouridine (psi) synthase family member 1
ENSG00000178607.15	0.96	0.84	1.82	1.27	ERN1	chr17	protein_coding	endoplasmic reticulum to nucleus signaling 1
ENSG00000258809.1	0	0	0	0.06	CTD-2555O16.1	chr14	lincRNA		--
ENSG00000175344.16	0	0	0.02	0.01	CHRNA7	chr15	protein_coding	cholinergic receptor, nicotinic, alpha 7 (neuronal)
ENSG00000153993.13	0	0	0.02	0	SEMA3D	chr7	protein_coding	sema domain, immunoglobulin domain (Ig), short basic domain, secreted, (semaphorin) 3D
ENSG00000017260.19	17.4	12.57	30.14	28.63	ATP2C1	chr3	protein_coding	ATPase, Ca++ transporting, type 2C, member 1
ENSG00000054611.13	5.73	5.69	5.7	6.9	TBC1D22A	chr22	protein_coding	TBC1 domain family, member 22A
ENSG00000151553.14	1.85	1.2	4.2	2.59	FAM160B1	chr10	protein_coding	family with sequence similarity 160, member B1
ENSG00000238113.6	0.07	0.18	0.18	0.03	LINC01410	chr9	lincRNA	long intergenic non-protein coding RNA 1410
ENSG00000127578.6	11.27	12.98	8.42	7.83	WFIKKN1	chr16	protein_coding	WAP, follistatin/kazal, immunoglobulin, kunitz and netrin domain containing 1
ENSG00000134874.17	0.65	0.88	1.91	1.41	DZIP1	chr13	protein_coding	DAZ interacting zinc finger protein 1
ENSG00000137492.7	8.54	6.82	15.54	13.85	PRKRIR	chr11	protein_coding	protein-kinase, interferon-inducible double stranded RNA dependent inhibitor, repressor of (P58 repressor)
ENSG00000142065.13	0.22	0.28	0.94	0.78	ZFP14	chr19	protein_coding	ZFP14 zinc finger protein
ENSG00000037749.11	3.54	2.57	10.58	8.81	MFAP3	chr5	protein_coding	microfibrillar-associated protein 3
ENSG00000273619.1	1.04	0.91	2.34	1.62	RP5-908M14.9	chr20	antisense		--
ENSG00000228110.4	0	0	0	0.03	ST13P19	chr1	processed_pseudogene	suppression of tumorigenicity 13 (colon carcinoma) (Hsp70 interacting protein) pseudogene 19
ENSG00000115226.9	0.05	0	0	0	FNDC4	chr2	protein_coding	fibronectin type III domain containing 4
ENSG00000263321.1	0	0	0.18	0	RP11-388C12.5	chr17	lincRNA		--
ENSG00000100804.18	90.08	112.42	60.59	70.18	PSMB5	chr14	protein_coding	proteasome (prosome, macropain) subunit, beta type, 5
ENSG00000228503.1	0	0	0.13	0	RP11-347D21.2	chr20	lincRNA		--
ENSG00000128872.9	0.03	0	0.12	0.12	TMOD2	chr15	protein_coding	tropomodulin 2 (neuronal)
ENSG00000198954.6	13.89	12.28	12.17	13.13	KIF1BP	chr10	protein_coding	KIF1 binding protein
ENSG00000184831.13	18.47	18.49	15.66	15.87	APOO	chrX	protein_coding	apolipoprotein O
ENSG00000101000.4	43.53	43.05	39.1	46.13	PROCR	chr20	protein_coding	protein C receptor, endothelial
ENSG00000213513.3	0.29	0.27	0.34	0.25	RP13-39P12.2	chr10	processed_pseudogene		--
ENSG00000139985.6	0.09	0.14	0.29	0.32	ADAM21	chr14	protein_coding	ADAM metallopeptidase domain 21
ENSG00000234717.1	0	0	0.07	0	TMEM212-AS1	chr3	lincRNA	TMEM212 antisense RNA 1
ENSG00000144596.11	0.07	0.08	0.62	0.54	GRIP2	chr3	protein_coding	glutamate receptor interacting protein 2
ENSG00000233725.7	0	0	0	0.01	LINC00284	chr13	lincRNA	long intergenic non-protein coding RNA 284
ENSG00000279581.1	0	0	0.09	0	RP11-243M5.3	chr12	TEC		--
ENSG00000154330.12	0.75	0.41	1.81	1.71	PGM5	chr9	protein_coding	phosphoglucomutase 5
ENSG00000271778.1	0	0	0.27	0.55	RP11-379F4.8	chr3	sense_intronic		--
ENSG00000231133.6	0	0.6	0.48	0.04	HAR1B	chr20	lincRNA	highly accelerated region 1B (non-protein coding)
ENSG00000163701.18	1.18	1.05	0.6	1.15	IL17RE	chr3	protein_coding	interleukin 17 receptor E
ENSG00000180822.11	2.3	3.97	3.62	3.61	PSMG4	chr6	protein_coding	proteasome (prosome, macropain) assembly chaperone 4
ENSG00000198722.12	4.7	4.44	7.91	8.44	UNC13B	chr9	protein_coding	unc-13 homolog B (C. elegans)
ENSG00000123643.12	3.41	2.35	2.69	2.54	SLC36A1	chr5	protein_coding	solute carrier family 36 (proton/amino acid symporter), member 1
ENSG00000173264.13	17.77	19.26	9.55	10.52	GPR137	chr11	protein_coding	G protein-coupled receptor 137
ENSG00000134490.13	4.43	3.31	4.96	6.46	TMEM241	chr18	protein_coding	transmembrane protein 241
ENSG00000226699.1	0.22	0	0	0.17	RP11-122K13.7	chr10	antisense		--
ENSG00000064607.16	11.33	11.4	15.18	12.69	SUGP2	chr19	protein_coding	SURP and G patch domain containing 2
ENSG00000165457.13	0.44	0	0.05	0.15	FOLR2	chr11	protein_coding	folate receptor 2 (fetal)
ENSG00000109066.13	5.78	4.93	3.44	4.24	TMEM104	chr17	protein_coding	transmembrane protein 104
ENSG00000280006.1	0.64	0.25	2.5	1.92	AC009060.2	chr16	protein_coding		--
ENSG00000234983.1	0.2	0	0.06	0	AC010132.11	chr7	processed_pseudogene		--
ENSG00000171735.18	2.17	2.11	1.98	2.22	CAMTA1	chr1	protein_coding	calmodulin binding transcription activator 1
ENSG00000166685.11	11.25	8.72	5.29	6.35	COG1	chr17	protein_coding	component of oligomeric golgi complex 1
ENSG00000085552.16	0.14	0.06	0.02	0.09	IGSF9	chr1	protein_coding	immunoglobulin superfamily, member 9
ENSG00000129437.9	0	0	0.4	0.03	KLK14	chr19	protein_coding	kallikrein-related peptidase 14
ENSG00000152207.7	0.02	0	0	0.01	CYSLTR2	chr13	protein_coding	cysteinyl leukotriene receptor 2
ENSG00000231887.6	3.46	2.89	2.06	1.7	PRH1	chr12	protein_coding	proline-rich protein HaeIII subfamily 1
ENSG00000140398.13	0.18	0.11	0.25	0.27	NEIL1	chr15	protein_coding	nei endonuclease VIII-like 1 (E. coli)
ENSG00000281406.1	0	0	0.22	0.08	BLACAT1	chr1	lincRNA	bladder cancer associated transcript 1 (non-protein coding)
ENSG00000030066.13	31.63	24.99	52.74	50.51	NUP160	chr11	protein_coding	nucleoporin 160kDa
ENSG00000146453.12	0.25	0.07	0.21	0.21	PNLDC1	chr6	protein_coding	poly(A)-specific ribonuclease (PARN)-like domain containing 1
ENSG00000170340.10	4.72	4.94	8.74	9.79	B3GNT2	chr2	protein_coding	UDP-GlcNAc:betaGal beta-1,3-N-acetylglucosaminyltransferase 2
ENSG00000156671.12	2.89	2.52	9.12	6.95	SAMD8	chr10	protein_coding	sterile alpha motif domain containing 8
ENSG00000196376.10	0	0	0.02	0.03	SLC35F1	chr6	protein_coding	solute carrier family 35, member F1
ENSG00000135052.16	52.59	48.68	69.67	70.4	GOLM1	chr9	protein_coding	golgi membrane protein 1
ENSG00000260955.2	0	0	0.21	0.14	RP11-30L15.6	chr8	lincRNA		--
ENSG00000176390.11	3.9	3.73	6.28	6.05	CRLF3	chr17	protein_coding	cytokine receptor-like factor 3
ENSG00000100058.12	8.73	8.93	8.03	8.05	CRYBB2P1	chr22	transcribed_unprocessed_pseudogene	crystallin, beta B2 pseudogene 1
ENSG00000139921.12	8.37	7.13	12.65	11.79	TMX1	chr14	protein_coding	thioredoxin-related transmembrane protein 1
ENSG00000136867.10	3.02	3.33	2.25	1.9	SLC31A2	chr9	protein_coding	solute carrier family 31 (copper transporter), member 2
ENSG00000239552.2	0	0	0	0.04	HOXB-AS2	chr17	antisense	HOXB cluster antisense RNA 2
ENSG00000265144.1	0	0	0	0.43	MIR548AM	chrX	miRNA	microRNA 548am
ENSG00000100263.13	7.66	8.84	5.86	5.02	RHBDD3	chr22	protein_coding	rhomboid domain containing 3
ENSG00000250264.1	24.47	26.86	18.53	19.84	XXbac-BPG246D15.9	chr6	protein_coding		--
ENSG00000206337.10	2.55	1.69	2.99	3.89	HCP5	chr6	sense_overlapping	HLA complex P5 (non-protein coding)
ENSG00000272779.1	6.31	6.63	6.58	8.3	LL22NC03-80A10.6	chr22	transcribed_unprocessed_pseudogene		--
ENSG00000103550.13	12.7	14.61	14.18	14.33	KNOP1	chr16	protein_coding	lysine-rich nucleolar protein 1
ENSG00000238273.3	0.05	0.29	0.49	0.23	AC012360.6	chr2	antisense		--
ENSG00000276900.1	0.51	0.63	1.06	0.81	RP11-467L13.7	chr12	antisense		--
ENSG00000154639.18	1.76	1.72	5.37	4	CXADR	chr21	protein_coding	coxsackie virus and adenovirus receptor
ENSG00000213344.2	0.17	0	0.2	0	PCNPP3	chr12	processed_pseudogene	PEST containing nuclear protein pseudogene 3
ENSG00000221986.6	0	0.2	0.02	0	MYBPHL	chr1	protein_coding	myosin binding protein H-like
ENSG00000213279.2	0.1	0	0.1	0	RP1-29C18.9	chr22	lincRNA		--
ENSG00000197757.7	4.1	3.77	4.68	4.75	HOXC6	chr12	protein_coding	homeobox C6
ENSG00000112592.12	7.7	6.06	6.18	8.37	TBP	chr6	protein_coding	TATA box binding protein
ENSG00000260836.1	1.21	2.34	0.94	0.69	RP11-152F13.10	chr15	protein_coding		--
ENSG00000256588.1	0	0	0.2	0.05	RP11-613F22.8	chr11	sense_intronic		--
ENSG00000114251.13	3.87	3.34	8.84	7.59	WNT5A	chr3	protein_coding	wingless-type MMTV integration site family, member 5A
ENSG00000042062.11	0.17	0	0.2	0.3	FAM65C	chr20	protein_coding	family with sequence similarity 65, member C
ENSG00000166387.11	0.21	0.63	0.66	0.54	PPFIBP2	chr11	protein_coding	PTPRF interacting protein, binding protein 2 (liprin beta 2)
ENSG00000205334.2	0.24	0.05	0.15	0.08	LINC01460	chr2	lincRNA	long intergenic non-protein coding RNA 1460
ENSG00000140694.16	11.1	9.83	14.5	14.28	PARN	chr16	protein_coding	poly(A)-specific ribonuclease
ENSG00000214465.3	0	0.19	0	0.1	SMARCE1P6	chr2	processed_pseudogene	SWI/SNF related, matrix associated, actin dependent regulator of chromatin, subfamily e, member 1 pseudogene 6
ENSG00000125656.8	58.02	68.91	34.09	43.86	CLPP	chr19	protein_coding	caseinolytic mitochondrial matrix peptidase proteolytic subunit
ENSG00000274444.1	0	0	0.15	0	RP11-128A17.2	chr15	lincRNA		--
ENSG00000108384.14	5.47	7.71	6.09	5.96	RAD51C	chr17	protein_coding	RAD51 paralog C
ENSG00000260774.1	0.43	0.39	0.64	0.36	CTD-2083E4.4	chr5	processed_transcript		--
ENSG00000131931.8	3.35	2.29	3.62	3.83	THAP1	chr8	protein_coding	THAP domain containing, apoptosis associated protein 1
ENSG00000137571.10	0.01	0	0.09	0.09	SLCO5A1	chr8	protein_coding	solute carrier organic anion transporter family, member 5A1
ENSG00000198673.10	0	0	0.04	0.01	FAM19A2	chr12	protein_coding	family with sequence similarity 19 (chemokine (C-C motif)-like), member A2
ENSG00000204438.10	21.32	29.99	15.93	17.92	GPANK1	chr6	protein_coding	G patch domain and ankyrin repeats 1
ENSG00000143458.11	2.35	2.39	3.12	3.2	GABPB2	chr1	protein_coding	GA binding protein transcription factor, beta subunit 2
ENSG00000179611.3	0	0.02	0	0.01	DGKZP1	chr13	processed_pseudogene	diacylglycerol kinase, zeta pseudogene 1
ENSG00000198198.13	4.21	2.81	4.03	3.67	SZT2	chr1	protein_coding	seizure threshold 2 homolog (mouse)
ENSG00000270720.1	0	0	0.21	0.43	RP11-84C13.2	chr4	lincRNA		--
ENSG00000278588.1	3.33	7.12	1.37	1.5	HIST1H2BI	chr6	protein_coding	histone cluster 1, H2bi
ENSG00000255320.1	0	0	0.08	0	RP11-755F10.1	chr11	antisense		--
ENSG00000163877.9	5.58	6.04	5.17	6.24	SNIP1	chr1	protein_coding	Smad nuclear interacting protein 1
ENSG00000121578.12	16.47	14.94	14.55	13.65	B4GALT4	chr3	protein_coding	UDP-Gal:betaGlcNAc beta 1,4- galactosyltransferase, polypeptide 4
ENSG00000232396.2	0	0	0	0.05	RP1-76B20.11	chr22	antisense		--
ENSG00000139112.10	41.6	37.47	43.91	46.65	GABARAPL1	chr12	protein_coding	GABA(A) receptor-associated protein like 1
ENSG00000063180.8	2.46	2.61	4.05	4.3	CA11	chr19	protein_coding	carbonic anhydrase XI
ENSG00000204424.9	0.09	0	0	0	LY6G6F	chr6	protein_coding	lymphocyte antigen 6 complex, locus G6F
ENSG00000261135.1	0.96	0.63	2.38	1.26	RP4-798A10.7	chr1	lincRNA		--
ENSG00000100418.7	26.02	24.89	21.26	22.13	DESI1	chr22	protein_coding	desumoylating isopeptidase 1
ENSG00000179709.8	0	0	0.05	0	NLRP8	chr19	protein_coding	NLR family, pyrin domain containing 8
ENSG00000165507.8	0.81	0.22	1.38	2.29	C10orf10	chr10	protein_coding	chromosome 10 open reading frame 10
ENSG00000239672.7	147.93	193.09	99.22	118.7	NME1	chr17	protein_coding	NME/NM23 nucleoside diphosphate kinase 1
ENSG00000271430.1	0.34	0.3	1.54	0.59	RP3-368A4.5	chrX	sense_intronic		--
ENSG00000146374.13	1.28	1.11	1.27	1.23	RSPO3	chr6	protein_coding	R-spondin 3
ENSG00000143756.11	4.97	4.72	7.22	5.31	FBXO28	chr1	protein_coding	F-box protein 28
ENSG00000232949.1	0	0	0.11	0.11	AC002480.4	chr7	antisense		--
ENSG00000277075.1	18.31	18.56	11.57	16.31	HIST1H2AE	chr6	protein_coding	histone cluster 1, H2ae
ENSG00000273328.5	0.03	0	0.03	0	RP11-141M3.6	chr3	processed_transcript		--
ENSG00000103326.10	22.6	20.71	12.72	13.51	CAPN15	chr16	protein_coding	calpain 15
ENSG00000236869.1	0	0.51	0	0.07	RP11-944L7.4	chr3	antisense		--
ENSG00000237463.5	0	0.01	0	0	RP11-280O1.2	chr1	antisense		--
ENSG00000005059.15	3.12	3.08	2.56	3.39	CCDC109B	chr4	protein_coding	coiled-coil domain containing 109B
ENSG00000278862.1	0	0	0.02	0	RP11-571O6.2	chr16	TEC		--
ENSG00000114316.12	8.5	9.69	9.26	9.01	USP4	chr3	protein_coding	ubiquitin specific peptidase 4 (proto-oncogene)
ENSG00000267102.1	0	0	0.39	0.3	RP11-686D22.7	chr17	transcribed_processed_pseudogene		--
ENSG00000138678.10	2.43	3.77	1.36	2.12	AGPAT9	chr4	protein_coding	1-acylglycerol-3-phosphate O-acyltransferase 9
ENSG00000061676.14	1.48	0.82	5.95	4.35	NCKAP1	chr2	protein_coding	NCK-associated protein 1
ENSG00000124193.14	29.3	28.2	35.34	26.99	SRSF6	chr20	protein_coding	serine/arginine-rich splicing factor 6
ENSG00000160789.19	333.43	363.03	222.43	245.3	LMNA	chr1	protein_coding	lamin A/C
ENSG00000104774.12	12.98	11.97	11.91	12.61	MAN2B1	chr19	protein_coding	mannosidase, alpha, class 2B, member 1
ENSG00000197746.13	533.93	478.41	498.59	551.95	PSAP	chr10	protein_coding	prosaposin
ENSG00000184719.11	0	0	0.02	0	RNLS	chr10	protein_coding	renalase, FAD-dependent amine oxidase
ENSG00000248840.2	0	0	0.34	0	RP11-357G3.2	chr4	transcribed_processed_pseudogene		--
ENSG00000236255.1	0.14	0.18	0.55	0.22	AC009404.2	chr2	lincRNA		--
ENSG00000070729.13	0.39	0.19	0.46	0.54	CNGB1	chr16	protein_coding	cyclic nucleotide gated channel beta 1
ENSG00000242516.1	1.03	1.35	1.29	1.05	LINC00960	chr3	lincRNA	long intergenic non-protein coding RNA 960
ENSG00000165698.15	2.51	2.22	2.47	2.52	C9orf9	chr9	protein_coding	chromosome 9 open reading frame 9
ENSG00000102387.15	0	0	0.01	0	TAF7L	chrX	protein_coding	TAF7-like RNA polymerase II, TATA box binding protein (TBP)-associated factor, 50kDa
ENSG00000251031.1	0.17	0.66	0	0.06	CTC-367F4.1	chr5	lincRNA		--
ENSG00000167110.16	69.18	73.33	66.14	72.56	GOLGA2	chr9	protein_coding	golgin A2
ENSG00000177679.15	0.85	0.75	0.51	0.64	SRRM3	chr7	protein_coding	serine/arginine repetitive matrix 3
ENSG00000275759.1	0.35	0	0.99	0.11	RP11-131L12.3	chr12	lincRNA		--
ENSG00000175595.14	1.33	0.92	2.61	2.26	ERCC4	chr16	protein_coding	excision repair cross-complementation group 4
ENSG00000118407.14	0	0	0.01	0	FILIP1	chr6	protein_coding	filamin A interacting protein 1
ENSG00000267232.1	0.07	0.16	0	0	CTB-31O20.9	chr19	lincRNA		--
ENSG00000153165.18	0.01	0	0.05	0.02	RGPD3	chr2	protein_coding	RANBP2-like and GRIP domain containing 3
ENSG00000145041.15	9.37	6.02	9.57	10.36	VPRBP	chr3	protein_coding	Vpr (HIV-1) binding protein
ENSG00000238287.1	0	0	0.25	0.42	RP11-656D10.3	chr1	antisense		--
ENSG00000279504.1	0.05	0	0	0	AD001527.4	chr19	TEC		--
ENSG00000250376.1	0	0	0	0.09	CTD-2005D20.1	chr4	unprocessed_pseudogene		--
ENSG00000139675.11	1.02	1.02	0.99	0.91	HNRNPA1L2	chr13	protein_coding	heterogeneous nuclear ribonucleoprotein A1-like 2
ENSG00000237877.6	0.11	0	0.11	0.04	LINC01473	chr2	lincRNA	long intergenic non-protein coding RNA 1473
ENSG00000083635.7	2.33	1.91	3.03	3.1	NUFIP1	chr13	protein_coding	nuclear fragile X mental retardation protein interacting protein 1
ENSG00000272948.2	0.34	0	0.3	0.31	AP001412.1	chr21	antisense		--
ENSG00000256546.1	0.27	0.08	0.29	0.52	AC156455.1	chr12	processed_transcript		--
ENSG00000122733.12	0.05	0	0.06	0.02	PHF24	chr9	protein_coding		--
ENSG00000188766.12	0.55	0.63	0.46	0.31	SPRED3	chr19	protein_coding	sprouty-related, EVH1 domain containing 3
ENSG00000150201.14	0.45	0.06	0.41	0.46	FXYD4	chr10	protein_coding	FXYD domain containing ion transport regulator 4
ENSG00000255835.1	24.86	25.81	18.3	18.61	RP4-559A3.7	chr1	protein_coding		--
ENSG00000145495.14	19.89	15.88	40.45	32.9	2020-03-06	chr5	protein_coding	membrane-associated ring finger (C3HC4) 6, E3 ubiquitin protein ligase
ENSG00000076641.4	0.11	0.03	0.16	0.05	PAG1	chr8	protein_coding	phosphoprotein membrane anchor with glycosphingolipid microdomains 1
ENSG00000183625.14	0	0	0.04	0.06	CCR3	chr3	protein_coding	chemokine (C-C motif) receptor 3
ENSG00000260579.1	0.72	0	0.47	0.32	RP11-382A20.2	chr15	antisense		--
ENSG00000247516.4	1.02	1.08	2.71	1.99	MIR4458HG	chr5	lincRNA	MIR4458 host gene
ENSG00000175592.8	72.8	71.15	13.96	13.33	FOSL1	chr11	protein_coding	FOS-like antigen 1
ENSG00000156968.8	1	0.71	1.23	1.17	MPV17L	chr16	protein_coding	MPV17 mitochondrial membrane protein-like
ENSG00000157911.9	10.74	12.64	7.72	8.77	PEX10	chr1	protein_coding	peroxisomal biogenesis factor 10
ENSG00000169435.13	0	0	0.03	0	RASSF6	chr4	protein_coding	Ras association (RalGDS/AF-6) domain family member 6
ENSG00000276770.1	0	0	0	0.4	MIR6780B	chr6	miRNA	microRNA 6780b
ENSG00000168273.7	2.87	5.07	3.02	2.56	SMIM4	chr3	protein_coding	small integral membrane protein 4
ENSG00000167900.11	107.9	125.95	77.84	92.1	TK1	chr17	protein_coding	thymidine kinase 1, soluble
ENSG00000262967.1	0	0	0	0.05	RP11-294J22.6	chr17	antisense		--
ENSG00000248905.8	0.03	0.01	0.06	0.04	FMN1	chr15	protein_coding	formin 1
ENSG00000115641.18	43.84	46.88	31.98	32.39	FHL2	chr2	protein_coding	four and a half LIM domains 2
ENSG00000174469.17	0.01	0	0.02	0	CNTNAP2	chr7	protein_coding	contactin associated protein-like 2
ENSG00000104880.17	3.65	3.67	1.78	2.11	ARHGEF18	chr19	protein_coding	Rho/Rac guanine nucleotide exchange factor (GEF) 18
ENSG00000246067.7	1.85	1.66	3.69	2.28	RAB30-AS1	chr11	lincRNA	RAB30 antisense RNA 1 (head to head)
ENSG00000124657.1	0.22	0.69	1.3	0.71	OR2B6	chr6	protein_coding	olfactory receptor, family 2, subfamily B, member 6
ENSG00000176248.8	22.78	26.1	17.82	17.63	ANAPC2	chr9	protein_coding	anaphase promoting complex subunit 2
ENSG00000103152.11	58.32	64.8	40.29	43.89	MPG	chr16	protein_coding	N-methylpurine-DNA glycosylase
ENSG00000126562.16	0.46	0.41	0.35	0.24	WNK4	chr17	protein_coding	WNK lysine deficient protein kinase 4
ENSG00000047662.4	0	0	0.03	0	FAM184B	chr4	protein_coding	family with sequence similarity 184, member B
ENSG00000108771.12	0.11	0.3	0.05	0.11	DHX58	chr17	protein_coding	DEXH (Asp-Glu-X-His) box polypeptide 58
ENSG00000255449.1	0.06	0	0.3	0	RP11-91P24.6	chr11	antisense		--
ENSG00000104321.10	0	0	0.01	0	TRPA1	chr8	protein_coding	transient receptor potential cation channel, subfamily A, member 1
ENSG00000274678.1	0	0.43	0.06	0	RP11-2C24.7	chr16	lincRNA		--
ENSG00000258233.1	0	0	0.03	0.02	ARHGAP42P5	chr14	processed_pseudogene	Rho GTPase activating protein 42 pseudogene 5
ENSG00000123191.13	0.39	0.77	0.39	0.44	ATP7B	chr13	protein_coding	ATPase, Cu++ transporting, beta polypeptide
ENSG00000246662.6	0	0	0.05	0	LINC00535	chr8	antisense	long intergenic non-protein coding RNA 535
ENSG00000104969.9	44.12	43.47	24.87	29.9	SGTA	chr19	protein_coding	small glutamine-rich tetratricopeptide repeat (TPR)-containing, alpha
ENSG00000099795.6	163.64	253.78	116.38	127.32	NDUFB7	chr19	protein_coding	NADH dehydrogenase (ubiquinone) 1 beta subcomplex, 7, 18kDa
ENSG00000272196.2	0.44	1.08	0.38	0.51	HIST2H2AA4	chr1	protein_coding	histone cluster 2, H2aa4
ENSG00000119650.12	6.76	5.83	5.18	5.56	IFT43	chr14	protein_coding	intraflagellar transport 43
ENSG00000189042.13	0.49	0.61	1.42	1.4	ZNF567	chr19	protein_coding	zinc finger protein 567
ENSG00000085741.12	0.13	0.15	0.19	0.18	WNT11	chr11	protein_coding	wingless-type MMTV integration site family, member 11
ENSG00000236673.5	1.56	0.58	1.04	0.48	RP11-69I8.2	chr6	lincRNA		--
ENSG00000262660.1	30.1	29.85	23.59	27.76	RP13-1032I1.10	chr17	protein_coding		--
ENSG00000204103.3	1.46	0.69	1.18	0.88	MAFB	chr20	protein_coding	v-maf avian musculoaponeurotic fibrosarcoma oncogene homolog B
ENSG00000184465.15	0.8	0.94	2.35	1.87	WDR27	chr6	protein_coding	WD repeat domain 27
ENSG00000151304.5	1.8	1.29	2.51	2.25	SRFBP1	chr5	protein_coding	serum response factor binding protein 1
ENSG00000166123.13	13.05	11.83	11.15	13	GPT2	chr16	protein_coding	glutamic pyruvate transaminase (alanine aminotransferase) 2
ENSG00000205981.6	11.27	13.46	11.16	11.59	DNAJC19	chr3	protein_coding	DnaJ (Hsp40) homolog, subfamily C, member 19
ENSG00000234616.8	6.82	7.47	7.19	6.26	JRK	chr8	protein_coding	Jrk homolog (mouse)
ENSG00000161904.11	32.98	36.48	25.1	26.53	LEMD2	chr6	protein_coding	LEM domain containing 2
ENSG00000119446.13	5.16	3.71	8.02	7.16	RBM18	chr9	protein_coding	RNA binding motif protein 18
ENSG00000196743.8	10.83	8.83	10.08	11.43	GM2A	chr5	protein_coding	GM2 ganglioside activator
ENSG00000124785.8	0	0	0.01	0	NRN1	chr6	protein_coding	neuritin 1
ENSG00000279232.1	0	0	0.01	0	DKFZp434P228	chr5	protein_coding		--
ENSG00000125741.4	5.37	5.74	5.11	4.62	OPA3	chr19	protein_coding	optic atrophy 3 (autosomal recessive, with chorea and spastic paraplegia)
ENSG00000072832.14	13.66	13.57	13.47	15.27	CRMP1	chr4	protein_coding	collapsin response mediator protein 1
ENSG00000184545.10	1.27	1.53	0.68	0.79	DUSP8	chr11	protein_coding	dual specificity phosphatase 8
ENSG00000272696.1	1.21	1.14	1.72	1.83	RP11-339B21.13	chr9	antisense		--
ENSG00000137100.15	16.25	24.43	15.51	16.05	DCTN3	chr9	protein_coding	dynactin 3 (p22)
ENSG00000272986.1	0.16	0	0.04	0	RP11-46J23.1	chr4	antisense		--
ENSG00000239305.6	2.4	2.42	3.87	3.49	RNF103	chr2	protein_coding	ring finger protein 103
ENSG00000234851.4	1.74	4.86	2.28	2.97	RPL23AP42	chr3	processed_pseudogene	ribosomal protein L23a pseudogene 42
ENSG00000006530.15	6.37	6.2	6.45	6.46	AGK	chr7	protein_coding	acylglycerol kinase
ENSG00000106346.11	3.67	2.27	5.15	4.83	USP42	chr7	protein_coding	ubiquitin specific peptidase 42
ENSG00000248771.5	0	0	0.01	0	LINC01207	chr4	lincRNA	long intergenic non-protein coding RNA 1207
ENSG00000119559.15	6.78	6.77	4.37	4.46	C19orf25	chr19	protein_coding	chromosome 19 open reading frame 25
ENSG00000240087.3	0.09	0.16	0.28	0.07	RP11-254B13.1	chr12	processed_pseudogene		--
ENSG00000270231.3	7.03	6.9	12.91	9.66	NBPF8	chr1	unprocessed_pseudogene	neuroblastoma breakpoint family, member 8
ENSG00000204070.9	9.92	12.07	7.86	8.84	SYS1	chr20	protein_coding	Sys1 golgi trafficking protein
ENSG00000090659.17	0	0	0.01	0	CD209	chr19	protein_coding	CD209 molecule
ENSG00000110911.14	6.67	5.81	14	12.94	SLC11A2	chr12	protein_coding	solute carrier family 11 (proton-coupled divalent metal ion transporter), member 2
ENSG00000100911.13	43.36	41.48	34.86	40.25	PSME2	chr14	protein_coding	proteasome (prosome, macropain) activator subunit 2 (PA28 beta)
ENSG00000105643.9	14.26	15.39	11.88	12.47	ARRDC2	chr19	protein_coding	arrestin domain containing 2
ENSG00000266397.1	0.22	0	0.11	0.06	RP11-737O24.1	chr18	antisense		--
ENSG00000259065.1	0.57	0.65	1.77	1.38	RP5-1021I20.1	chr14	antisense		--
ENSG00000183691.4	4.86	4.87	5.05	4.13	NOG	chr17	protein_coding	noggin
ENSG00000146476.10	4.61	4.18	9.82	10.37	ARMT1	chr6	protein_coding	acidic residue methyltransferase 1
ENSG00000165914.14	0.19	0.19	0.27	0.3	TTC7B	chr14	protein_coding	tetratricopeptide repeat domain 7B
ENSG00000120963.11	5.47	4.09	5.18	4.7	ZNF706	chr8	protein_coding	zinc finger protein 706
ENSG00000260123.1	0	0	0.05	0	RP11-326A19.4	chr15	lincRNA		--
ENSG00000214770.2	0.11	0.1	0.35	0.24	RP11-544I20.2	chr14	antisense		--
ENSG00000232912.5	0	0	0	0.09	RP5-1115A15.1	chr1	antisense		--
ENSG00000100889.11	8.55	7.49	9.86	11.85	PCK2	chr14	protein_coding	phosphoenolpyruvate carboxykinase 2 (mitochondrial)
ENSG00000111276.10	18.25	15.8	22.19	21	CDKN1B	chr12	protein_coding	cyclin-dependent kinase inhibitor 1B (p27, Kip1)
ENSG00000106538.9	0.97	1.33	1.2	1.39	RARRES2	chr7	protein_coding	retinoic acid receptor responder (tazarotene induced) 2
ENSG00000142186.16	50.01	53.84	37.34	43.2	SCYL1	chr11	protein_coding	SCY1-like 1 (S. cerevisiae)
ENSG00000278869.1	1.49	2.88	1.47	1.99	CITF22-49E9.3	chr22	lincRNA		--
ENSG00000169758.12	0.16	0.15	0.71	0.38	C15orf27	chr15	protein_coding	chromosome 15 open reading frame 27
ENSG00000256779.1	0	0.1	0.03	0	RP11-60C6.5	chr11	processed_pseudogene		--
ENSG00000066322.12	62.3	64.01	35.72	38.3	ELOVL1	chr1	protein_coding	ELOVL fatty acid elongase 1
ENSG00000241749.4	0.28	0.51	0.03	0.02	RPSAP52	chr12	transcribed_processed_pseudogene	ribosomal protein SA pseudogene 52
ENSG00000235990.2	0	0	0	0.15	RPL23AP20	chr1	processed_pseudogene	ribosomal protein L23a pseudogene 20
ENSG00000137491.14	0.04	0	0.26	0.17	SLCO2B1	chr11	protein_coding	solute carrier organic anion transporter family, member 2B1
ENSG00000271533.1	0.08	0	1.26	0.31	RP3-368A4.6	chrX	sense_intronic		--
ENSG00000137124.6	12.42	12.67	14.36	15.32	ALDH1B1	chr9	protein_coding	aldehyde dehydrogenase 1 family, member B1
ENSG00000259380.5	0.12	0.21	0.75	0.06	RP11-346D14.1	chr15	lincRNA		--
ENSG00000265753.2	0	0	0.31	0	RN7SL444P	chr1	misc_RNA	RNA, 7SL, cytoplasmic 444, pseudogene
ENSG00000116747.12	1.37	1.65	2.68	2.14	TROVE2	chr1	protein_coding	TROVE domain family, member 2
ENSG00000158793.13	7.96	5.83	7.11	7.42	NIT1	chr1	protein_coding	nitrilase 1
ENSG00000056586.15	1.76	1.34	6.76	3.78	RC3H2	chr9	protein_coding	ring finger and CCCH-type domains 2
ENSG00000218996.1	0.34	0	0.31	0.74	RP1-99E18.2	chr6	processed_pseudogene		--
ENSG00000173598.13	6.49	5.77	10.47	9.45	NUDT4	chr12	protein_coding	nudix (nucleoside diphosphate linked moiety X)-type motif 4
ENSG00000261594.3	0.85	0.22	0.12	0.65	TPBGL	chr11	protein_coding	trophoblast glycoprotein-like
ENSG00000122026.10	451.42	556.99	409.87	502.21	RPL21	chr13	protein_coding	ribosomal protein L21
ENSG00000255641.1	0	0	0.03	0.1	RP11-277P12.6	chr12	protein_coding		--
ENSG00000166446.14	2.9	2.14	8.96	7.68	CDYL2	chr16	protein_coding	chromodomain protein, Y-like 2
ENSG00000222033.1	0.64	0.42	0.19	0.19	LINC01124	chr2	lincRNA	long intergenic non-protein coding RNA 1124
ENSG00000257035.1	0	0	0	0.06	RP11-351O2.2	chr12	unprocessed_pseudogene		--
ENSG00000126391.13	22.3	20.08	15.62	15.59	FRMD8	chr11	protein_coding	FERM domain containing 8
ENSG00000266385.1	0	0	0.06	0	RP11-227G15.8	chr17	lincRNA		--
ENSG00000231050.1	0	0.36	0.2	0.56	RP1-140A9.1	chr1	antisense		--
ENSG00000262514.1	0.03	0	0.08	0	RP11-96D1.9	chr16	sense_intronic		--
ENSG00000151693.9	5.13	4.16	14.65	11.09	ASAP2	chr2	protein_coding	ArfGAP with SH3 domain, ankyrin repeat and PH domain 2
ENSG00000136999.4	4.82	4.28	5.1	5.65	NOV	chr8	protein_coding	nephroblastoma overexpressed
ENSG00000272173.1	0.37	0.81	0.64	0.52	U47924.31	chr12	antisense		--
ENSG00000076242.14	16.06	15.94	14.86	14.86	MLH1	chr3	protein_coding	mutL homolog 1
ENSG00000139546.10	24.01	34.98	17.63	20.06	TARBP2	chr12	protein_coding	TAR (HIV-1) RNA binding protein 2
ENSG00000254510.1	0.04	0	0	0	RP11-867G23.10	chr11	processed_transcript		--
ENSG00000249898.7	0	0	0.04	0.01	MCPH1-AS1	chr8	antisense	MCPH1 antisense RNA 1
ENSG00000163993.6	12.02	20.55	16.14	16.95	S100P	chr4	protein_coding	S100 calcium binding protein P
ENSG00000240328.1	0	0	0.09	0	RP11-841C19.1	chr12	processed_pseudogene		--
ENSG00000115318.11	0.63	1.2	0.41	0.29	LOXL3	chr2	protein_coding	lysyl oxidase-like 3
ENSG00000235790.7	0.03	0.06	0.02	0.08	RP11-73M7.6	chr1	antisense		--
ENSG00000138381.9	4.08	2.97	7.3	5.98	ASNSD1	chr2	protein_coding	asparagine synthetase domain containing 1
ENSG00000274210.1	0	2.27	1.49	0.96	U1	chr1	snRNA		--
ENSG00000103994.16	5.01	3.86	14.73	12.74	ZNF106	chr15	protein_coding	zinc finger protein 106
ENSG00000137710.14	7.85	5.54	30.71	23.2	RDX	chr11	protein_coding	radixin
ENSG00000182858.13	1.89	2.38	1.87	1.64	ALG12	chr22	protein_coding	ALG12, alpha-1,6-mannosyltransferase
ENSG00000265706.1	0	0	0	0.41	SNORD53_SNORD92	chr2	snoRNA		--
ENSG00000005102.12	0.24	0.29	1.3	1.37	MEOX1	chr17	protein_coding	mesenchyme homeobox 1
ENSG00000141428.16	3.97	4.09	4.42	4.28	C18orf21	chr18	protein_coding	chromosome 18 open reading frame 21
ENSG00000163291.14	0.67	0.6	1.47	1.12	PAQR3	chr4	protein_coding	progestin and adipoQ receptor family member III
ENSG00000086548.8	0	0	0	0.04	CEACAM6	chr19	protein_coding	carcinoembryonic antigen-related cell adhesion molecule 6 (non-specific cross reacting antigen)
ENSG00000235448.1	0	0	0.04	0	LURAP1L-AS1	chr9	antisense	LURAP1L antisense RNA 1
ENSG00000134202.10	74.71	91.51	65.59	73.9	GSTM3	chr1	protein_coding	glutathione S-transferase mu 3 (brain)
ENSG00000258643.5	45.44	50.43	35.66	37.31	BCL2L2-PABPN1	chr14	protein_coding	BCL2L2-PABPN1 readthrough
ENSG00000236209.1	0.27	0.61	0.4	0.83	AC104135.2	chr2	lincRNA		--
ENSG00000239462.1	0	0	0	0.24	CTD-2021J15.1	chr3	antisense		--
ENSG00000073282.12	0.08	0.01	0.18	0.18	TP63	chr3	protein_coding	tumor protein p63
ENSG00000227938.1	0.1	0	0.18	0	AC104695.4	chr2	lincRNA		--
ENSG00000136010.13	0.34	0.33	1.55	1.37	ALDH1L2	chr12	protein_coding	aldehyde dehydrogenase 1 family, member L2
ENSG00000151247.12	2.83	2.49	3.21	3.84	EIF4E	chr4	protein_coding	eukaryotic translation initiation factor 4E
ENSG00000015676.17	14.08	15.43	11.16	12.66	NUDCD3	chr7	protein_coding	NudC domain containing 3
ENSG00000141510.15	29.07	26.57	36.65	42.19	TP53	chr17	protein_coding	tumor protein p53
ENSG00000114541.14	0.1	0	0.51	0.35	FRMD4B	chr3	protein_coding	FERM domain containing 4B
ENSG00000260369.2	0	0	0.09	0	CTD-2526A2.2	chr17	lincRNA		--
ENSG00000269439.5	0.47	0.77	1.25	0.88	CTD-3131K8.2	chr19	lincRNA		--
ENSG00000259772.6	0	0	0.18	0.14	RP11-16E12.2	chr15	lincRNA		--
ENSG00000164332.7	6.09	3.11	10.57	6.75	UBLCP1	chr5	protein_coding	ubiquitin-like domain containing CTD phosphatase 1
ENSG00000249476.1	0.07	0	0.17	0.05	CTD-2587M2.1	chr5	lincRNA		--
ENSG00000104131.12	47.29	48.69	47.51	44.63	EIF3J	chr15	protein_coding	eukaryotic translation initiation factor 3, subunit J
ENSG00000267731.1	0	0.03	0.11	0	RP11-147L13.8	chr17	lincRNA		--
ENSG00000155393.12	5.59	8.13	6.93	7.13	HEATR3	chr16	protein_coding	HEAT repeat containing 3
ENSG00000257576.1	0	0	0.14	0.21	RP11-153M3.1	chr12	processed_pseudogene		--
ENSG00000052749.13	29.35	30	15.08	17.68	RRP12	chr10	protein_coding	ribosomal RNA processing 12 homolog (S. cerevisiae)
ENSG00000112297.14	0.56	0.34	0.62	0.65	AIM1	chr6	protein_coding	absent in melanoma 1
ENSG00000165392.9	1.8	1.27	4.2	3.11	WRN	chr8	protein_coding	Werner syndrome, RecQ helicase-like
ENSG00000182993.3	0.85	0.17	1.13	1.66	C12orf60	chr12	protein_coding	chromosome 12 open reading frame 60
ENSG00000144712.11	0.06	0	0.03	0.02	CAND2	chr3	protein_coding	cullin-associated and neddylation-dissociated 2 (putative)
ENSG00000152404.15	2.06	0.94	5.16	3.87	CWF19L2	chr11	protein_coding	CWF19-like 2, cell cycle control (S. pombe)
ENSG00000227500.9	15.96	15.36	9.14	9.97	SCAMP4	chr19	protein_coding	secretory carrier membrane protein 4
ENSG00000141198.13	3.99	3.58	7.25	6.32	TOM1L1	chr17	protein_coding	target of myb1 (chicken)-like 1
ENSG00000230629.2	0.12	0.71	0.09	0.38	RPS23P8	chrX	processed_pseudogene	ribosomal protein S23 pseudogene 8
ENSG00000258711.2	0.4	0.26	0.59	0.42	RP11-218E20.3	chr14	lincRNA		--
ENSG00000177993.3	0.11	0.19	0.1	0.15	ZNRF3-AS1	chr22	antisense	ZNRF3 antisense RNA 1
ENSG00000006071.11	0	0	0	0.01	ABCC8	chr11	protein_coding	ATP-binding cassette, sub-family C (CFTR/MRP), member 8
ENSG00000253872.1	0.08	0	0	0.01	RP11-90D11.1	chr8	lincRNA		--
ENSG00000188389.10	0	0	0.03	0.03	PDCD1	chr2	protein_coding	programmed cell death 1
ENSG00000232818.2	4.49	2.15	3.06	4.27	RPS2P32	chr7	processed_pseudogene	ribosomal protein S2 pseudogene 32
ENSG00000203644.3	1.75	2.52	4.02	4.53	RP11-332M2.1	chr3	sense_intronic		--
ENSG00000272983.1	0	0	0.03	0.05	RP11-508N22.12	chr10	lincRNA		--
ENSG00000165556.9	0	0	0.01	0	CDX2	chr13	protein_coding	caudal type homeobox 2
ENSG00000260532.1	0.09	0.26	0	0	LA16c-381G6.1	chr16	lincRNA		--
ENSG00000072682.18	43.78	35.63	40.05	44.79	P4HA2	chr5	protein_coding	prolyl 4-hydroxylase, alpha polypeptide II
ENSG00000267505.1	0	0	0	0.06	CTC-296K1.3	chr17	lincRNA		--
ENSG00000263818.5	0.01	0	0.15	0.03	CTD-2206N4.4	chr17	transcribed_processed_pseudogene		--
ENSG00000173517.10	0.54	0.55	2.61	2.01	PEAK1	chr15	protein_coding	pseudopodium-enriched atypical kinase 1
ENSG00000122042.9	2.14	1.53	4.23	3.48	UBL3	chr13	protein_coding	ubiquitin-like 3
ENSG00000210112.1	3.01	4.81	3.16	6.07	MT-TM	chrM	Mt_tRNA	mitochondrially encoded tRNA methionine
ENSG00000141458.12	29.64	23.83	18.45	20.56	NPC1	chr18	protein_coding	Niemann-Pick disease, type C1
ENSG00000264071.2	0	0	0.11	0	RN7SL531P	chr2	misc_RNA	RNA, 7SL, cytoplasmic 531, pseudogene
ENSG00000261578.1	1.01	0.91	2.21	1.85	RP11-21L23.2	chr11	sense_overlapping		--
ENSG00000149054.14	0	0	0	0.01	ZNF215	chr11	protein_coding	zinc finger protein 215
ENSG00000227543.4	0.18	0.14	0.21	0.03	SPAG5-AS1	chr17	processed_transcript	SPAG5 antisense RNA 1
ENSG00000175104.14	1.56	1.64	2.96	2.66	TRAF6	chr11	protein_coding	TNF receptor-associated factor 6, E3 ubiquitin protein ligase
ENSG00000227375.5	0.1	0	0.11	0.19	DLG1-AS1	chr3	antisense	DLG1 antisense RNA 1
ENSG00000255176.1	0	0.51	0.42	0.3	AP002954.3	chr11	antisense		--
ENSG00000128590.4	2.59	2.53	5.09	4.69	DNAJB9	chr7	protein_coding	DnaJ (Hsp40) homolog, subfamily B, member 9
ENSG00000228106.5	6.12	6.64	5.16	4.92	RP11-452F19.3	chr1	lincRNA		--
ENSG00000165264.10	12.93	16.04	11.97	13.29	NDUFB6	chr9	protein_coding	NADH dehydrogenase (ubiquinone) 1 beta subcomplex, 6, 17kDa
ENSG00000242282.6	0.37	1.45	0.95	0.86	AC108488.4	chr2	lincRNA		--
ENSG00000274840.4	0	0	0.27	0	RP11-320G10.1	chr3	lincRNA		--
ENSG00000260646.1	0	0	0.32	0.51	LA16c-385E7.1	chr16	lincRNA		--
ENSG00000140350.15	99.87	94.45	74.92	85.76	ANP32A	chr15	protein_coding	acidic (leucine-rich) nuclear phosphoprotein 32 family, member A
ENSG00000235865.2	0	0	0.04	0	GSN-AS1	chr9	antisense	GSN antisense RNA 1
ENSG00000130962.17	1.5	1.54	3.94	3.21	PRRG1	chrX	protein_coding	proline rich Gla (G-carboxyglutamic acid) 1
ENSG00000237172.3	8.8	7.95	5.1	5.96	B3GNT9	chr16	protein_coding	UDP-GlcNAc:betaGal beta-1,3-N-acetylglucosaminyltransferase 9
ENSG00000244066.3	0	0	0.33	0	RN7SL148P	chr1	misc_RNA	RNA, 7SL, cytoplasmic 148, pseudogene
ENSG00000272172.1	0.55	2.31	0.96	0.85	RP13-582O9.7	chr8	antisense		--
ENSG00000117868.15	21.48	17.16	37.58	35.07	ESYT2	chr7	protein_coding	extended synaptotagmin-like protein 2
ENSG00000111331.12	26.25	23.53	19.29	22.8	OAS3	chr12	protein_coding	2'-5'-oligoadenylate synthetase 3, 100kDa
ENSG00000174939.10	16.29	22.25	14.66	13.5	ASPHD1	chr16	protein_coding	aspartate beta-hydroxylase domain containing 1
ENSG00000247572.7	0.45	0.94	1.37	1.21	CKMT2-AS1	chr5	antisense	CKMT2 antisense RNA 1
ENSG00000062194.15	5.77	3.58	13.52	10.8	GPBP1	chr5	protein_coding	GC-rich promoter binding protein 1
ENSG00000109265.12	2.1	1.83	2.1	2.93	KIAA1211	chr4	protein_coding	KIAA1211
ENSG00000117122.13	17.39	11.95	15.02	21.44	MFAP2	chr1	protein_coding	microfibrillar-associated protein 2
ENSG00000100632.10	76.5	76.5	65.85	72.13	ERH	chr14	protein_coding	enhancer of rudimentary homolog (Drosophila)
ENSG00000122035.6	0.74	0.61	0.48	1.09	RASL11A	chr13	protein_coding	RAS-like, family 11, member A
ENSG00000213533.11	1.53	1	1.67	1.61	TMEM110	chr3	protein_coding	transmembrane protein 110
ENSG00000163825.3	0	0	0.07	0	RTP3	chr3	protein_coding	receptor (chemosensory) transporter protein 3
ENSG00000007923.15	40.93	36.42	27.48	27.59	DNAJC11	chr1	protein_coding	DnaJ (Hsp40) homolog, subfamily C, member 11
ENSG00000139174.10	0.14	0.35	0	0.03	PRICKLE1	chr12	protein_coding	prickle homolog 1 (Drosophila)
ENSG00000261824.6	0.94	0.86	1.73	1.52	LINC00662	chr19	lincRNA	long intergenic non-protein coding RNA 662
ENSG00000198535.5	0.05	0	0	0.01	C2CD4A	chr15	protein_coding	C2 calcium-dependent domain containing 4A
ENSG00000198171.12	15.02	19.19	8.95	8.56	DDRGK1	chr20	protein_coding	DDRGK domain containing 1
ENSG00000223705.9	2.24	3.29	5.32	3.07	NSUN5P1	chr7	transcribed_unprocessed_pseudogene	NOP2/Sun domain family, member 5 pseudogene 1
ENSG00000215784.5	1.09	1.76	2.27	1.67	FAM72D	chr1	protein_coding	family with sequence similarity 72, member D
ENSG00000264451.1	0.41	0.2	0	0.09	RP11-433M22.2	chr17	lincRNA		--
ENSG00000010818.8	0.98	0.62	2.28	2.08	HIVEP2	chr6	protein_coding	human immunodeficiency virus type I enhancer binding protein 2
ENSG00000246596.6	0	0	0.02	0	RP11-1277A3.2	chr5	transcribed_unprocessed_pseudogene		--
ENSG00000278818.1	0	0	0.09	0.19	Metazoa_SRP	chr14	misc_RNA		--
ENSG00000100221.10	21.57	23.99	19.21	20.31	JOSD1	chr22	protein_coding	Josephin domain containing 1
ENSG00000245534.6	0.65	1.56	0.33	0.24	RORA-AS1	chr15	antisense	RORA antisense RNA 1
ENSG00000139278.9	0.08	0.13	0.05	0	GLIPR1	chr12	protein_coding	GLI pathogenesis-related 1
ENSG00000171490.12	32.95	31.25	35.58	39.89	RSL1D1	chr16	protein_coding	ribosomal L1 domain containing 1
ENSG00000253516.1	0.19	0	0	0.14	HMGB1P41	chr8	processed_pseudogene	high mobility group box 1 pseudogene 41
ENSG00000106610.14	3.81	4.43	3.71	2.69	STAG3L4	chr7	transcribed_unprocessed_pseudogene	stromal antigen 3-like 4 (pseudogene)
ENSG00000168303.6	2.57	3.44	3.76	3.68	MPLKIP	chr7	protein_coding	M-phase specific PLK1 interacting protein
ENSG00000227627.1	0	0	0.65	0.38	RP1-101K10.6	chr6	antisense		--
ENSG00000146233.7	0	0	0.04	0.05	CYP39A1	chr6	protein_coding	cytochrome P450, family 39, subfamily A, polypeptide 1
ENSG00000079150.17	0.71	0.71	1.98	1.28	FKBP7	chr2	protein_coding	FK506 binding protein 7
ENSG00000140464.19	3.95	2.14	2.47	2.72	PML	chr15	protein_coding	promyelocytic leukemia
ENSG00000237413.5	0	0	0.05	0.02	MGC27382	chr1	processed_transcript		--
ENSG00000107643.15	3.27	3.8	5.21	4.74	MAPK8	chr10	protein_coding	mitogen-activated protein kinase 8
ENSG00000239510.2	0	0	0	0.2	RPL9P5	chr14	processed_pseudogene	ribosomal protein L9 pseudogene 5
ENSG00000129625.12	15.96	17.22	18.4	18.1	REEP5	chr5	protein_coding	receptor accessory protein 5
ENSG00000184232.8	23.79	21.85	9.99	13.06	OAF	chr11	protein_coding	OAF homolog (Drosophila)
ENSG00000157005.3	0.2	0	0	0	SST	chr3	protein_coding	somatostatin
ENSG00000185670.7	1.72	1.63	2.31	1.98	ZBTB3	chr11	protein_coding	zinc finger and BTB domain containing 3
ENSG00000120742.10	20.18	23.74	23.54	24.02	SERP1	chr3	protein_coding	stress-associated endoplasmic reticulum protein 1
ENSG00000173011.11	3.67	3.46	2.82	2.86	TADA2B	chr4	protein_coding	transcriptional adaptor 2B
ENSG00000156642.16	28.51	20.73	30.09	31.9	NPTN	chr15	protein_coding	neuroplastin
ENSG00000254142.2	0.1	0	0.16	0.08	RP11-53M11.3	chr8	lincRNA		--
ENSG00000170619.9	9.52	9.99	5.76	5.42	COMMD5	chr8	protein_coding	COMM domain containing 5
ENSG00000145022.4	10.48	12.05	8.12	8.61	TCTA	chr3	protein_coding	T-cell leukemia translocation altered
ENSG00000038358.14	23.93	22.41	14.94	18.14	EDC4	chr16	protein_coding	enhancer of mRNA decapping 4
ENSG00000197568.13	6.75	8.24	9.52	9.17	HHLA3	chr1	protein_coding	HERV-H LTR-associating 3
ENSG00000259251.2	0.06	0.17	0.29	0.08	RP11-643M14.1	chr15	antisense		--
ENSG00000223756.6	0.18	0	0.07	0.05	TSSC2	chr11	transcribed_unprocessed_pseudogene	tumor suppressing subtransferable candidate 2 pseudogene
ENSG00000273199.1	0.6	0.48	0.17	0.14	AP000692.10	chr21	antisense		--
ENSG00000009780.15	1.07	1.13	1.65	1.66	FAM76A	chr1	protein_coding	family with sequence similarity 76, member A
ENSG00000188517.14	0	0	0.08	0.03	COL25A1	chr4	protein_coding	collagen, type XXV, alpha 1
ENSG00000186399.10	0	0	0.19	0.02	GOLGA8R	chr15	protein_coding	golgin A8 family, member R
ENSG00000259445.1	0	0	0.58	0.18	RP11-276M12.1	chr15	lincRNA		--
ENSG00000261838.5	0	0.57	0	0	RP11-303E16.6	chr16	antisense		--
ENSG00000104886.9	9.29	8.44	6.8	7.17	PLEKHJ1	chr19	protein_coding	pleckstrin homology domain containing, family J member 1
ENSG00000274068.1	0.37	0.25	0.61	0.51	RP11-475E11.9	chr1	protein_coding		--
ENSG00000106443.14	5.43	2.92	8.82	7.76	PHF14	chr7	protein_coding	PHD finger protein 14
ENSG00000164746.13	0	0	0	0.03	C7orf57	chr7	protein_coding	chromosome 7 open reading frame 57
ENSG00000138031.14	10.86	9.89	6.96	7.26	ADCY3	chr2	protein_coding	adenylate cyclase 3
ENSG00000125877.12	33.13	40.68	24.31	26.01	ITPA	chr20	protein_coding	inosine triphosphatase (nucleoside triphosphate pyrophosphatase)
ENSG00000277873.1	0	0	0.22	0.05	RP11-33N14.3	chr12	antisense		--
ENSG00000248964.6	0.28	0.1	0.07	0.17	RP11-94H18.1	chr8	lincRNA		--
ENSG00000225087.1	0	0	0.12	0.38	RP4-660H19.1	chr1	lincRNA		--
ENSG00000134308.13	192.31	161.1	202.25	215.41	YWHAQ	chr2	protein_coding	tyrosine 3-monooxygenase/tryptophan 5-monooxygenase activation protein, theta
ENSG00000132388.12	18.23	14.77	21.93	22.78	UBE2G1	chr17	protein_coding	ubiquitin-conjugating enzyme E2G 1
ENSG00000070759.16	1.57	2.78	5.3	3.8	TESK2	chr1	protein_coding	testis-specific kinase 2
ENSG00000251451.1	0.41	0	2.45	0.53	GTF2IP9	chr7	unprocessed_pseudogene		--
ENSG00000240771.6	0.68	0.83	0.72	1.08	ARHGEF25	chr12	protein_coding	Rho guanine nucleotide exchange factor (GEF) 25
ENSG00000111344.11	0	0.09	0.02	0	RASAL1	chr12	protein_coding	RAS protein activator like 1 (GAP1 like)
ENSG00000272681.2	0	0	0	0.04	FAM223A	chrX	lincRNA	family with sequence similarity 223, member A (non-protein coding)
ENSG00000272842.1	0	0	0.77	0.45	RP11-513M16.7	chr9	antisense		--
ENSG00000247708.7	0.41	0.18	0.44	0.36	STX18-AS1	chr4	antisense	STX18 antisense RNA 1 (head to head)
ENSG00000092841.18	438.4	614.49	315.36	368.58	MYL6	chr12	protein_coding	myosin, light chain 6, alkali, smooth muscle and non-muscle
ENSG00000163956.10	9.19	10.54	7.53	8.16	LRPAP1	chr4	protein_coding	low density lipoprotein receptor-related protein associated protein 1
ENSG00000187866.7	1.45	0.83	3.35	2.73	FAM122A	chr9	protein_coding	family with sequence similarity 122A
ENSG00000180229.12	0.37	0.39	1.82	1.13	HERC2P3	chr15	transcribed_unprocessed_pseudogene	hect domain and RLD 2 pseudogene 3
ENSG00000244310.1	0.22	0	0	0	RP11-734K21.3	chr2	lincRNA		--
ENSG00000178252.17	39.89	37.49	29.64	34.05	WDR6	chr3	protein_coding	WD repeat domain 6
ENSG00000259799.1	0	0	0.54	0.5	RP11-554A11.9	chr11	antisense		--
ENSG00000171444.17	1.06	0.81	2.45	2.2	MCC	chr5	protein_coding	mutated in colorectal cancers
ENSG00000217120.1	0	0	0	0.02	RP1-76C18.1	chr6	processed_pseudogene		--
ENSG00000258938.1	0.39	0.34	0.75	0.65	RP11-317N8.5	chr14	antisense		--
ENSG00000151503.12	26.98	22.11	35.63	38.6	NCAPD3	chr11	protein_coding	non-SMC condensin II complex, subunit D3
ENSG00000225760.1	1.49	0.27	2.29	1.16	LINC00431	chr13	lincRNA	long intergenic non-protein coding RNA 431
ENSG00000105700.10	18	18.58	16.02	17.24	KXD1	chr19	protein_coding	KxDL motif containing 1
ENSG00000272750.1	0	0	0.23	0.13	RP11-378J18.8	chr1	antisense		--
ENSG00000160410.14	53.19	52.99	35.28	37.72	SHKBP1	chr19	protein_coding	SH3KBP1 binding protein 1
ENSG00000261455.1	0.39	0.56	2.12	1.53	LINC01003	chr7	lincRNA	long intergenic non-protein coding RNA 1003
ENSG00000224316.1	0.34	0.45	0.76	0.22	GTF2IP5	chr7	unprocessed_pseudogene		--
ENSG00000231298.6	0.32	0.49	0.26	0.36	LINC00704	chr10	lincRNA	long intergenic non-protein coding RNA 704
ENSG00000168476.11	32.28	30.79	24.3	26.34	REEP4	chr8	protein_coding	receptor accessory protein 4
ENSG00000225697.10	21.58	23.59	25.92	23.86	SLC26A6	chr3	protein_coding	solute carrier family 26 (anion exchanger), member 6
ENSG00000152944.8	8.54	12.53	14.46	14.51	MED21	chr12	protein_coding	mediator complex subunit 21
ENSG00000136986.9	16.09	15.65	16.03	16.51	DERL1	chr8	protein_coding	derlin 1
ENSG00000162627.16	13.83	12.54	17.25	19.12	SNX7	chr1	protein_coding	sorting nexin 7
ENSG00000173465.7	34.54	48.65	19.01	21.98	SSSCA1	chr11	protein_coding	Sjogren syndrome/scleroderma autoantigen 1
ENSG00000135063.17	0.24	0.23	0.5	0.29	FAM189A2	chr9	protein_coding	family with sequence similarity 189, member A2
ENSG00000226468.2	0	0	0.08	0.2	AC018641.7	chr7	processed_pseudogene		--
ENSG00000175449.13	0.16	0.22	0.44	0.39	RFESD	chr5	protein_coding	Rieske (Fe-S) domain containing
ENSG00000183458.13	2.51	1.69	2.58	1.79	RP11-958N24.1	chr16	transcribed_unprocessed_pseudogene		--
ENSG00000184497.12	2.72	3.1	1.55	1.35	TMEM255B	chr13	protein_coding	transmembrane protein 255B
ENSG00000137275.13	5.15	3.62	5.7	5.83	RIPK1	chr6	protein_coding	receptor (TNFRSF)-interacting serine-threonine kinase 1
ENSG00000279044.1	0	0	0.26	0.32	AC007787.3	chr19	TEC		--
ENSG00000100385.13	0.54	0.49	0.79	0.59	IL2RB	chr22	protein_coding	interleukin 2 receptor, beta
ENSG00000055955.15	0.05	0.04	0	0.05	ITIH4	chr3	protein_coding	inter-alpha-trypsin inhibitor heavy chain family, member 4
ENSG00000212283.1	2.15	0	4.31	1.67	SNORD89	chr2	snoRNA	small nucleolar RNA, C/D box 89
ENSG00000035687.9	12.94	15.17	27.4	26.26	ADSS	chr1	protein_coding	adenylosuccinate synthase
ENSG00000263345.1	0.5	0.57	0.8	0.41	RP1-59D14.5	chr17	antisense		--
ENSG00000169627.7	0	0.05	0.03	0	BOLA2B	chr16	protein_coding	bolA family member 2B
ENSG00000132832.9	2.95	4.36	10.69	11.23	LINC01260	chr20	antisense	long intergenic non-protein coding RNA 1260
ENSG00000260198.1	0.02	0	0.02	0.09	RP11-441F2.2	chr16	sense_intronic		--
ENSG00000260100.1	0	0	0.03	0	RP11-220I1.5	chr9	lincRNA		--
ENSG00000229809.8	3.13	3.55	2.04	2.56	ZNF688	chr16	protein_coding	zinc finger protein 688
ENSG00000133114.17	0.8	0.49	1.74	1.34	GPALPP1	chr13	protein_coding	GPALPP motifs containing 1
ENSG00000270015.1	0.6	1.31	3.88	2.08	RP11-540B6.6	chr15	sense_intronic		--
ENSG00000272599.2	3.14	1.63	2.21	2.48	RP11-152N13.16	chr10	antisense		--
ENSG00000243279.3	19.15	16.7	11.64	13.42	PRAF2	chrX	protein_coding	PRA1 domain family, member 2
ENSG00000138166.5	39.96	40.76	15.04	15.52	DUSP5	chr10	protein_coding	dual specificity phosphatase 5
ENSG00000251459.1	0	0	0.08	0	RP11-319E12.2	chr4	lincRNA		--
ENSG00000261790.1	0	0	0.05	0	AC005606.14	chr16	lincRNA		--
ENSG00000262768.2	0.07	0	0	0	RP11-353N14.1	chr17	antisense		--
ENSG00000136274.8	0.09	0.04	0.04	0.13	NACAD	chr7	protein_coding	NAC alpha domain containing
ENSG00000184185.9	17.76	19.23	5.67	6.35	KCNJ12	chr17	protein_coding	potassium channel, inwardly rectifying subfamily J, member 12
ENSG00000148660.20	19.29	19.11	22.24	22.77	CAMK2G	chr10	protein_coding	calcium/calmodulin-dependent protein kinase II gamma
ENSG00000175048.16	0.93	0.91	1.12	1.19	ZDHHC14	chr6	protein_coding	zinc finger, DHHC-type containing 14
ENSG00000122406.12	839.02	944.13	715.98	808.01	RPL5	chr1	protein_coding	ribosomal protein L5
ENSG00000213717.3	0	0	0.14	0	AC004692.5	chr7	processed_pseudogene		--
ENSG00000181781.9	0.2	0.17	0.1	0.16	ODF3L2	chr19	protein_coding	outer dense fiber of sperm tails 3-like 2
ENSG00000230815.1	0	0	0.14	0	RP11-49O14.3	chr9	sense_intronic		--
ENSG00000213694.3	0.35	0.27	0.76	1.07	S1PR3	chr9	protein_coding	sphingosine-1-phosphate receptor 3
ENSG00000144161.12	2.84	2.54	4.38	3.78	ZC3H8	chr2	protein_coding	zinc finger CCCH-type containing 8
ENSG00000268736.1	0.32	0	0.42	0.18	RP11-1281K21.6	chr4	processed_pseudogene		--
ENSG00000120705.12	43.27	44.32	48.66	48.5	ETF1	chr5	protein_coding	eukaryotic translation termination factor 1
ENSG00000180818.4	34.89	31.06	28.05	32.17	HOXC10	chr12	protein_coding	homeobox C10
ENSG00000164294.13	10.53	9.91	11.09	10.65	GPX8	chr5	protein_coding	glutathione peroxidase 8 (putative)
ENSG00000011083.8	0	0	0.1	0.12	SLC6A7	chr5	protein_coding	solute carrier family 6 (neurotransmitter transporter), member 7
ENSG00000087589.16	0	0	0.04	0	CASS4	chr20	protein_coding	Cas scaffolding protein family member 4
ENSG00000065485.17	21.75	17.28	22.91	22.18	PDIA5	chr3	protein_coding	protein disulfide isomerase family A, member 5
ENSG00000006576.16	1.89	1.64	4.49	3.79	PHTF2	chr7	protein_coding	putative homeodomain transcription factor 2
ENSG00000261253.2	1.63	1.55	0.31	0.4	AC137932.6	chr16	antisense		--
ENSG00000151726.13	1.27	0.75	3.88	4.29	ACSL1	chr4	protein_coding	acyl-CoA synthetase long-chain family member 1
ENSG00000178149.16	9.78	10.89	9.7	10.18	DALRD3	chr3	protein_coding	DALR anticodon binding domain containing 3
ENSG00000108298.9	1072.66	1319.99	721.25	796.4	RPL19	chr17	protein_coding	ribosomal protein L19
ENSG00000273549.1	0.16	0	0	0	Metazoa_SRP	chr5	misc_RNA		--
ENSG00000182093.14	12.22	8.03	11.06	10.74	WRB	chr21	protein_coding	tryptophan rich basic protein
ENSG00000105650.21	0.56	0.57	1.78	1.59	PDE4C	chr19	protein_coding	phosphodiesterase 4C, cAMP-specific
ENSG00000167515.10	13.52	16.64	9.94	10.93	TRAPPC2L	chr16	protein_coding	trafficking protein particle complex 2-like
ENSG00000200312.1	0	0	0	0.1	RN7SKP255	chr14	misc_RNA	RNA, 7SK small nuclear pseudogene 255
ENSG00000202363.1	0.8	0.61	1.61	2.07	SNORA62	chr3	snoRNA	small nucleolar RNA, H/ACA box 62
ENSG00000117983.17	0.02	0.03	0.03	0.07	MUC5B	chr11	protein_coding	mucin 5B, oligomeric mucus/gel-forming
ENSG00000265491.4	4.84	4.79	7.52	7.07	RNF115	chr1	protein_coding	ring finger protein 115
ENSG00000266904.5	0.14	0.18	0.35	0.22	CTC-559E9.1	chr19	lincRNA		--
ENSG00000157778.8	25.43	29.39	21.53	22.3	PSMG3	chr7	protein_coding	proteasome (prosome, macropain) assembly chaperone 3
ENSG00000136247.14	24.99	25.78	16.89	19.94	ZDHHC4	chr7	protein_coding	zinc finger, DHHC-type containing 4
ENSG00000147416.10	33.55	33.03	25.04	27.81	ATP6V1B2	chr8	protein_coding	ATPase, H+ transporting, lysosomal 56/58kDa, V1 subunit B2
ENSG00000251215.1	0.04	0	0	0	GOLGA5P1	chr5	processed_pseudogene	golgin A5 pseudogene 1
ENSG00000164284.14	3.54	3.45	9.3	7.59	GRPEL2	chr5	protein_coding	GrpE-like 2, mitochondrial (E. coli)
ENSG00000125968.8	51.67	50.06	27.73	27.65	ID1	chr20	protein_coding	inhibitor of DNA binding 1, dominant negative helix-loop-helix protein
ENSG00000274245.1	0.29	0.54	1.28	1.88	RP11-357P18.2	chr1	lincRNA		--
ENSG00000233002.2	0	0	0	0.02	AC005324.6	chr17	antisense		--
ENSG00000272472.1	0	0	0	0.07	RP11-95G17.2	chr6	sense_intronic		--
ENSG00000156603.14	17.59	16.49	7.72	10.3	MED19	chr11	protein_coding	mediator complex subunit 19
ENSG00000179981.9	0.71	1.09	0.99	0.87	TSHZ1	chr18	protein_coding	teashirt zinc finger homeobox 1
ENSG00000047932.13	2.19	1.73	8.15	6.21	GOPC	chr6	protein_coding	golgi-associated PDZ and coiled-coil motif containing
ENSG00000222005.8	0.02	0	0.04	0.04	LINC01118	chr2	lincRNA	long intergenic non-protein coding RNA 1118
ENSG00000227896.2	0.12	0.12	0.28	0.39	RP11-77P6.2	chr10	antisense		--
ENSG00000148824.18	0.5	0.74	0.9	0.76	MTG1	chr10	protein_coding	mitochondrial ribosome-associated GTPase 1
ENSG00000174951.10	0.32	0.7	0.37	0.4	FUT1	chr19	protein_coding	fucosyltransferase 1 (galactoside 2-alpha-L-fucosyltransferase, H blood group)
[truncated: 23,298 more rows]
