# Supplementary material for: Transcriptome analysis reveals the potential biological function of FSCN1 in HeLa cervical cancer cells
Source: PeerJ. 2022 Feb 2;10:e12909. doi: 10.7717/peerj.12909 (PMC8817631; doi:10.7717/peerj.12909)
Supplement: Table S4 [file peerj-10-12909-s004.xlsx]

## Sheet: Table S4
Table S4. Human genes detected by different FPKM cut off.
Sample	Total human genes in annotation	Expressed genes (FPKM>0)(%)	Expressed genes (FPKM>=1)(%)
shCtrl_1st	60498	18806(31.09%)	11395(60.59%)
shCtrl_2nd		17507(28.94%)	11180(63.86%)
shFSCN1_1st		22683(37.49%)	12760(56.25%)
shFSCN1_2nd		21523(35.58%)	12153(56.47%)
