# Supplementary material for: Transcriptome analysis reveals the potential biological function of FSCN1 in HeLa cervical cancer cells
Source: PeerJ. 2022 Feb 2;10:e12909. doi: 10.7717/peerj.12909 (PMC8817631; doi:10.7717/peerj.12909)
Supplement: Table S5 [file peerj-10-12909-s005.xlsx]

## Sheet: Table S5
Table S5. Differential expression of genes between FSCN1-KD and control.
Up or Down regulated	Gene	logFC	logCPM	PValue	FDR	shCtrl_1st	shCtrl_2nd	shFSCN1_1st	shFSCN1_2nd	Symbol	Chr	GeneType	Description
up	ENSG00000225193.5	2.85931	-1.19553	0.000308213	0.00286244	0	0.35	1.78	1.04	RPS12P26	chr15	transcribed_processed_pseudogene	ribosomal protein S12 pseudogene 26
up	ENSG00000235927.4	1.0807	0.507323	0.0119269	0.0499635	0.36	0.29	0.94	0.58	NEXN-AS1	chr1	antisense	NEXN antisense RNA 1
up	ENSG00000272370.1	5.08152	-2.54575	0.0106555	0.0457784	0	0	0.36	0.25	RP11-307L14.1	chr5	lincRNA
up	ENSG00000180881.19	2.30028	-1.27745	0.00299862	0.0178037	0	0.05	0.12	0.13	CAPS2	chr12	protein_coding	calcyphosine 2
up	ENSG00000009413.15	2.17315	2.53658	2.33591e-09	1.68438e-07	0.25	0.07	1.08	0.53	REV3L	chr6	protein_coding	REV3-like, polymerase (DNA directed), zeta, catalytic subunit
up	ENSG00000224186.8	1.63533	1.78399	1.02889e-05	0.000178627	0.37	0.07	0.93	0.64	C5orf66	chr5	antisense	chromosome 5 open reading frame 66
up	ENSG00000251569.1	6.18911	-1.83619	3.53364e-05	0.000481175	0	0	0.29	0.07	RP11-724O16.1	chr2	protein_coding
up	ENSG00000106624.8	4.92913	-2.62895	0.0106555	0.0457784	0	0	0.06	0	AEBP1	chr7	protein_coding	AE binding protein 1
up	ENSG00000259318.1	5.65696	-2.1997	0.000554672	0.00448794	0	0	0.52	1.08	RP11-454L9.2	chr14	processed_pseudogene
up	ENSG00000237886.1	1.08804	0.97119	0.00751809	0.0360046	0.71	1.2	2.15	2.36	LINC01573	chr9	antisense	long intergenic non-protein coding RNA 1573
up	ENSG00000260625.2	5.91816	-2.02679	0.000180253	0.00181555	0	0	0.19	0.68	RP11-452L6.7	chr16	antisense
up	ENSG00000164530.13	6.48101	-1.62223	4.2986e-05	0.000562988	0	0	0.28	0.08	PI16	chr6	protein_coding	peptidase inhibitor 16
up	ENSG00000104549.11	1.04004	6.98326	0.00126293	0.00879201	28.04	21.18	52.64	59.58	SQLE	chr8	protein_coding	squalene epoxidase
up	ENSG00000172264.16	2.2624	1.76308	5.57004e-09	3.36616e-07	0.28	0.08	1.1	0.84	MACROD2	chr20	protein_coding	MACRO domain containing 2
up	ENSG00000135960.9	6.76927	-1.40222	4.26643e-06	8.5673e-05	0	0	0.16	0.07	EDAR	chr2	protein_coding	ectodysplasin A receptor
up	ENSG00000213412.3	1.0756	3.47901	0.00134091	0.00924613	12.46	9.84	33.73	18.61	HNRNPA1P33	chr10	processed_pseudogene	heterogeneous nuclear ribonucleoprotein A1 pseudogene 33
up	ENSG00000244122.2	5.22008	-2.46705	0.00579708	0.0293227	0	0	0.04	0.11	UGT1A7	chr2	protein_coding	UDP glucuronosyltransferase 1 family, polypeptide A7
up	ENSG00000165671.18	1.14924	6.25828	0.000390043	0.00341972	3.78	2.41	8.1	7.13	NSD1	chr5	protein_coding	nuclear receptor binding SET domain protein 1
up	ENSG00000196826.7	6.05924	-1.92869	6.03883e-05	0.000740079	0	0	0.08	0.06	CTD-2192J16.17	chr19	protein_coding
up	ENSG00000230772.1	5.65436	-2.20123	0.000554672	0.00448794	0	0	0.26	0.31	VN1R108P	chr20	unprocessed_pseudogene	vomeronasal 1 receptor 108 pseudogene
up	ENSG00000273036.2	2.19332	1.43085	4.2852e-08	1.90485e-06	0.37	0.23	2.21	0.86	FAM95C	chr9	lincRNA	family with sequence similarity 95, member C
up	ENSG00000168405.14	5.45231	-2.32846	0.00176277	0.0114519	0	0	0.11	0.13	CMAHP	chr6	unitary_pseudogene	cytidine monophospho-N-acetylneuraminic acid hydroxylase, pseudogene
up	ENSG00000129083.12	1.09819	6.82128	0.000676455	0.00531737	20.17	15.9	46.4	39.33	COPB1	chr11	protein_coding	coatomer protein complex, subunit beta 1
up	ENSG00000144036.14	1.26188	4.98439	0.000117836	0.00128697	1.92	1.49	4.46	4.62	EXOC6B	chr2	protein_coding	exocyst complex component 6B
up	ENSG00000269894.1	6.19372	-1.83337	3.53364e-05	0.000481175	0	0	0.78	0.46	RP11-1020A11.1	chr3	sense_intronic
up	ENSG00000276476.2	1.41815	1.01754	0.000550986	0.00448794	0.25	0.5	1.16	1.08	LINC00540	chr13	lincRNA	long intergenic non-protein coding RNA 540
up	ENSG00000148655.14	1.09579	1.11768	0.00534805	0.0278449	0.25	0.21	0.49	0.61	C10orf11	chr10	protein_coding	chromosome 10 open reading frame 11
up	ENSG00000013441.15	1.26506	5.2848	0.000109211	0.00120365	8.15	8.13	26.61	16.97	CLK1	chr2	protein_coding	CDC-like kinase 1
up	ENSG00000048707.13	1.7019	5.41804	2.57474e-07	8.42165e-06	1.31	0.82	4.06	3.62	VPS13D	chr1	protein_coding	vacuolar protein sorting 13 homolog D (S. cerevisiae)
up	ENSG00000276071.1	2.56129	-1.82334	0.00981986	0.0445961	0	0.07	0.4	0.07	CTD-3234P18.6	chr19	lincRNA
up	ENSG00000196584.2	1.36399	3.65526	5.13948e-05	0.000657008	2.04	1.97	7.38	4.11	XRCC2	chr7	protein_coding	X-ray repair complementing defective repair in Chinese hamster cells 2
up	ENSG00000166866.12	1.64564	1.85019	1.14796e-05	0.000193862	0.33	0.47	1.24	1.56	MYO1A	chr12	protein_coding	myosin IA
up	ENSG00000054654.15	2.40681	4.27338	3.16105e-12	7.03805e-10	0.29	0.15	1.67	0.94	SYNE2	chr14	protein_coding	spectrin repeat containing, nuclear envelope 2
up	ENSG00000140488.14	5.22287	-2.46543	0.00579708	0.0293227	0	0	0.01	0.09	CELF6	chr15	protein_coding	CUGBP, Elav-like family member 6
up	ENSG00000279649.1	5.44962	-2.33003	0.00176277	0.0114519	0	0	0.09	0.06	RP11-96D1.8	chr16	TEC
up	ENSG00000170899.10	1.01103	1.21139	0.00862017	0.0401389	1.18	1.06	2.23	2.8	GSTA4	chr6	protein_coding	glutathione S-transferase alpha 4
up	ENSG00000095787.21	1.02438	6.74835	0.00150027	0.0101655	10.33	7.88	22.84	18.3	WAC	chr10	protein_coding	WW domain containing adaptor with coiled-coil
up	ENSG00000272335.1	2.31486	1.59934	9.6494e-09	5.43062e-07	0.21	0.46	2.68	1.03	RP11-53O19.3	chr5	lincRNA
up	ENSG00000269974.1	2.03933	-1.02446	0.00189509	0.0121529	0.33	0	1.09	0.56	RP11-932O9.10	chr15	lincRNA
up	ENSG00000104164.10	1.36851	5.40403	2.90223e-05	0.00041186	3.97	2.75	11.01	8.25	BLOC1S6	chr15	protein_coding	biogenesis of lysosomal organelles complex-1, subunit 6, pallidin
up	ENSG00000105855.9	1.06379	2.76171	0.00219516	0.0137676	0.31	0.52	1.27	0.65	ITGB8	chr7	protein_coding	integrin, beta 8
up	ENSG00000196417.12	1.84838	2.03394	7.16807e-07	1.98841e-05	0.12	0.13	0.57	0.45	ZNF765	chr19	protein_coding	zinc finger protein 765
up	ENSG00000250903.8	1.83085	1.46201	2.84403e-06	6.16458e-05	0.12	0.05	0.42	0.26	GMDS-AS1	chr6	lincRNA	GMDS antisense RNA 1 (head to head)
up	ENSG00000249395.2	3.20437	-1.39003	0.000154647	0.00161467	0.07	0	0.42	0.41	CASC9	chr8	lincRNA	cancer susceptibility candidate 9 (non-protein coding)
up	ENSG00000226200.6	2.15498	0.673739	8.02678e-07	2.16971e-05	0.07	0	0.24	0.14	SGMS1-AS1	chr10	antisense	SGMS1 antisense RNA 1
up	ENSG00000213886.3	3.37021	-1.25656	4.62934e-05	0.000600418	0	0.09	0.42	0.58	UBD	chr6	protein_coding	ubiquitin D
up	ENSG00000244055.1	5.91569	-2.02827	0.000180253	0.00181555	0	0	0.29	0.59	AC007566.10	chr7	antisense
up	ENSG00000114439.18	2.16285	5.35995	1.30353e-10	1.51772e-08	1.72	1.03	8.65	5.05	BBX	chr3	protein_coding	bobby sox homolog (Drosophila)
up	ENSG00000249855.1	2.084	-0.142057	6.29638e-05	0.00076613	0.27	0.1	1.36	0.44	EEF1A1P19	chr5	processed_pseudogene	eukaryotic translation elongation factor 1 alpha 1 pseudogene 19
up	ENSG00000198520.10	2.83416	-0.908724	1.86306e-05	0.000287116	0.09	0	0.51	0.28	C1orf228	chr1	protein_coding	chromosome 1 open reading frame 228
up	ENSG00000279088.1	1.15234	2.57305	0.00104555	0.00749877	1.79	3.37	7.18	5.55	RP11-574K11.24	chr10	TEC
up	ENSG00000139517.7	1.28464	3.02329	0.000186839	0.00187001	0.89	0.88	2.37	2.43	LNX2	chr13	protein_coding	ligand of numb-protein X 2
up	ENSG00000165240.17	1.98766	4.87553	3.46577e-09	2.30283e-07	1.39	1.05	6.02	4.7	ATP7A	chrX	protein_coding	ATPase, Cu++ transporting, alpha polypeptide
up	ENSG00000223711.1	2.16005	-1.37904	0.00591829	0.0297815	0.05	0.17	0.72	0.39	AC091633.3	chr3	antisense
up	ENSG00000183735.9	1.09101	4.84313	0.000846261	0.00637005	5.65	4.25	13.08	10.35	TBK1	chr12	protein_coding	TANK-binding kinase 1
up	ENSG00000100626.16	6.43846	-1.65539	4.2986e-05	0.000562988	0	0	0.05	0.08	GALNT16	chr14	protein_coding	polypeptide N-acetylgalactosaminyltransferase 16
up	ENSG00000133858.15	2.03346	4.82036	1.63889e-09	1.25675e-07	1.18	1.3	8.09	3.25	ZFC3H1	chr12	protein_coding	zinc finger, C3H1-type containing
up	ENSG00000174125.7	2.61274	-1.38927	0.000717838	0.00559192	0.04	0	0.23	0.1	TLR1	chr4	protein_coding	toll-like receptor 1
up	ENSG00000116497.17	1.1602	4.91041	0.000393274	0.00344566	3.79	3.57	10.22	8.09	S100PBP	chr1	protein_coding	S100P binding protein
up	ENSG00000166407.13	1.22596	2.24524	0.00058108	0.00467331	1.9	1.19	3.88	4.19	LMO1	chr11	protein_coding	LIM domain only 1 (rhombotin 1)
up	ENSG00000239257.1	3.59238	-1.77968	0.00133033	0.00918563	0.09	0	0.59	0.88	RPL23AP1	chr6	transcribed_processed_pseudogene	ribosomal protein L23a pseudogene 1
up	ENSG00000278665.1	3.29874	-1.97678	0.00525458	0.0274202	0.06	0	0.58	0.17	RP11-666O2.4	chr16	unprocessed_pseudogene
up	ENSG00000213830.3	1.67019	-1.10038	0.00873724	0.0404687	0.57	0	1.47	0.7	CFL1P5	chr5	processed_pseudogene	cofilin 1 (non-muscle) pseudogene 5
up	ENSG00000237412.6	7.37154	-0.919266	1.1708e-08	6.25625e-07	0	0	0.34	0.38	PRSS56	chr2	protein_coding	protease, serine, 56
up	ENSG00000223813.2	3.20715	0.398902	7.81523e-10	6.81671e-08	0.11	0.16	1.54	1.32	AC007255.8	chr7	antisense
up	ENSG00000166669.13	1.70518	1.10196	2.90796e-05	0.000412115	0.23	0.21	1.06	0.55	ATF7IP2	chr16	protein_coding	activating transcription factor 7 interacting protein 2
up	ENSG00000232938.2	6.68984	-1.46508	6.71053e-06	0.000124873	0	0	0.16	0.27	RPL23AP87	chr17	transcribed_processed_pseudogene	ribosomal protein L23a pseudogene 87
up	ENSG00000145416.13	3.86074	-0.888653	6.84645e-07	1.91173e-05	0.01	0	0.1	0.11	2020-03-01	chr4	protein_coding	membrane-associated ring finger (C3HC4) 1, E3 ubiquitin protein ligase
up	ENSG00000177125.5	2.25305	4.07759	6.84615e-11	8.91122e-09	0.87	0.68	5.09	3.12	ZBTB34	chr9	protein_coding	zinc finger and BTB domain containing 34
up	ENSG00000280355.1	1.21712	0.839551	0.00347053	0.0195754	0.31	0.53	1.35	0.81	RP11-119F19.5	chr10	TEC
up	ENSG00000259976.1	1.94866	-0.15624	9.76059e-05	0.00110946	0.32	0	1.08	0.36	RP11-553L6.5	chr3	lincRNA
up	ENSG00000131067.16	5.08721	-2.54247	0.0106555	0.0457784	0	0	0.02	0.1	GGT7	chr20	protein_coding	gamma-glutamyltransferase 7
up	ENSG00000221953.5	5.9833	-1.98118	0.000103947	0.00115344	0	0	0.19	0.07	C1orf229	chr1	lincRNA	chromosome 1 open reading frame 229
up	ENSG00000162928.8	1.0482	4.55279	0.00140219	0.00962165	2.22	2.34	5.49	4.99	PEX13	chr2	protein_coding	peroxisomal biogenesis factor 13
up	ENSG00000271659.1	2.41246	-1.52844	0.00336729	0.0191205	0.26	0	0.97	0.73	RP11-435O5.4	chr9	antisense
up	ENSG00000271447.5	6.81544	-1.3667	2.72467e-06	5.96016e-05	0	0	0.25	0.18	MMP28	chr17	protein_coding	matrix metallopeptidase 28
up	ENSG00000012504.13	3.6363	-0.273167	1.00086e-08	5.5226e-07	0.05	0	0.35	0.42	NR1H4	chr12	protein_coding	nuclear receptor subfamily 1, group H, member 4
up	ENSG00000243284.1	5.08437	-2.54411	0.0106555	0.0457784	0	0	0.07	0.1	VSIG8	chr1	protein_coding	V-set and immunoglobulin domain containing 8
up	ENSG00000213949.8	1.37381	5.15363	2.77574e-05	0.00039737	2.26	0.99	5.6	3.74	ITGA1	chr5	protein_coding	integrin, alpha 1
up	ENSG00000213742.6	1.4936	1.53659	7.08036e-05	0.00084254	0.39	0.11	1.04	0.54	ZNF337-AS1	chr20	antisense	ZNF337 antisense RNA 1
up	ENSG00000267547.1	5.08721	-2.54247	0.0106555	0.0457784	0	0	0.11	0.47	RP11-686D22.4	chr17	lincRNA
up	ENSG00000168813.16	1.8938	4.11256	2.51067e-08	1.20922e-06	0.92	0.73	4.32	2.52	ZNF507	chr19	protein_coding	zinc finger protein 507
up	ENSG00000135090.13	1.8038	4.84546	6.86271e-08	2.82775e-06	2.1	1.95	7.92	7.78	TAOK3	chr12	protein_coding	TAO kinase 3
up	ENSG00000272990.1	1.79983	-1.18922	0.00450669	0.0243018	0.48	0	1.39	0.62	RP11-305K5.1	chr3	antisense
up	ENSG00000183044.11	6.81835	-1.36483	2.72467e-06	5.96016e-05	0	0	0.09	0.09	ABAT	chr16	protein_coding	4-aminobutyrate aminotransferase
up	ENSG00000163807.5	1.27335	5.20408	9.93828e-05	0.00112815	4.04	3.37	10.64	9.25	KIAA1143	chr3	protein_coding	KIAA1143
up	ENSG00000180628.14	1.26307	3.52343	0.000184324	0.00184775	0.81	0.81	2.73	1.61	PCGF5	chr10	protein_coding	polycomb group ring finger 5
up	ENSG00000119866.20	5.33479	-2.39957	0.00318265	0.0183721	0	0	0.04	0.01	BCL11A	chr2	protein_coding	B-cell CLL/lymphoma 11A (zinc finger protein)
up	ENSG00000184194.5	6.1659	0.309292	1.27134e-15	7.33392e-13	0.01	0	0.7	0.23	GPR173	chrX	protein_coding	G protein-coupled receptor 173
up	ENSG00000138160.5	1.28527	5.39341	8.30571e-05	0.000967932	5.57	3.3	14.21	9.8	KIF11	chr10	protein_coding	kinesin family member 11
up	ENSG00000166225.8	2.08735	3.84851	1.38654e-09	1.10323e-07	0.84	0.56	4.08	2.53	FRS2	chr12	protein_coding	fibroblast growth factor receptor substrate 2
up	ENSG00000261428.2	6.13041	-1.87876	6.03883e-05	0.000740079	0	0	0.12	0.11	RP11-16P6.1	chr2	antisense
up	ENSG00000198399.14	1.34269	3.53115	6.8749e-05	0.000823885	0.91	0.73	2.77	1.87	ITSN2	chr2	protein_coding	intersectin 2
up	ENSG00000107968.9	1.02284	3.32345	0.00237236	0.0146652	1.93	1.46	4.47	3.19	MAP3K8	chr10	protein_coding	mitogen-activated protein kinase kinase kinase 8
up	ENSG00000272630.1	1.79823	0.384392	0.000102061	0.00115344	0.14	0.17	0.75	0.44	RP11-344N10.5	chr10	lincRNA
up	ENSG00000171016.11	1.44323	2.51215	4.47226e-05	0.000584225	0.28	0.34	1.07	0.79	PYGO1	chr15	protein_coding	pygopus family PHD finger 1
up	ENSG00000172667.10	2.18508	3.91042	2.63451e-10	2.80963e-08	0.52	0.48	2.96	2.06	ZMAT3	chr3	protein_coding	zinc finger, matrin-type 3
up	ENSG00000133657.14	1.41717	5.89941	1.44068e-05	0.000233359	3.34	2.48	10.91	6.4	ATP13A3	chr3	protein_coding	ATPase type 13A3
up	ENSG00000240758.2	4.04376	0.351398	3.99375e-12	8.51844e-10	0.25	0.07	4.27	1.97	RP11-155G14.6	chr7	processed_transcript
up	ENSG00000170153.10	1.16668	2.69741	0.000744834	0.00576032	0.35	0.3	0.82	0.8	RNF150	chr4	protein_coding	ring finger protein 150
up	ENSG00000156802.12	1.69864	5.85324	2.49509e-07	8.19282e-06	5.14	2.74	17.26	11.12	ATAD2	chr8	protein_coding	ATPase family, AAA domain containing 2
up	ENSG00000234678.1	1.13593	3.2314	0.000814611	0.00618131	4.51	5.11	11.26	12.24	RP11-465N4.4	chr1	antisense
up	ENSG00000163827.12	2.48045	-1.16979	0.000440719	0.00380229	0.03	0	0.16	0.05	LRRC2	chr3	protein_coding	leucine rich repeat containing 2
up	ENSG00000145391.13	1.39492	6.20021	1.88794e-05	0.000290247	2.79	2.35	8.14	6.86	SETD7	chr4	protein_coding	SET domain containing (lysine methyltransferase) 7
up	ENSG00000171557.16	5.50282	-0.272859	6.61978e-12	1.27293e-09	0.02	0	0.76	0.48	FGG	chr4	protein_coding	fibrinogen gamma chain
up	ENSG00000143847.15	1.13672	5.04904	0.000504402	0.00425482	2.24	2.58	6.71	5.09	PPFIA4	chr1	protein_coding	protein tyrosine phosphatase, receptor type, f polypeptide (PTPRF), interacting protein (liprin), alpha 4
up	ENSG00000228478.1	5.22287	-2.46543	0.00579708	0.0293227	0	0	0.06	0.59	RP1-290I10.3	chr6	lincRNA
up	ENSG00000001629.9	1.95794	5.48289	4.1152e-09	2.65781e-07	2.96	2.34	13.19	9.69	ANKIB1	chr7	protein_coding	ankyrin repeat and IBR domain containing 1
up	ENSG00000173273.15	1.12023	6.21399	0.00054312	0.00448794	3.97	2.68	8.62	7.41	TNKS	chr8	protein_coding	tankyrase, TRF1-interacting ankyrin-related ADP-ribose polymerase
up	ENSG00000152782.16	1.13005	3.74761	0.000738952	0.00571832	0.94	1.12	2.32	2.67	PANK1	chr10	protein_coding	pantothenate kinase 1
up	ENSG00000197119.12	1.44145	4.93916	1.25636e-05	0.000206535	2.96	2.27	9.2	6.58	SLC25A29	chr14	protein_coding	solute carrier family 25 (mitochondrial carnitine/acylcarnitine carrier), member 29
up	ENSG00000245105.2	2.09252	-0.0450209	2.12218e-05	0.00031704	0.22	0.02	0.71	0.51	A2M-AS1	chr12	antisense	A2M antisense RNA 1 (head to head)
up	ENSG00000153201.15	1.44243	5.12682	1.13404e-05	0.000192022	1.81	1.01	6.01	2.54	RANBP2	chr2	protein_coding	RAN binding protein 2
up	ENSG00000214135.8	1.01169	3.33463	0.00273822	0.0165126	2.42	2.4	6.23	4.61	AC024560.3	chr3	transcribed_unprocessed_pseudogene
up	ENSG00000183801.7	1.74093	0.153713	0.000247665	0.00236948	0.07	0.21	0.44	0.59	OLFML1	chr11	protein_coding	olfactomedin-like 1
up	ENSG00000138386.16	1.93275	4.7497	8.7858e-09	5.04527e-07	2.53	1.71	10.28	7.72	NAB1	chr2	protein_coding	NGFI-A binding protein 1 (EGR1 binding protein 1)
up	ENSG00000271997.1	3.25274	-0.914323	3.97122e-06	8.10937e-05	0.03	0	0.27	0.11	RP11-97O12.6	chr15	sense_intronic
up	ENSG00000147697.8	3.42058	-1.22989	3.11294e-05	0.000436052	0.03	0	0.18	0.23	GSDMC	chr8	protein_coding	gasdermin C
up	ENSG00000166037.10	1.13013	5.99255	0.000494317	0.00417668	8.1	7.42	20.84	16.92	CEP57	chr11	protein_coding	centrosomal protein 57kDa
up	ENSG00000260672.1	5.54699	-2.2692	0.000984721	0.00712489	0	0	0.18	0	RP11-1006G14.1	chr15	lincRNA
up	ENSG00000186409.14	5.45366	-2.32767	0.00176277	0.0114519	0	0	0.04	0.07	CCDC30	chr1	protein_coding	coiled-coil domain containing 30
up	ENSG00000101868.10	1.40416	5.84635	1.70885e-05	0.000267081	6.89	3.27	15.5	14.29	POLA1	chrX	protein_coding	polymerase (DNA directed), alpha 1, catalytic subunit
up	ENSG00000256973.1	5.73486	-2.14823	0.000554672	0.00448794	0	0	0.67	0	RP11-359J14.2	chr12	lincRNA
up	ENSG00000141441.15	1.31884	3.44549	9.7223e-05	0.00110561	0.96	0.58	2.33	1.95	GAREM	chr18	protein_coding	GRB2 associated, regulator of MAPK1
up	ENSG00000260364.1	5.07585	-2.54903	0.0106555	0.0457784	0	0	0.39	0	RP11-256I9.3	chr16	lincRNA
up	ENSG00000137770.13	1.82151	4.98709	4.79055e-08	2.09644e-06	2.17	1.38	8.17	5.76	CTDSPL2	chr15	protein_coding	CTD (carboxy-terminal domain, RNA polymerase II, polypeptide A) small phosphatase like 2
up	ENSG00000224881.1	5.00971	-0.683124	4.75519e-09	2.97603e-07	0	0.05	1.52	0.57	AC068279.3	chr2	processed_pseudogene
up	ENSG00000182742.5	6.36881	-1.70532	7.37858e-06	0.000133583	0	0	0.18	0.03	HOXB4	chr17	protein_coding	homeobox B4
up	ENSG00000196139.11	1.12539	5.03962	0.000573259	0.0046192	7.15	8.79	17.5	21.15	AKR1C3	chr10	protein_coding	aldo-keto reductase family 1, member C3
up	ENSG00000129007.14	1.42182	2.55975	5.62339e-05	0.000706948	0.72	0.46	1.91	1.64	CALML4	chr15	protein_coding	calmodulin-like 4
up	ENSG00000132952.11	1.23533	3.57711	0.000235372	0.00227243	1.34	1.12	3.92	2.54	USPL1	chr13	protein_coding	ubiquitin specific peptidase like 1
up	ENSG00000198677.10	1.58577	5.15049	1.60276e-06	3.86704e-05	3.06	2.41	11.16	7.1	TTC37	chr5	protein_coding	tetratricopeptide repeat domain 37
up	ENSG00000188559.13	1.59504	3.63724	2.62662e-06	5.84301e-05	1.03	0.72	2.91	2.98	RALGAPA2	chr20	protein_coding	Ral GTPase activating protein, alpha subunit 2 (catalytic)
up	ENSG00000152409.8	1.7141	3.91578	4.2152e-07	1.26766e-05	0.85	0.51	3.31	1.66	JMY	chr5	protein_coding	junction mediating and regulatory protein, p53 cofactor
up	ENSG00000162599.15	1.56722	3.77429	3.52287e-06	7.35341e-05	0.74	0.43	2.22	1.65	NFIA	chr1	protein_coding	nuclear factor I/A
up	ENSG00000156475.18	1.1207	1.6771	0.00267286	0.0161808	0.07	0.22	0.36	0.34	PPP2R2B	chr5	protein_coding	protein phosphatase 2, regulatory subunit B, beta
up	ENSG00000248275.1	1.29087	-0.34526	0.0110665	0.0471056	0.47	0.18	1.3	0.52	TRIM52-AS1	chr5	processed_transcript	TRIM52 antisense RNA 1 (head to head)
up	ENSG00000075461.5	1.16164	0.641408	0.00633286	0.0314807	0.24	0.22	0.54	0.62	CACNG4	chr17	protein_coding	calcium channel, voltage-dependent, gamma subunit 4
up	ENSG00000179841.8	2.00817	-0.316256	0.000149698	0.00157596	0.05	0.01	0.18	0.11	AKAP5	chr14	protein_coding	A kinase (PRKA) anchor protein 5
up	ENSG00000198924.7	1.23451	4.19129	0.000199755	0.00197608	2.25	2	6.6	4.51	DCLRE1A	chr10	protein_coding	DNA cross-link repair 1A
up	ENSG00000187951.10	1.25243	2.59789	0.000356285	0.00316972	1.12	1.9	5.01	3	ARHGAP11B	chr15	protein_coding	Rho GTPase activating protein 11B
up	ENSG00000282393.1	1.10287	2.28189	0.00195395	0.0124799	0.7	1.05	2.93	1.27	CTD-3113P16.11	chr19	lincRNA
up	ENSG00000224046.1	6.26672	-1.78183	2.08226e-05	0.000312549	0	0	0.24	0.7	AC005076.5	chr7	antisense
up	ENSG00000089335.20	1.50287	4.08806	7.49943e-06	0.000135481	1.87	2.84	8.97	5.91	ZNF302	chr19	protein_coding	zinc finger protein 302
up	ENSG00000279453.1	4.3865	-0.458973	1.39876e-09	1.10602e-07	0.03	0	0.57	0.34	RP3-425C14.4	chr6	TEC
up	ENSG00000140575.12	1.56361	8.93959	1.58882e-06	3.83706e-05	38.95	21.81	108.7	90.33	IQGAP1	chr15	protein_coding	IQ motif containing GTPase activating protein 1
up	ENSG00000110436.11	7.15062	-1.09946	8.79324e-08	3.48683e-06	0	0	0.07	0.04	SLC1A2	chr11	protein_coding	solute carrier family 1 (glial high affinity glutamate transporter), member 2
up	ENSG00000073331.17	2.43295	0.561155	7.96832e-08	3.20526e-06	0.12	0.01	0.39	0.42	ALPK1	chr4	protein_coding	alpha-kinase 1
up	ENSG00000257243.1	6.19487	-1.83266	3.53364e-05	0.000481175	0	0	0.74	0.53	RP11-133N21.7	chr12	processed_pseudogene
up	ENSG00000135049.15	1.80582	4.15308	8.98315e-08	3.54645e-06	1.94	1.11	7.4	4.46	AGTPBP1	chr9	protein_coding	ATP/GTP binding protein 1
up	ENSG00000229931.1	1.55911	-0.530266	0.0033188	0.0189426	0.92	0.1	2.38	1.1	RP1-151F17.1	chr6	antisense
up	ENSG00000237021.2	2.12451	-1.41846	0.00383852	0.0213146	0.08	0	0.28	0.14	RP3-486I3.7	chr6	lincRNA
up	ENSG00000226107.1	5.08152	-2.54575	0.0106555	0.0457784	0	0	0.64	0.44	AC004383.3	chrX	processed_pseudogene
up	ENSG00000258768.2	5.01512	-0.684581	4.75519e-09	2.97603e-07	0.01	0	0.35	0.13	CTD-2292M16.8	chr14	lincRNA
up	ENSG00000184730.10	2.17728	-1.38284	0.00267277	0.0161808	0.04	0	0.14	0.1	APOBR	chr16	protein_coding	apolipoprotein B receptor
up	ENSG00000140876.11	4.2049	0.500984	2.62281e-13	7.83203e-11	0.05	0.09	1.6	1.32	NUDT7	chr16	protein_coding	nudix (nucleoside diphosphate linked moiety X)-type motif 7
up	ENSG00000165029.15	1.6731	1.68493	1.00405e-05	0.000175076	0.15	0.08	0.5	0.31	ABCA1	chr9	protein_coding	ATP-binding cassette, sub-family A (ABC1), member 1
up	ENSG00000161048.11	2.10139	2.40789	1.4631e-08	7.62554e-07	0.14	0.48	1.79	1.15	NAPEPLD	chr7	protein_coding	N-acyl phosphatidylethanolamine phospholipase D
up	ENSG00000250722.5	3.496	1.55703	4.3384e-15	2.34292e-12	0.15	0.14	1.84	1.8	SEPP1	chr5	protein_coding	selenoprotein P, plasma, 1
up	ENSG00000229127.1	1.76995	-1.41196	0.0116483	0.0490393	0.09	0	0.21	0.17	AC007038.7	chr2	antisense
up	ENSG00000231652.2	2.7577	-0.100151	1.05511e-06	2.73552e-05	0	0.19	0.73	0.64	RP11-553A21.3	chr6	antisense
up	ENSG00000149289.10	1.45597	2.81218	2.81158e-05	0.000401595	0.46	0.21	1.35	0.69	ZC3H12C	chr11	protein_coding	zinc finger CCCH-type containing 12C
up	ENSG00000138594.12	1.15676	7.09656	0.00034569	0.00309732	10.39	7.74	24.2	20.67	TMOD3	chr15	protein_coding	tropomodulin 3 (ubiquitous)
up	ENSG00000132356.11	1.5541	6.35009	2.04804e-06	4.69164e-05	6.95	5.51	23.28	17.4	PRKAA1	chr5	protein_coding	protein kinase, AMP-activated, alpha 1 catalytic subunit
up	ENSG00000234705.1	5.73995	-2.1452	0.000554672	0.00448794	0	0	1.1	0.38	HMGA1P4	chr9	antisense	high mobility group AT-hook 1 pseudogene 4
up	ENSG00000148516.21	1.56082	3.67843	4.10461e-06	8.33466e-05	0.98	0.77	3.85	1.92	ZEB1	chr10	protein_coding	zinc finger E-box binding homeobox 1
up	ENSG00000078081.7	3.21184	-0.605785	1.55002e-06	3.75765e-05	0.02	0.03	0.26	0.28	LAMP3	chr3	protein_coding	lysosomal-associated membrane protein 3
up	ENSG00000051341.13	1.65457	3.69255	1.14951e-06	2.92686e-05	0.64	0.56	2.73	1.47	POLQ	chr3	protein_coding	polymerase (DNA directed), theta
up	ENSG00000277050.1	5.44962	-2.33003	0.00176277	0.0114519	0	0	0.41	0.26	RP11-102G14.1	chr14	antisense
up	ENSG00000176208.8	1.18965	2.66419	0.000652502	0.00514501	0.4	0.57	1.89	0.58	ATAD5	chr17	protein_coding	ATPase family, AAA domain containing 5
up	ENSG00000278974.1	5.33342	-2.40037	0.00318265	0.0183721	0	0	0.4	0.08	RP11-756P10.6	chr4	TEC
up	ENSG00000273373.1	3.57156	2.75729	1.01289e-19	1.97764e-16	0.5	0.11	6.72	1.64	RP5-1074L1.4	chr1	antisense
up	ENSG00000124831.18	1.20679	6.55465	0.000196451	0.00194854	9.35	6.17	21.36	18.39	LRRFIP1	chr2	protein_coding	leucine rich repeat (in FLII) interacting protein 1
up	ENSG00000232536.1	5.33889	-2.39718	0.00318265	0.0183721	0	0	0.35	0.36	RP11-74C1.4	chr1	sense_intronic
up	ENSG00000184949.15	2.47668	3.00742	1.16263e-11	1.92875e-09	0.11	0.3	1.68	0.83	FAM227A	chr22	protein_coding	family with sequence similarity 227, member A
up	ENSG00000182575.7	2.02448	-0.309844	0.000118289	0.00128999	0.15	0	0.27	0.47	NXPH3	chr17	protein_coding	neurexophilin 3
up	ENSG00000234427.1	5.343	-2.39478	0.00318265	0.0183721	0	0	0.17	0.52	RP3-413H6.2	chr6	lincRNA
up	ENSG00000071189.21	2.01818	3.69701	4.82679e-09	3.01016e-07	0.44	0.27	1.93	1.31	SNX13	chr7	protein_coding	sorting nexin 13
up	ENSG00000134186.11	1.11876	5.25911	0.000597626	0.00478364	4.89	4.52	14.19	8.57	PRPF38B	chr1	protein_coding	pre-mRNA processing factor 38B
up	ENSG00000273167.1	1.87758	2.36965	2.69428e-07	8.71161e-06	0.5	0.4	2.14	1.58	RP11-307N16.6	chr13	protein_coding
up	ENSG00000158467.16	1.02417	5.18425	0.00165753	0.0110598	3.48	3.85	8.25	8.31	AHCYL2	chr7	protein_coding	adenosylhomocysteinase-like 2
up	ENSG00000153922.10	1.43491	4.06794	1.7566e-05	0.000273199	1.17	0.79	3.81	2.08	CHD1	chr5	protein_coding	chromodomain helicase DNA binding protein 1
up	ENSG00000171988.17	1.30846	4.15071	8.46379e-05	0.000983645	1.1	0.88	3.55	1.89	JMJD1C	chr10	protein_coding	jumonji domain containing 1C
up	ENSG00000204528.3	2.01585	1.98333	8.36905e-08	3.35582e-06	2.48	1.97	12.59	7.55	PSORS1C3	chr6	sense_intronic	psoriasis susceptibility 1 candidate 3 (non-protein coding)
up	ENSG00000233585.1	6.47994	-1.62289	4.2986e-05	0.000562988	0	0	0.69	0.16	AC115617.2	chrX	processed_pseudogene
up	ENSG00000043093.13	1.45243	4.39924	1.25884e-05	0.000206809	1.25	1.2	3.97	3.47	DCUN1D1	chr3	protein_coding	DCN1, defective in cullin neddylation 1, domain containing 1
up	ENSG00000265018.6	1.20524	1.34406	0.00193376	0.0123634	0.37	0.7	1.68	1.07	CTGLF12P	chr10	transcribed_unprocessed_pseudogene	centaurin, gamma-like family, member 12 pseudogene
up	ENSG00000130643.8	3.61065	-1.08537	6.54036e-06	0.000122696	0.03	0	0.15	0.29	CALY	chr10	protein_coding	calcyon neuron-specific vesicular protein
up	ENSG00000186715.10	2.70264	-1.00734	7.4774e-05	0.00088234	0.03	0	0.18	0.08	MST1L	chr1	transcribed_unprocessed_pseudogene	macrophage stimulating 1-like
up	ENSG00000263776.1	2.45938	-1.49582	0.00228532	0.0142032	0.89	0	4.9	1.15	SNORA4	chr3	snoRNA	small nucleolar RNA, H/ACA box 4
up	ENSG00000263142.5	3.08833	-0.7128	5.4647e-06	0.000105	0.03	0	0.23	0.11	LRRC37A17P	chr17	transcribed_unprocessed_pseudogene	leucine rich repeat containing 37, member A17, pseudogene
up	ENSG00000230042.1	5.21589	-2.46948	0.00579708	0.0293227	0	0	0.28	0.24	AK3P3	chr7	processed_pseudogene	adenylate kinase 3 pseudogene 3
up	ENSG00000081026.18	1.98799	3.20634	1.45342e-08	7.59069e-07	0.5	0.43	2.46	1.63	MAGI3	chr1	protein_coding	membrane associated guanylate kinase, WW and PDZ domain containing 3
up	ENSG00000185697.16	1.96359	3.75308	1.05803e-08	5.81277e-07	1.19	0.64	4.96	2.99	MYBL1	chr8	protein_coding	v-myb avian myeloblastosis viral oncogene homolog-like 1
up	ENSG00000146648.15	1.07426	8.58418	0.000848722	0.00638289	23.73	13.44	47.06	39.65	EGFR	chr7	protein_coding	epidermal growth factor receptor
up	ENSG00000178502.5	1.1497	1.6859	0.0019549	0.0124829	0.79	0.63	2.22	1.29	KLHL11	chr17	protein_coding	kelch-like family member 11
up	ENSG00000152256.13	1.22422	5.49931	0.000171954	0.00176774	2.15	1.2	4.77	3.93	PDK1	chr2	protein_coding	pyruvate dehydrogenase kinase, isozyme 1
up	ENSG00000203880.11	2.00207	4.2267	3.95642e-09	2.57492e-07	1.87	1.35	7.92	6.43	PCMTD2	chr20	protein_coding	protein-L-isoaspartate (D-aspartate) O-methyltransferase domain containing 2
up	ENSG00000170185.9	1.55752	3.05428	6.23565e-06	0.000117588	0.69	0.26	1.58	1.54	USP38	chr4	protein_coding	ubiquitin specific peptidase 38
up	ENSG00000137871.19	1.22182	3.22739	0.00032794	0.00297172	0.46	0.45	1.38	1	ZNF280D	chr15	protein_coding	zinc finger protein 280D
up	ENSG00000134987.11	1.02563	4.83967	0.00167718	0.0111762	2.83	1.88	6.05	4.6	WDR36	chr5	protein_coding	WD repeat domain 36
up	ENSG00000138735.15	3.47411	0.759192	7.66802e-12	1.42065e-09	0.03	0.03	0.39	0.32	PDE5A	chr4	protein_coding	phosphodiesterase 5A, cGMP-specific
up	ENSG00000221955.10	1.97945	3.03358	2.24361e-08	1.09725e-06	0.68	0.88	2.87	3.93	SLC12A8	chr3	protein_coding	solute carrier family 12, member 8
up	ENSG00000154608.13	2.43169	-0.525049	4.58682e-05	0.000595817	0.01	0.06	0.31	0.09	CEP170P1	chr4	transcribed_unprocessed_pseudogene	centrosomal protein 170kDa pseudogene 1
up	ENSG00000278861.1	6.05329	-1.9323	6.03883e-05	0.000740079	0	0	0.87	0.16	RP11-338K17.6	chr12	TEC
up	ENSG00000166762.16	1.92492	0.757836	9.31621e-06	0.000164211	0.14	0.14	0.79	0.41	CATSPER2	chr15	protein_coding	cation channel, sperm associated 2
up	ENSG00000267030.1	1.63111	-0.810052	0.00667253	0.0326693	0.3	0.43	1.25	1.29	CTB-50L17.7	chr19	antisense
up	ENSG00000157426.13	1.88495	2.14005	2.86454e-07	9.15716e-06	0.6	0.2	2.14	1.2	AASDH	chr4	protein_coding	aminoadipate-semialdehyde dehydrogenase
up	ENSG00000106692.13	1.83786	3.91621	6.44429e-08	2.68146e-06	0.95	0.59	4.14	1.99	FKTN	chr9	protein_coding	fukutin
up	ENSG00000134042.12	5.45635	-2.32609	0.00176277	0.0114519	0	0	0.02	0.06	MRO	chr18	protein_coding	maestro
up	ENSG00000198482.10	1.54684	1.68613	3.96251e-05	0.000528515	0.42	0.27	1.14	1.09	ZNF808	chr19	protein_coding	zinc finger protein 808
up	ENSG00000225914.1	2.55123	0.214371	3.91447e-07	1.1942e-05	0.12	0.03	0.63	0.36	XXbac-BPG154L12.4	chr6	antisense
up	ENSG00000163714.17	1.20927	6.57609	0.000190476	0.00190042	8.53	5.45	21.66	14.24	U2SURP	chr3	protein_coding	U2 snRNP-associated SURP domain containing
up	ENSG00000100314.3	3.63149	-1.06749	4.45878e-06	8.84162e-05	0.03	0	0.28	0.12	CABP7	chr22	protein_coding	calcium binding protein 7
up	ENSG00000187790.10	1.12509	1.47951	0.00277492	0.0167061	0.22	0.18	0.55	0.42	FANCM	chr14	protein_coding	Fanconi anemia, complementation group M
up	ENSG00000121101.15	1.96662	-1.07546	0.00348924	0.0196546	0.05	0	0.14	0.1	TEX14	chr17	protein_coding	testis expressed 14
up	ENSG00000254038.1	4.93928	-2.62313	0.0106555	0.0457784	0	0	0.1	0.35	RP11-419C23.1	chr8	lincRNA
up	ENSG00000198826.10	1.202	5.62872	0.000220852	0.00215437	5.43	3	12.87	8.67	ARHGAP11A	chr15	protein_coding	Rho GTPase activating protein 11A
up	ENSG00000248223.1	6.58636	-1.54315	1.68285e-05	0.000263668	0	0	0.67	0.37	CTD-2139B15.2	chr5	lincRNA
up	ENSG00000165832.5	1.00838	4.58076	0.00209788	0.0132504	3.66	4.51	9.99	8.31	TRUB1	chr10	protein_coding	TruB pseudouridine (psi) synthase family member 1
up	ENSG00000142065.13	1.61782	2.23715	8.84963e-06	0.000156858	0.22	0.28	0.94	0.78	ZFP14	chr19	protein_coding	ZFP14 zinc finger protein
up	ENSG00000037749.11	1.51408	4.29826	5.68445e-06	0.000108565	3.54	2.57	10.58	8.81	MFAP3	chr5	protein_coding	microfibrillar-associated protein 3
up	ENSG00000128872.9	2.90371	-0.376833	8.81968e-07	2.35148e-05	0.03	0	0.12	0.12	TMOD2	chr15	protein_coding	tropomodulin 2 (neuronal)
up	ENSG00000144596.11	2.80447	1.51904	2.43144e-11	3.56726e-09	0.07	0.08	0.62	0.54	GRIP2	chr3	protein_coding	glutamate receptor interacting protein 2
up	ENSG00000154330.12	1.44517	2.23948	5.59269e-05	0.000703786	0.75	0.41	1.81	1.71	PGM5	chr9	protein_coding	phosphoglucomutase 5
up	ENSG00000271778.1	5.65696	-2.1997	0.000554672	0.00448794	0	0	0.27	0.55	RP11-379F4.8	chr3	sense_intronic
up	ENSG00000280006.1	2.09952	-0.632963	0.000466435	0.00399293	0.64	0.25	2.5	1.92	AC009060.2	chr16	protein_coding
up	ENSG00000129437.9	5.73614	-2.14747	0.000554672	0.00448794	0	0	0.4	0.03	KLK14	chr19	protein_coding	kallikrein-related peptidase 14
up	ENSG00000281406.1	6.58428	-1.54446	1.68285e-05	0.000263668	0	0	0.22	0.08	BLACAT1	chr1	lincRNA	bladder cancer associated transcript 1 (non-protein coding)
up	ENSG00000156671.12	1.41623	5.33983	1.57532e-05	0.000251477	2.89	2.52	9.12	6.95	SAMD8	chr10	protein_coding	sterile alpha motif domain containing 8
up	ENSG00000154639.18	1.2738	4.50441	0.000115292	0.00126135	1.76	1.72	5.37	4	CXADR	chr21	protein_coding	coxsackie virus and adenovirus receptor
up	ENSG00000114251.13	1.03568	5.40069	0.00143678	0.0098033	3.87	3.34	8.84	7.59	WNT5A	chr3	protein_coding	wingless-type MMTV integration site family, member 5A
up	ENSG00000042062.11	1.35704	-0.101156	0.00417029	0.0228121	0.17	0	0.2	0.3	FAM65C	chr20	protein_coding	family with sequence similarity 65, member C
up	ENSG00000137571.10	4.02566	-0.756329	1.12627e-07	4.29879e-06	0.01	0	0.09	0.09	SLCO5A1	chr8	protein_coding	solute carrier organic anion transporter family, member 5A1
up	ENSG00000270720.1	5.34163	-2.39558	0.00318265	0.0183721	0	0	0.21	0.43	RP11-84C13.2	chr4	lincRNA
up	ENSG00000165507.8	1.65888	1.46125	1.55464e-05	0.000248958	0.81	0.22	1.38	2.29	C10orf10	chr10	protein_coding	chromosome 10 open reading frame 10
up	ENSG00000271430.1	1.58522	1.56641	3.29459e-05	0.000457521	0.34	0.3	1.54	0.59	RP3-368A4.5	chrX	sense_intronic
up	ENSG00000267102.1	5.55489	-2.26454	0.000984721	0.00712489	0	0	0.39	0.3	RP11-686D22.7	chr17	transcribed_processed_pseudogene
up	ENSG00000061676.14	2.01199	6.08897	1.40713e-09	1.10918e-07	1.48	0.82	5.95	4.35	NCKAP1	chr2	protein_coding	NCK-associated protein 1
up	ENSG00000153165.18	2.83983	-2.26148	0.0103213	0.0457784	0.01	0	0.05	0.02	RGPD3	chr2	protein_coding	RANBP2-like and GRIP domain containing 3
up	ENSG00000238287.1	5.45366	-2.32767	0.00176277	0.0114519	0	0	0.25	0.42	RP11-656D10.3	chr1	antisense
up	ENSG00000247516.4	1.00962	2.91895	0.00325626	0.0186907	1.02	1.08	2.71	1.99	MIR4458HG	chr5	lincRNA	MIR4458 host gene
up	ENSG00000248905.8	1.343	-0.310436	0.00753305	0.0360694	0.03	0.01	0.06	0.04	FMN1	chr15	protein_coding	formin 1
up	ENSG00000189042.13	1.20224	2.15471	0.000813286	0.00617309	0.49	0.61	1.42	1.4	ZNF567	chr19	protein_coding	zinc finger protein 567
up	ENSG00000184465.15	1.12404	2.35467	0.0014591	0.00992893	0.8	0.94	2.35	1.87	WDR27	chr6	protein_coding	WD repeat domain 27
up	ENSG00000146476.10	1.04709	4.32506	0.00147946	0.0100398	4.61	4.18	9.82	10.37	ARMT1	chr6	protein_coding	acidic residue methyltransferase 1
up	ENSG00000214770.2	1.3303	-0.3068	0.0107493	0.0460971	0.11	0.1	0.35	0.24	RP11-544I20.2	chr14	antisense
up	ENSG00000169758.12	1.63883	0.0604784	0.000851955	0.00640354	0.16	0.15	0.71	0.38	C15orf27	chr15	protein_coding	chromosome 15 open reading frame 27
up	ENSG00000137491.14	3.309	-0.538556	6.13621e-07	1.74607e-05	0.04	0	0.26	0.17	SLCO2B1	chr11	protein_coding	solute carrier organic anion transporter family, member 2B1
up	ENSG00000271533.1	4.06567	0.791719	1.12225e-14	5.1791e-12	0.08	0	1.26	0.31	RP3-368A4.6	chrX	sense_intronic
up	ENSG00000056586.15	1.61437	5.34782	9.77292e-07	2.56521e-05	1.76	1.34	6.76	3.78	RC3H2	chr9	protein_coding	ring finger and CCCH-type domains 2
up	ENSG00000166446.14	1.57174	5.53718	1.75623e-06	4.13129e-05	2.9	2.14	8.96	7.68	CDYL2	chr16	protein_coding	chromodomain protein, Y-like 2
up	ENSG00000151693.9	1.31719	5.71851	5.40882e-05	0.00068404	5.13	4.16	14.65	11.09	ASAP2	chr2	protein_coding	ArfGAP with SH3 domain, ankyrin repeat and PH domain 2
up	ENSG00000103994.16	1.47991	6.67575	5.71762e-06	0.000108871	5.01	3.86	14.73	12.74	ZNF106	chr15	protein_coding	zinc finger protein 106
up	ENSG00000137710.14	1.85805	6.60729	1.79276e-08	9.0465e-07	7.85	5.54	30.71	23.2	RDX	chr11	protein_coding	radixin
up	ENSG00000005102.12	2.16855	1.27281	1.24658e-07	4.65989e-06	0.24	0.29	1.3	1.37	MEOX1	chr17	protein_coding	mesenchyme homeobox 1
up	ENSG00000073282.12	1.81557	-0.1577	0.000347755	0.00310909	0.08	0.01	0.18	0.18	TP63	chr3	protein_coding	tumor protein p63
up	ENSG00000136010.13	1.95543	2.85392	4.01401e-08	1.80325e-06	0.34	0.33	1.55	1.37	ALDH1L2	chr12	protein_coding	aldehyde dehydrogenase 1 family, member L2
up	ENSG00000114541.14	2.82053	0.62049	2.25602e-09	1.63599e-07	0.1	0	0.51	0.35	FRMD4B	chr3	protein_coding	FERM domain containing 4B
up	ENSG00000259772.6	5.74377	-2.14292	0.000554672	0.00448794	0	0	0.18	0.14	RP11-16E12.2	chr15	lincRNA
up	ENSG00000257576.1	5.99057	-1.97679	0.000103947	0.00115344	0	0	0.14	0.21	RP11-153M3.1	chr12	processed_pseudogene
up	ENSG00000165392.9	1.09911	3.8457	0.000939666	0.00697998	1.8	1.27	4.2	3.11	WRN	chr8	protein_coding	Werner syndrome, RecQ helicase-like
up	ENSG00000182993.3	1.27521	0.859711	0.00148911	0.0100952	0.85	0.17	1.13	1.66	C12orf60	chr12	protein_coding	chromosome 12 open reading frame 60
up	ENSG00000152404.15	1.43679	3.38951	2.279e-05	0.000337095	2.06	0.94	5.16	3.87	CWF19L2	chr11	protein_coding	CWF19-like 2, cell cycle control (S. pombe)
up	ENSG00000272983.1	5.83406	-2.08332	0.000314962	0.00286948	0	0	0.03	0.05	RP11-508N22.12	chr10	lincRNA
up	ENSG00000263818.5	3.21694	-2.02975	0.00833327	0.0390898	0.01	0	0.15	0.03	CTD-2206N4.4	chr17	transcribed_processed_pseudogene
up	ENSG00000173517.10	1.92408	4.92204	9.63913e-09	5.43062e-07	0.54	0.55	2.61	2.01	PEAK1	chr15	protein_coding	pseudopodium-enriched atypical kinase 1
up	ENSG00000260646.1	5.91446	-2.02901	0.000180253	0.00181555	0	0	0.32	0.51	LA16c-385E7.1	chr16	lincRNA
up	ENSG00000130962.17	1.08132	4.04321	0.00111587	0.00791808	1.5	1.54	3.94	3.21	PRRG1	chrX	protein_coding	proline rich Gla (G-carboxyglutamic acid) 1
up	ENSG00000062194.15	1.22902	5.38301	0.000164792	0.00170586	5.77	3.58	13.52	10.8	GPBP1	chr5	protein_coding	GC-rich promoter binding protein 1
up	ENSG00000010818.8	1.29889	3.93957	9.71929e-05	0.00110561	0.98	0.62	2.28	2.08	HIVEP2	chr6	protein_coding	human immunodeficiency virus type I enhancer binding protein 2
up	ENSG00000227627.1	6.19372	-1.83337	3.53364e-05	0.000481175	0	0	0.65	0.38	RP1-101K10.6	chr6	antisense
up	ENSG00000079150.17	1.0475	1.8552	0.0042014	0.0229679	0.71	0.71	1.98	1.28	FKBP7	chr2	protein_coding	FK506 binding protein 7
up	ENSG00000188517.14	6.19026	-1.83548	3.53364e-05	0.000481175	0	0	0.08	0.03	COL25A1	chr4	protein_coding	collagen, type XXV, alpha 1
up	ENSG00000186399.10	5.44426	-2.33318	0.00176277	0.0114519	0	0	0.19	0.02	GOLGA8R	chr15	protein_coding	golgin A8 family, member R
up	ENSG00000259445.1	5.44694	-2.3316	0.00176277	0.0114519	0	0	0.58	0.18	RP11-276M12.1	chr15	lincRNA
up	ENSG00000251451.1	2.5606	-1.42557	0.0010549	0.00755725	0.41	0	2.45	0.53	GTF2IP9	chr7	unprocessed_pseudogene
up	ENSG00000272842.1	6.19372	-1.83337	3.53364e-05	0.000481175	0	0	0.77	0.45	RP11-513M16.7	chr9	antisense
up	ENSG00000187866.7	1.26111	3.33973	0.000194791	0.00193435	1.45	0.83	3.35	2.73	FAM122A	chr9	protein_coding	family with sequence similarity 122A
up	ENSG00000180229.12	1.80441	3.03417	2.64236e-07	8.57651e-06	0.37	0.39	1.82	1.13	HERC2P3	chr15	transcribed_unprocessed_pseudogene	hect domain and RLD 2 pseudogene 3
up	ENSG00000259799.1	5.98814	-1.97826	0.000103947	0.00115344	0	0	0.54	0.5	RP11-554A11.9	chr11	antisense
up	ENSG00000171444.17	1.1685	4.07411	0.000429121	0.00371739	1.06	0.81	2.45	2.2	MCC	chr5	protein_coding	mutated in colorectal cancers
up	ENSG00000272750.1	6.68175	-1.47021	6.71053e-06	0.000124873	0	0	0.23	0.13	RP11-378J18.8	chr1	antisense
up	ENSG00000261455.1	1.79153	1.17834	1.19486e-05	0.000199789	0.39	0.56	2.12	1.53	LINC01003	chr7	lincRNA	long intergenic non-protein coding RNA 1003
up	ENSG00000279044.1	5.21728	-2.46867	0.00579708	0.0293227	0	0	0.26	0.32	AC007787.3	chr19	TEC
up	ENSG00000132832.9	1.43297	3.46027	2.62114e-05	0.000379519	2.95	4.36	10.69	11.23	LINC01260	chr20	antisense	long intergenic non-protein coding RNA 1260
up	ENSG00000133114.17	1.09447	3.34575	0.00116292	0.00821061	0.8	0.49	1.74	1.34	GPALPP1	chr13	protein_coding	GPALPP motifs containing 1
up	ENSG00000270015.1	1.48865	2.01535	5.09792e-05	0.000653182	0.6	1.31	3.88	2.08	RP11-540B6.6	chr15	sense_intronic
up	ENSG00000213694.3	1.4197	2.53334	5.76351e-05	0.000722416	0.35	0.27	0.76	1.07	S1PR3	chr9	protein_coding	sphingosine-1-phosphate receptor 3
up	ENSG00000011083.8	6.59156	-1.53988	1.68285e-05	0.000263668	0	0	0.1	0.12	SLC6A7	chr5	protein_coding	solute carrier family 6 (neurotransmitter transporter), member 7
up	ENSG00000006576.16	1.07904	4.41593	0.00103211	0.00741492	1.89	1.64	4.49	3.79	PHTF2	chr7	protein_coding	putative homeodomain transcription factor 2
up	ENSG00000151726.13	1.85796	3.84141	5.11199e-08	2.21043e-06	1.27	0.75	3.88	4.29	ACSL1	chr4	protein_coding	acyl-CoA synthetase long-chain family member 1
up	ENSG00000105650.21	1.42155	3.02937	3.789e-05	0.000509658	0.56	0.57	1.78	1.59	PDE4C	chr19	protein_coding	phosphodiesterase 4C, cAMP-specific
up	ENSG00000164284.14	1.11846	4.73441	0.000645866	0.00510697	3.54	3.45	9.3	7.59	GRPEL2	chr5	protein_coding	GrpE-like 2, mitochondrial (E. coli)
up	ENSG00000274245.1	1.77569	-0.24885	0.000984998	0.00712489	0.29	0.54	1.28	1.88	RP11-357P18.2	chr1	lincRNA
up	ENSG00000047932.13	1.72002	4.47431	2.83576e-07	9.08805e-06	2.19	1.73	8.15	6.21	GOPC	chr6	protein_coding	golgi-associated PDZ and coiled-coil motif containing
up	ENSG00000227896.2	1.3165	-0.23713	0.00871229	0.0404071	0.12	0.12	0.28	0.39	RP11-77P6.2	chr10	antisense
up	ENSG00000164292.12	1.51677	5.42598	3.92154e-06	8.0466e-05	3.43	2.72	10.75	8.81	RHOBTB3	chr5	protein_coding	Rho-related BTB domain containing 3
up	ENSG00000152292.16	2.64433	-0.789237	5.1916e-05	0.00066251	0.07	0.02	0.4	0.27	SH2D6	chr2	protein_coding	SH2 domain containing 6
up	ENSG00000279187.1	5.343	-2.39478	0.00318265	0.0183721	0	0	0.04	0.12	RP11-455O6.5	chr17	TEC
up	ENSG00000137745.11	2.83803	0.22776	4.78701e-08	2.09644e-06	0.07	0.08	0.64	0.6	MMP13	chr11	protein_coding	matrix metallopeptidase 13
up	ENSG00000279777.1	2.13513	0.129704	2.62592e-05	0.000379995	0.22	1.5	6.39	1.78	AC004813.1	chr12	protein_coding
up	ENSG00000278662.4	1.92037	1.10751	1.64128e-06	3.93009e-05	0.31	0.01	1.04	0.36	GOLGA6L10	chr15	protein_coding	golgin A6 family-like 10
up	ENSG00000048392.11	2.15098	3.55493	6.58615e-10	5.84509e-08	0.99	0.46	4.1	3.1	RRM2B	chr8	protein_coding	ribonucleotide reductase M2 B (TP53 inducible)
up	ENSG00000256235.1	1.4956	-0.57912	0.00523463	0.0273974	0.21	0	0.26	0.44	SMIM3	chr5	protein_coding	small integral membrane protein 3
up	ENSG00000205208.4	1.37967	4.27043	3.38166e-05	0.000468779	2.85	2.48	7.82	7.59	C4orf46	chr4	protein_coding	chromosome 4 open reading frame 46
up	ENSG00000261771.5	1.17026	1.42175	0.00179877	0.011656	0.45	0.15	0.56	0.95	DYX1C1-CCPG1	chr15	processed_transcript	DYX1C1-CCPG1 readthrough (NMD candidate)
up	ENSG00000075539.13	1.35673	3.63581	5.46963e-05	0.000690697	0.68	0.32	1.9	0.94	FRYL	chr4	protein_coding	FRY-like
up	ENSG00000256742.1	1.47996	-0.681589	0.00836653	0.0392096	0.6	0.26	1.69	1.05	RP13-941N14.1	chr12	lincRNA
up	ENSG00000234693.1	5.08864	-2.54165	0.00579708	0.0293227	0	0	0.03	0.3	RP4-530I15.6	chr20	antisense
up	ENSG00000167701.13	3.97639	-0.796602	1.60714e-07	5.6735e-06	0.04	0	0.33	0.48	GPT	chr8	protein_coding	glutamic-pyruvate transaminase (alanine aminotransferase)
up	ENSG00000124788.17	1.20184	4.8215	0.000247009	0.00236588	1.68	1.16	4.26	2.98	ATXN1	chr6	protein_coding	ataxin 1
up	ENSG00000153944.10	1.27308	5.8259	9.29188e-05	0.00106477	3.88	3.41	10.5	9.08	MSI2	chr17	protein_coding	musashi RNA-binding protein 2
up	ENSG00000134321.11	5.08437	-2.54411	0.0106555	0.0457784	0	0	0.03	0.05	RSAD2	chr2	protein_coding	radical S-adenosyl methionine domain containing 2
up	ENSG00000118762.7	1.02079	3.14837	0.00250188	0.0153388	1.24	0.76	2.37	2.15	PKD2	chr4	protein_coding	polycystic kidney disease 2 (autosomal dominant)
up	ENSG00000114331.12	1.45863	4.7121	1.04007e-05	0.000179829	1.91	1.51	6.64	3.81	ACAP2	chr3	protein_coding	ArfGAP with coiled-coil, ankyrin repeat and PH domains 2
up	ENSG00000185480.11	1.10589	4.28	0.000801921	0.00609777	3.12	2.49	7.32	6.11	PARPBP	chr12	protein_coding	PARP1 binding protein
up	ENSG00000235097.1	2.05573	-0.402826	8.75293e-05	0.00101353	0.2	0	0.72	0.27	LINC00330	chr13	lincRNA	long intergenic non-protein coding RNA 330
up	ENSG00000162702.7	1.37486	4.70883	3.13059e-05	0.000437981	2.9	2.32	8.67	6.38	ZNF281	chr1	protein_coding	zinc finger protein 281
up	ENSG00000253250.2	5.22427	-2.46462	0.00318265	0.0183721	0	0	0	0.39	C8orf88	chr8	protein_coding	chromosome 8 open reading frame 88
up	ENSG00000163788.13	1.17677	4.20851	0.000380453	0.00334719	2.17	1.61	5.12	4.36	SNRK	chr3	protein_coding	SNF related kinase
up	ENSG00000275056.1	5.83031	-2.08556	0.000314962	0.00286948	0	0	0.25	0.23	RP11-127I20.8	chr16	sense_intronic
up	ENSG00000108061.11	1.69796	4.67209	3.69336e-07	1.13536e-05	2.78	2.56	10.63	8.65	SHOC2	chr10	protein_coding	soc-2 suppressor of clear homolog (C. elegans)
up	ENSG00000119684.15	1.48941	3.38586	1.24622e-05	0.000205399	0.7	0.51	2.46	1.32	MLH3	chr14	protein_coding	mutL homolog 3
up	ENSG00000160781.15	1.18221	2.28873	0.000918758	0.00684282	0.85	1.29	3.25	2.14	PAQR6	chr1	protein_coding	progestin and adipoQ receptor family member VI
up	ENSG00000279790.1	5.20893	-2.47352	0.00579708	0.0293227	0	0	0.19	0	RP11-374N7.2	chr6	TEC
up	ENSG00000221170.1	2.15449	-0.572744	0.000274266	0.00258981	0.9	3.08	12.83	6.63	MIR1304	chr11	miRNA	microRNA 1304
up	ENSG00000114166.7	1.5682	2.82691	6.56439e-06	0.000122965	0.89	0.39	2.47	1.75	KAT2B	chr3	protein_coding	K(lysine) acetyltransferase 2B
up	ENSG00000136144.11	1.52399	2.75072	1.31101e-05	0.000214387	0.98	0.5	2.8	1.95	RCBTB1	chr13	protein_coding	regulator of chromosome condensation (RCC1) and BTB (POZ) domain containing protein 1
up	ENSG00000281026.1	7.87933	-0.488609	1.66165e-11	2.61963e-09	0	0	0.37	0.08	N4BP2L2-IT2	chr13	sense_intronic	N4BPL2 intronic transcript 2
up	ENSG00000033178.12	1.44473	4.72995	1.24126e-05	0.000204849	1.52	0.96	4.58	2.94	UBA6	chr4	protein_coding	ubiquitin-like modifier activating enzyme 6
up	ENSG00000266918.1	2.53044	0.34989	4.84577e-07	1.43018e-05	0	0.27	1.4	0.27	RP11-798G7.8	chr17	lincRNA
up	ENSG00000115365.11	2.22781	5.28451	4.24986e-11	5.92692e-09	2.94	2.07	14.67	11.38	LANCL1	chr2	protein_coding	LanC lantibiotic synthetase component C-like 1 (bacterial)
up	ENSG00000069702.10	2.01016	4.366	3.11519e-09	2.09179e-07	1.16	0.88	4.91	4.22	TGFBR3	chr1	protein_coding	transforming growth factor, beta receptor III
up	ENSG00000260025.1	1.04701	0.654196	0.0105743	0.0457784	3.13	1.41	6.13	4.42	RP11-490M8.1	chr2	lincRNA
up	ENSG00000250081.1	5.73741	-2.14671	0.000554672	0.00448794	0	0	1.18	0.17	CTD-2116N20.1	chr5	lincRNA
up	ENSG00000256139.2	1.23464	-0.088642	0.0110619	0.0471007	0.54	0.41	1.05	1.46	RP11-968O1.5	chr12	sense_overlapping
up	ENSG00000261101.2	3.30366	-1.97386	0.00525458	0.0274202	0.06	0	0.47	0.39	RP4-545K15.5	chrX	sense_overlapping
up	ENSG00000272420.1	3.29874	-1.97678	0.00525458	0.0274202	0.07	0	0.76	0.22	RP4-740C4.7	chr1	sense_intronic
up	ENSG00000075303.12	1.96374	4.06291	7.93182e-09	4.62817e-07	1.87	1.08	7.37	5.41	SLC25A40	chr7	protein_coding	solute carrier family 25, member 40
up	ENSG00000244480.1	7.10676	-1.1334	1.33135e-07	4.87623e-06	0	0	0.82	0.11	AC005154.7	chr7	transcribed_processed_pseudogene
up	ENSG00000261087.1	2.83416	-0.908724	1.86306e-05	0.000287116	0.06	0	0.33	0.18	KB-1460A1.5	chr8	lincRNA
up	ENSG00000107890.16	1.12739	1.7703	0.00247879	0.0152377	0.14	0.39	1	0.27	ANKRD26	chr10	protein_coding	ankyrin repeat domain 26
up	ENSG00000069956.11	1.23557	5.317	0.000153833	0.0016128	4.68	3.15	12.22	8.27	MAPK6	chr15	protein_coding	mitogen-activated protein kinase 6
up	ENSG00000152926.14	1.42494	1.31428	0.000280165	0.0026406	0.1	0.15	0.53	0.21	ZNF117	chr7	protein_coding	zinc finger protein 117
up	ENSG00000278829.1	1.65359	-0.41515	0.00340001	0.019246	0	0.69	1.91	0.39	RP11-358B23.7	chr17	sense_intronic
up	ENSG00000279255.1	5.912	-2.03049	0.000180253	0.00181555	0	0	0.19	0.2	LA16c-380A1.2	chr16	TEC
up	ENSG00000198625.12	2.01899	4.769	2.16198e-09	1.586e-07	1	0.85	5.33	3	MDM4	chr1	protein_coding	MDM4, p53 regulator
up	ENSG00000144045.13	5.56546	-2.25831	0.000984721	0.00712489	0	0	0	0.17	DQX1	chr2	protein_coding	DEAQ box RNA-dependent ATPase 1
up	ENSG00000159082.17	1.66666	3.59783	1.02471e-06	2.67034e-05	0.86	0.54	2.89	2.05	SYNJ1	chr21	protein_coding	synaptojanin 1
up	ENSG00000077232.16	1.70687	5.77858	2.23303e-07	7.45773e-06	1.34	0.82	4.42	3.4	DNAJC10	chr2	protein_coding	DnaJ (Hsp40) homolog, subfamily C, member 10
up	ENSG00000269026.2	4.0504	-0.736154	7.91387e-08	3.19348e-06	0.13	0	1.51	1.35	AC003006.7	chr19	protein_coding
up	ENSG00000140262.17	1.28461	5.23086	8.59561e-05	0.000997594	3.5	2.55	9.13	7.23	TCF12	chr15	protein_coding	transcription factor 12
up	ENSG00000264290.1	5.21032	-2.47271	0.00579708	0.0293227	0	0	0.66	0.07	RP11-68I3.4	chr17	sense_intronic
up	ENSG00000100767.15	1.64994	3.07943	1.90711e-06	4.40859e-05	0.75	0.42	2.22	1.85	PAPLN	chr14	protein_coding	papilin, proteoglycan-like sulfated glycoprotein
up	ENSG00000225969.1	5.74249	-2.14368	0.000554672	0.00448794	0	0	0.55	0.34	ABHD11-AS1	chr7	antisense	ABHD11 antisense RNA 1 (tail to tail)
up	ENSG00000107186.16	1.69382	3.91078	5.50783e-07	1.59407e-05	1.03	0.56	3.36	2.34	MPDZ	chr9	protein_coding	multiple PDZ domain protein
up	ENSG00000133026.12	1.05421	4.56623	0.00131484	0.00910348	1.73	1.75	4.27	3.77	MYH10	chr17	protein_coding	myosin, heavy chain 10, non-muscle
up	ENSG00000008869.11	1.23434	4.54097	0.000180912	0.00182046	2.4	1.14	4.65	4.57	HEATR5B	chr2	protein_coding	HEAT repeat containing 5B
up	ENSG00000113231.13	1.55113	4.5883	3.00356e-06	6.45162e-05	2.25	0.98	5.59	4.91	PDE8B	chr5	protein_coding	phosphodiesterase 8B
up	ENSG00000198106.8	1.21942	-0.106289	0.00963446	0.0440299	0.12	0.06	0.22	0.24	SNX29P2	chr16	lincRNA	sorting nexin 29 pseudogene 2
up	ENSG00000126777.17	1.46259	6.11754	7.60279e-06	0.000137055	7.14	5.3	25.89	12.27	KTN1	chr14	protein_coding	kinectin 1 (kinesin receptor)
up	ENSG00000020922.12	1.81257	5.41041	4.55661e-08	2.01491e-06	2.69	1.71	9.74	7.41	MRE11A	chr11	protein_coding	MRE11 meiotic recombination 11 homolog A (S. cerevisiae)
up	ENSG00000103319.11	1.15374	6.51339	0.000366119	0.00324131	7.86	5.67	16.55	16.85	EEF2K	chr16	protein_coding	eukaryotic elongation factor 2 kinase
up	ENSG00000147251.15	2.6719	2.18544	4.11071e-12	8.69484e-10	0.25	0.06	1.46	0.77	DOCK11	chrX	protein_coding	dedicator of cytokinesis 11
up	ENSG00000092439.13	2.28692	4.55572	2.39202e-11	3.52989e-09	0.68	0.67	5.06	2.26	TRPM7	chr15	protein_coding	transient receptor potential cation channel, subfamily M, member 7
up	ENSG00000197147.12	1.26038	2.23626	0.000383707	0.00337255	0.41	0.21	0.96	0.71	LRRC8B	chr1	protein_coding	leucine rich repeat containing 8 family, member B
up	ENSG00000280123.1	1.94089	0.347474	3.39735e-05	0.000470439	0.23	0.15	1	0.63	RP11-267M23.1	chr8	TEC
up	ENSG00000172901.19	5.21171	-2.4719	0.00579708	0.0293227	0	0	0.06	0.01	LVRN	chr5	protein_coding	laeverin
up	ENSG00000260578.1	2.62591	-0.370976	7.00844e-06	0.000129845	0	0.1	0.5	0.18	CTD-2541J13.1	chr18	lincRNA
up	ENSG00000261652.2	1.50426	1.57435	7.8781e-05	0.000924038	1.96	1.6	6.11	5.18	C15orf65	chr15	protein_coding	chromosome 15 open reading frame 65
up	ENSG00000275004.3	2.04335	1.99791	5.89384e-08	2.46961e-06	0.28	0.18	1.26	0.86	ZNF280B	chr22	protein_coding	zinc finger protein 280B
up	ENSG00000272040.1	5.07868	-2.54739	0.0106555	0.0457784	0	0	0.21	0.05	CTC-366B18.4	chr5	lincRNA
up	ENSG00000279759.1	2.55407	0.910248	1.09078e-08	5.93624e-07	0.08	0.11	0.83	0.38	CTC-425O23.5	chr19	TEC
up	ENSG00000166750.9	1.29809	5.17112	7.38828e-05	0.000873855	1.76	1.65	5.37	3.98	SLFN5	chr17	protein_coding	schlafen family member 5
up	ENSG00000131171.12	1.09256	3.41239	0.0011141	0.00790776	4.32	1.85	6.9	7.69	SH3BGRL	chrX	protein_coding	SH3 domain binding glutamate-rich protein like
up	ENSG00000164190.16	1.57699	5.05716	1.85463e-06	4.30295e-05	1.8	0.97	6.09	3.08	NIPBL	chr5	protein_coding	Nipped-B homolog (Drosophila)
up	ENSG00000260461.1	2.6968	-1.319	0.00129689	0.00899146	0.02	0.04	0.26	0.16	RP11-541N10.3	chr10	sense_overlapping
up	ENSG00000097046.12	1.14919	4.14432	0.000516251	0.00433316	3.13	2.58	8.4	5.7	CDC7	chr1	protein_coding	cell division cycle 7
up	ENSG00000186260.16	1.70935	4.1011	3.87537e-07	1.18512e-05	0.81	0.56	2.79	2.18	MKL2	chr16	protein_coding	MKL/myocardin-like 2
up	ENSG00000196151.10	1.65244	1.69479	1.40564e-05	0.000227829	0.57	0.66	2.03	2.27	WDSUB1	chr2	protein_coding	WD repeat, sterile alpha motif and U-box domain containing 1
up	ENSG00000066651.17	1.04894	3.93742	0.00159733	0.0107145	4.75	4.19	10.62	9.95	TRMT11	chr6	protein_coding	tRNA methyltransferase 11 homolog (S. cerevisiae)
up	ENSG00000184445.11	1.57119	5.64931	1.75049e-06	4.12162e-05	2.98	2.81	11.86	7.29	KNTC1	chr12	protein_coding	kinetochore associated 1
up	ENSG00000260735.1	1.91797	-0.916147	0.0038114	0.0212105	0.06	0.05	0.32	0.18	RP11-72I8.1	chr16	antisense
up	ENSG00000172766.18	1.69309	2.68023	1.64577e-06	3.93713e-05	0.77	0.36	2.76	1.33	NAA16	chr13	protein_coding	N(alpha)-acetyltransferase 16, NatA auxiliary subunit
up	ENSG00000129744.2	1.08628	0.563366	0.0113441	0.0480447	0.5	0.68	1.17	1.6	ART1	chr11	protein_coding	ADP-ribosyltransferase 1
up	ENSG00000167766.18	1.37756	2.57943	8.21001e-05	0.00095854	0.65	0.22	1.73	0.79	ZNF83	chr19	protein_coding	zinc finger protein 83
up	ENSG00000204455.7	5.65306	-2.202	0.000984721	0.00712489	0	0	0.18	0.16	TRIM51BP	chr11	unprocessed_pseudogene	tripartite motif-containing 51B, pseudogene
up	ENSG00000034677.11	1.31106	4.98583	6.5052e-05	0.000786262	3.22	3.42	10.29	8.06	RNF19A	chr8	protein_coding	ring finger protein 19A, RBR E3 ubiquitin protein ligase
up	ENSG00000182310.12	1.31371	-0.0424027	0.004897	0.0260196	0.8	0.39	1.76	1.59	SPACA6P	chr19	processed_transcript	sperm acrosome associated 6, pseudogene
up	ENSG00000144228.8	1.61525	3.08747	3.31265e-06	6.9715e-05	0.5	0.71	2.52	1.58	SPOPL	chr2	protein_coding	speckle-type POZ protein-like
up	ENSG00000267374.1	1.32463	0.789196	0.0014576	0.00992668	0.37	0.32	1	0.95	RP11-244M2.1	chr18	lincRNA
up	ENSG00000164532.10	1.55129	0.0379085	0.00175417	0.0114519	0	0.45	0.89	0.53	TBX20	chr7	protein_coding	T-box 20
up	ENSG00000162616.8	1.18703	4.75416	0.000300589	0.00280808	4.98	4.69	13.76	10.74	DNAJB4	chr1	protein_coding	DnaJ (Hsp40) homolog, subfamily B, member 4
up	ENSG00000233191.1	2.23366	-1.64772	0.00731433	0.0352215	0.42	0	1.79	0.65	AC006372.6	chr7	antisense
up	ENSG00000180626.9	2.54113	2.3561	1.9988e-11	3.05624e-09	0.22	0.29	2.21	1.11	ZNF594	chr17	protein_coding	zinc finger protein 594
up	ENSG00000171509.15	2.99796	-0.762672	1.0367e-05	0.000179492	0	0.04	0.16	0.21	RXFP1	chr4	protein_coding	relaxin/insulin-like family peptide receptor 1
up	ENSG00000077254.14	1.59808	5.76792	1.16389e-06	2.95123e-05	5.17	5.17	17.87	16.94	USP33	chr1	protein_coding	ubiquitin specific peptidase 33
up	ENSG00000171448.8	1.8798	4.48875	2.50993e-08	1.20922e-06	1.75	1.86	9.83	5	ZBTB26	chr9	protein_coding	zinc finger and BTB domain containing 26
up	ENSG00000245261.1	5.8253	-2.08856	0.000314962	0.00286948	0	0	0.41	0.13	RP3-330M21.5	chr6	antisense
up	ENSG00000032742.17	1.67426	2.35249	3.56979e-06	7.43911e-05	0.72	0.59	2.41	2.27	IFT88	chr13	protein_coding	intraflagellar transport 88
up	ENSG00000188785.11	1.31398	3.5318	0.000104221	0.00115466	1.06	1.16	3.61	2.56	ZNF548	chr19	protein_coding	zinc finger protein 548
up	ENSG00000104205.12	2.2193	-0.162055	1.83266e-05	0.000283638	0.09	0	0.39	0.13	SGK3	chr8	protein_coding	serum/glucocorticoid regulated kinase family, member 3
up	ENSG00000149212.10	3.69516	2.31235	1.43553e-18	1.65621e-15	0.03	0.09	1	0.7	SESN3	chr11	protein_coding	sestrin 3
up	ENSG00000170776.19	1.08271	6.63445	0.000806133	0.00612429	4.12	2.62	8.03	7.79	AKAP13	chr15	protein_coding	A kinase (PRKA) anchor protein 13
up	ENSG00000120756.12	2.05668	3.04526	5.55103e-09	3.36268e-07	0.79	0.54	2.67	3.46	PLS1	chr3	protein_coding	plastin 1
up	ENSG00000278185.1	2.20601	-1.34263	0.00421347	0.0230091	0	0.37	1.02	0.81	RP11-153F5.7	chr12	sense_intronic
up	ENSG00000139116.17	2.02099	4.44693	2.42268e-09	1.73218e-07	1.42	0.85	6.43	3.84	KIF21A	chr12	protein_coding	kinesin family member 21A
up	ENSG00000141646.13	1.11091	4.35421	0.000754643	0.0058273	1.44	1.11	3.4	2.72	SMAD4	chr18	protein_coding	SMAD family member 4
up	ENSG00000223725.6	4.93637	-2.6248	0.0106555	0.0457784	0	0	0.1	0.12	AC007879.5	chr2	antisense
up	ENSG00000151773.12	1.59333	0.339638	0.000547039	0.00448794	0.31	0.19	1.01	0.66	CCDC122	chr13	protein_coding	coiled-coil domain containing 122
up	ENSG00000180917.16	1.62149	3.22437	2.42444e-06	5.43135e-05	1.03	0.53	3.15	2.2	CMTR2	chr16	protein_coding	cap methyltransferase 2
up	ENSG00000257771.5	5.21589	-2.46948	0.00579708	0.0293227	0	0	0.05	0.04	RP11-70F11.8	chr12	lincRNA
up	ENSG00000279738.1	1.04329	0.908248	0.0102455	0.0457784	0.04	0.06	0.13	0.11	RP5-1014D13.2	chr22	sense_overlapping
up	ENSG00000260329.1	1.08401	1.21684	0.00508422	0.0267789	1.14	0.54	2.45	1.56	RP11-412D9.4	chr12	antisense
up	ENSG00000106415.12	1.53832	4.17469	4.07592e-06	8.28966e-05	2.42	1	6.29	4.74	GLCCI1	chr7	protein_coding	glucocorticoid induced 1
up	ENSG00000085788.13	1.28044	5.437	8.79838e-05	0.00101741	4.39	3	10.19	9.73	DDHD2	chr8	protein_coding	DDHD domain containing 2
up	ENSG00000151690.14	1.11534	2.70467	0.00125982	0.00877758	0.8	0.66	1.79	1.72	MFSD6	chr2	protein_coding	major facilitator superfamily domain containing 6
up	ENSG00000262903.1	1.89903	-0.785906	0.00125424	0.00875221	0.37	0	1.41	0.25	RP11-235E17.6	chr17	antisense
up	ENSG00000176105.13	1.16158	5.71655	0.00035105	0.00312973	7.35	4.49	16.66	12.72	YES1	chr18	protein_coding	YES proto-oncogene 1, Src family tyrosine kinase
up	ENSG00000143434.15	1.19574	-0.121933	0.0113943	0.0482018	0.26	0.13	0.56	0.45	SEMA6C	chr1	protein_coding	sema domain, transmembrane domain (TM), and cytoplasmic domain, (semaphorin) 6C
up	ENSG00000111647.12	1.64137	3.3017	1.88317e-06	4.3612e-05	0.68	0.84	3.3	1.98	UHRF1BP1L	chr12	protein_coding	UHRF1 binding protein 1-like
up	ENSG00000174373.15	2.1932	2.97159	7.89535e-10	6.86301e-08	0.38	0.21	2.04	0.99	RALGAPA1	chr14	protein_coding	Ral GTPase activating protein, alpha subunit 1 (catalytic)
up	ENSG00000128881.16	2.35977	4.02281	1.09906e-11	1.84744e-09	0.4	0.33	2.75	1.44	TTBK2	chr15	protein_coding	tau tubulin kinase 2
up	ENSG00000179583.17	1.97924	-0.309893	0.000266958	0.00252739	0.01	0.03	0.12	0.05	CIITA	chr16	protein_coding	class II, major histocompatibility complex, transactivator
up	ENSG00000157703.15	5.55225	-2.26609	0.000984721	0.00712489	0	0	0.15	0.06	SVOPL	chr7	protein_coding	SVOP-like
up	ENSG00000134852.14	1.54076	2.84028	1.00557e-05	0.00017513	0.34	0.21	1.12	0.69	CLOCK	chr4	protein_coding	clock circadian regulator
up	ENSG00000264269.1	5.08152	-2.54575	0.0106555	0.0457784	0	0	0.28	0.19	RP11-15F12.1	chr18	antisense
up	ENSG00000242697.2	5.55753	-2.26298	0.000984721	0.00712489	0	0	0.22	0.3	RPL5P12	chr4	processed_pseudogene	ribosomal protein L5 pseudogene 12
up	ENSG00000120662.15	1.50144	2.29051	2.81547e-05	0.000401925	0.94	0.68	3.2	1.92	MTRF1	chr13	protein_coding	mitochondrial translational release factor 1
up	ENSG00000185630.18	1.22959	5.35778	0.000164312	0.00170227	3.47	2.27	7.76	7.16	PBX1	chr1	protein_coding	pre-B-cell leukemia homeobox 1
up	ENSG00000112739.16	1.3517	5.2326	3.68636e-05	0.000497963	5.15	3.29	14.54	9.4	PRPF4B	chr6	protein_coding	pre-mRNA processing factor 4B
up	ENSG00000260196.1	1.33768	2.69101	0.000130583	0.00140384	1.13	1.05	3.73	2.43	RP1-239B22.5	chr11	antisense
up	ENSG00000147894.14	1.40031	1.7691	0.000150248	0.00157978	0.49	0.22	1.2	0.9	C9orf72	chr9	protein_coding	chromosome 9 open reading frame 72
up	ENSG00000255389.1	5.07585	-2.54903	0.0106555	0.0457784	0	0	0.13	0	C6orf3	chr6	antisense
up	ENSG00000163624.5	5.07585	-2.54903	0.0106555	0.0457784	0	0	0.07	0	CDS1	chr4	protein_coding	CDP-diacylglycerol synthase (phosphatidate cytidylyltransferase) 1
up	ENSG00000055917.15	1.74358	6.18628	1.19444e-07	4.49813e-06	5.23	3.87	18.76	15.06	PUM2	chr2	protein_coding	pumilio RNA-binding family member 2
up	ENSG00000279718.1	4.92913	-2.62895	0.0106555	0.0457784	0	0	0.36	0	SNX18P12	chr21	processed_pseudogene	sorting nexin 18 pseudogene 12
up	ENSG00000272501.1	1.17384	0.150586	0.00834076	0.0391177	0.26	0.12	0.5	0.46	XXbac-BPG299F13.17	chr6	antisense
up	ENSG00000023445.13	1.48933	4.39739	7.7248e-06	0.000139057	1.48	1.33	6.09	2.69	BIRC3	chr11	protein_coding	baculoviral IAP repeat containing 3
up	ENSG00000223547.9	5.65177	-2.20277	0.000984721	0.00712489	0	0	0.04	0.03	ZNF844	chr19	protein_coding	zinc finger protein 844
up	ENSG00000243107.1	5.97726	-1.98483	0.000103947	0.00115344	0	0	0.37	0	AC000120.7	chr7	sense_overlapping
up	ENSG00000272402.1	4.93782	-2.62396	0.0106555	0.0457784	0	0	0.23	0.47	RP1-30M3.6	chr6	antisense
up	ENSG00000175066.15	1.852	4.75376	3.36171e-08	1.56276e-06	1.1	0.99	5.17	3.21	GK5	chr3	protein_coding	glycerol kinase 5 (putative)
up	ENSG00000008294.20	1.04657	6.83544	0.00118461	0.0083452	8.09	6.99	19.32	15.29	SPAG9	chr17	protein_coding	sperm associated antigen 9
up	ENSG00000101751.10	1.95699	1.99917	1.4693e-07	5.24524e-06	0.31	0.11	1.06	0.78	POLI	chr18	protein_coding	polymerase (DNA directed) iota
up	ENSG00000181904.8	1.42531	5.80261	1.30813e-05	0.000214213	5.51	4.51	16.37	13.53	C5orf24	chr5	protein_coding	chromosome 5 open reading frame 24
up	ENSG00000112624.12	1.49641	4.16109	7.69774e-06	0.000138669	1.49	0.9	4.23	3.28	GLTSCR1L	chr6	protein_coding	GLTSCR1-like
up	ENSG00000163539.15	1.52874	4.89746	3.87321e-06	7.96687e-05	1.55	1.49	5.5	4.26	CLASP2	chr3	protein_coding	cytoplasmic linker associated protein 2
up	ENSG00000069696.6	5.21032	-2.47271	0.00579708	0.0293227	0	0	0.22	0.02	DRD4	chr11	protein_coding	dopamine receptor D4
up	ENSG00000182400.14	1.40244	3.09823	4.48661e-05	0.000585497	1.46	1	4.21	3.03	TRAPPC6B	chr14	protein_coding	trafficking protein particle complex 6B
up	ENSG00000225091.3	2.691	-1.32745	0.000489127	0.00413834	0.61	0.35	7.11	0.24	SNORA71A	chr20	snoRNA	small nucleolar RNA, H/ACA box 71A
up	ENSG00000001084.10	1.07067	5.34637	0.000998965	0.00721563	4.77	4.41	10.54	10.88	GCLC	chr6	protein_coding	glutamate-cysteine ligase, catalytic subunit
up	ENSG00000267152.1	7.57705	-0.746718	8.09019e-10	6.98453e-08	0	0	0.86	0.47	CTD-2528L19.6	chr19	lincRNA
up	ENSG00000196074.12	2.66545	-0.211916	8.72082e-07	2.33002e-05	0.06	0	0.32	0.13	SYCP2	chr20	protein_coding	synaptonemal complex protein 2
up	ENSG00000186354.10	2.87211	0.48679	9.29159e-09	5.26427e-07	0.06	0.05	0.43	0.43	C9orf47	chr9	protein_coding	chromosome 9 open reading frame 47
up	ENSG00000248405.9	6.85837	-1.33324	1.74775e-06	4.11897e-05	0	0	0.22	0.19	PRR5-ARHGAP8	chr22	protein_coding	PRR5-ARHGAP8 readthrough
up	ENSG00000130338.12	1.19939	3.78778	0.000334807	0.00301993	0.67	0.63	1.76	1.55	TULP4	chr6	protein_coding	tubby like protein 4
up	ENSG00000116117.17	1.50525	1.72329	5.71827e-05	0.000717455	0.25	0.1	0.57	0.53	PARD3B	chr2	protein_coding	par-3 family cell polarity regulator beta
up	ENSG00000136603.13	1.521	4.1722	5.58307e-06	0.000107031	1.07	1.19	4.44	2.77	SKIL	chr3	protein_coding	SKI-like proto-oncogene
up	ENSG00000157107.13	1.51533	2.97138	1.18855e-05	0.000199259	0.91	0.41	2.6	1.6	FCHO2	chr5	protein_coding	FCH domain only 2
up	ENSG00000169291.9	5.55094	-2.26687	0.000984721	0.00712489	0	0	0.05	0.02	SHE	chr1	protein_coding	Src homology 2 domain containing E
up	ENSG00000152078.9	2.05382	2.17272	3.91904e-08	1.7646e-06	0.22	0.22	1.26	0.75	TMEM56	chr1	protein_coding	transmembrane protein 56
up	ENSG00000272918.1	5.44828	-2.33082	0.00176277	0.0114519	0	0	0.1	0.05	CTB-152G17.6	chr7	antisense
up	ENSG00000081386.12	1.80129	3.3348	1.99796e-07	6.77066e-06	0.76	0.62	3.33	2.07	ZNF510	chr9	protein_coding	zinc finger protein 510
up	ENSG00000205838.12	5.34438	-2.39398	0.00318265	0.0183721	0	0	0.05	0.23	TTC23L	chr5	protein_coding	tetratricopeptide repeat domain 23-like
up	ENSG00000166479.9	1.47129	4.18004	1.04326e-05	0.000180137	1.79	1.27	5.85	3.59	TMX3	chr18	protein_coding	thioredoxin-related transmembrane protein 3
up	ENSG00000197312.11	1.14024	5.45636	0.000460209	0.0039503	2.46	2.08	6.69	4.44	DDI2	chr1	protein_coding	DNA-damage inducible 1 homolog 2 (S. cerevisiae)
up	ENSG00000124177.14	1.19201	5.96647	0.00024306	0.0023351	3.02	2.48	7.64	6.31	CHD6	chr20	protein_coding	chromodomain helicase DNA binding protein 6
up	ENSG00000215548.2	3.48869	-1.17719	2.0989e-05	0.00031486	0.09	0	0.89	0.38	RP11-764K9.4	chr9	unprocessed_pseudogene
up	ENSG00000179284.5	2.78325	-1.25172	0.000630937	0.00501078	0	0.07	0.25	0.29	DAND5	chr19	protein_coding	DAN domain family member 5, BMP antagonist
up	ENSG00000136051.13	1.34009	4.23115	5.62266e-05	0.000706948	1.67	1.53	6.09	2.94	KIAA1033	chr12	protein_coding	KIAA1033
up	ENSG00000153707.15	1.52201	-0.123173	0.0016237	0.0108626	0.06	0	0.12	0.1	PTPRD	chr9	protein_coding	protein tyrosine phosphatase, receptor type, D
up	ENSG00000166004.14	1.89548	4.43083	1.91885e-08	9.60636e-07	1.23	0.75	5.94	2.26	CEP295	chr11	protein_coding	centrosomal protein 295kDa
up	ENSG00000229447.2	5.98088	-1.98264	0.000103947	0.00115344	0	0	1.12	0.22	RP11-490K7.4	chr1	processed_pseudogene
up	ENSG00000188211.8	1.34525	5.44404	3.92511e-05	0.000524353	3.45	3.27	10.43	8.54	NCR3LG1	chr11	protein_coding	natural killer cell cytotoxicity receptor 3 ligand 1
up	ENSG00000132970.12	1.88524	0.782896	1.49831e-05	0.000241155	0.11	0.13	0.47	0.51	WASF3	chr13	protein_coding	WAS protein family, member 3
up	ENSG00000236423.5	1.43024	-0.728223	0.00848743	0.0396445	0.12	0	0.26	0.13	LINC01134	chr1	lincRNA	long intergenic non-protein coding RNA 1134
up	ENSG00000232040.2	1.58712	0.588713	0.000211413	0.00207666	0.17	0.08	0.47	0.36	ZBED9	chr6	protein_coding	zinc finger, BED-type containing 9
up	ENSG00000213963.6	3.12368	-0.686289	3.97769e-06	8.10937e-05	0.03	0	0.15	0.18	AC074286.1	chr2	sense_overlapping
up	ENSG00000152689.17	1.6999	2.46066	1.98935e-06	4.57371e-05	0.5	0.32	1.52	1.47	RASGRP3	chr2	protein_coding	RAS guanyl releasing protein 3 (calcium and DAG-regulated)
up	ENSG00000172421.7	2.83248	-0.909801	1.86306e-05	0.000287116	0.09	0	0.56	0.25	EFCAB3	chr17	protein_coding	EF-hand calcium binding domain 3
up	ENSG00000254694.1	4.2436	-1.30224	1.07632e-05	0.000183473	0.11	0	2.29	0.7	RP11-50B3.4	chr11	antisense
up	ENSG00000267022.1	1.01706	2.38025	0.00407539	0.0223996	0.72	0.86	1.98	1.56	AC084219.2	chr19	protein_coding
up	ENSG00000119711.12	1.4274	4.37147	1.73356e-05	0.000270444	2.05	1.36	5.15	5.02	ALDH6A1	chr14	protein_coding	aldehyde dehydrogenase 6 family, member A1
up	ENSG00000229191.1	7.62802	-0.704155	5.59721e-10	5.18498e-08	0	0	0.32	0.22	RP11-168O16.1	chr1	antisense
up	ENSG00000274427.1	5.33342	-2.40037	0.00318265	0.0183721	0	0	1.29	0.27	RP11-972P1.10	chr12	sense_intronic
up	ENSG00000236842.1	5.07585	-2.54903	0.0106555	0.0457784	0	0	1.18	0	RP11-399K21.10	chr10	antisense
up	ENSG00000138138.13	1.18984	6.34561	0.000243347	0.00233632	9.57	8.23	22.71	22.37	ATAD1	chr10	protein_coding	ATPase family, AAA domain containing 1
up	ENSG00000236519.1	3.63716	-1.74181	0.000845394	0.0063673	0	0.05	0.63	0.06	LINC01424	chr21	antisense	long intergenic non-protein coding RNA 1424
up	ENSG00000235919.4	1.10037	1.25931	0.00461188	0.024774	0.76	2.05	3.94	2.72	ASH1L-AS1	chr1	antisense	ASH1L antisense RNA 1
up	ENSG00000256436.1	5.33206	-2.40116	0.00318265	0.0183721	0	0	0.33	0.03	TAS2R31	chr12	protein_coding	taste receptor, type 2, member 31
up	ENSG00000138398.15	1.01565	3.28657	0.00260042	0.015832	0.81	0.87	2.29	1.49	PPIG	chr2	protein_coding	peptidylprolyl isomerase G (cyclophilin G)
up	ENSG00000139132.14	2.04394	2.82168	9.76391e-09	5.44676e-07	0.33	0.16	1.57	0.7	FGD4	chr12	protein_coding	FYVE, RhoGEF and PH domain containing 4
up	ENSG00000152380.9	5.06692	-0.637044	2.35076e-09	1.69028e-07	0	0.03	0.55	0.57	FAM151B	chr5	protein_coding	family with sequence similarity 151, member B
up	ENSG00000066455.12	1.10081	4.60549	0.000792574	0.00605937	4.92	4.24	11.62	10.2	GOLGA5	chr14	protein_coding	golgin A5
up	ENSG00000150347.14	1.49156	5.19764	5.8208e-06	0.000110339	2.2	1.94	6.64	6.31	ARID5B	chr10	protein_coding	AT rich interactive domain 5B (MRF1-like)
up	ENSG00000138658.15	2.44296	1.68507	1.18268e-09	9.75091e-08	0.12	0.13	0.96	0.53	ZGRF1	chr4	protein_coding	zinc finger, GRF-type containing 1
up	ENSG00000114126.17	1.04639	5.90716	0.00124105	0.00868975	3.28	3.55	8.43	7.25	TFDP2	chr3	protein_coding	transcription factor Dp-2 (E2F dimerization partner 2)
up	ENSG00000138095.18	1.3888	7.14896	1.92595e-05	0.000295553	12.58	8.26	33.77	26.79	LRPPRC	chr2	protein_coding	leucine-rich pentatricopeptide repeat containing
up	ENSG00000243232.4	6.26899	-1.78043	2.08226e-05	0.000312549	0	0	0.02	0.1	PCDHAC2	chr5	protein_coding	protocadherin alpha subfamily C, 2
up	ENSG00000136108.14	1.11291	4.61198	0.000693814	0.00544034	4.52	1.9	8.89	6.5	CKAP2	chr13	protein_coding	cytoskeleton associated protein 2
up	ENSG00000246982.6	3.21445	-2.03123	0.00833327	0.0390898	0.03	0	0.4	0.03	RP1-179N16.6	chr6	antisense
up	ENSG00000101695.8	1.18512	2.34067	0.000824429	0.00623901	0.52	0.37	1.2	1.03	RNF125	chr18	protein_coding	ring finger protein 125, E3 ubiquitin protein ligase
up	ENSG00000138193.14	1.86218	2.38499	2.58512e-07	8.42305e-06	0.2	0.09	0.74	0.43	PLCE1	chr10	protein_coding	phospholipase C, epsilon 1
up	ENSG00000206620.1	5.45231	-2.32846	0.00176277	0.0114519	0	0	2.33	2.81	SNORD45C	chr1	snoRNA	small nucleolar RNA, C/D box 45C
up	ENSG00000242622.1	1.36757	0.416586	0.00256587	0.015663	0.22	0.42	1.03	0.8	RP11-18H7.1	chr3	lincRNA
up	ENSG00000272106.1	1.18232	1.129	0.00296649	0.0176502	0.56	0.53	1.82	0.93	RP11-345P4.9	chr1	antisense
up	ENSG00000153558.13	1.44104	2.85234	3.64501e-05	0.00049369	0.8	0.95	2.97	2.3	FBXL2	chr3	protein_coding	F-box and leucine-rich repeat protein 2
up	ENSG00000237517.8	1.7999	2.05912	1.21572e-06	3.05823e-05	0.24	0.28	0.97	1.03	DGCR5	chr22	antisense	DiGeorge syndrome critical region gene 5 (non-protein coding)
up	ENSG00000239467.5	5.2145	-2.47029	0.00579708	0.0293227	0	0	0.22	0.13	AC007405.6	chr2	lincRNA
up	ENSG00000147044.20	1.03598	4.60341	0.00156704	0.0105335	1.94	1.17	3.79	3.27	CASK	chrX	protein_coding	calcium/calmodulin-dependent serine protein kinase (MAGUK family)
up	ENSG00000058673.15	1.93627	6.56752	4.86318e-09	3.02015e-07	4.64	3.53	22.01	12.76	ZC3H11A	chr1	protein_coding	zinc finger CCCH-type containing 11A
up	ENSG00000233178.7	1.86918	1.59177	1.26557e-06	3.17105e-05	0.32	0.22	1.42	0.78	RP11-88I18.2	chr9	antisense
up	ENSG00000205702.10	2.35926	-1.56464	0.00336729	0.0191205	0.07	0	0.21	0.24	CYP2D7	chr22	polymorphic_pseudogene	cytochrome P450, family 2, subfamily D, polypeptide 7 (gene/pseudogene)
up	ENSG00000236778.7	1.96036	-1.28044	0.00855225	0.0398665	0.07	0.02	0.26	0.17	INTS6-AS1	chr13	antisense	INTS6 antisense RNA 1
up	ENSG00000279289.1	6.71572	-1.44243	4.26643e-06	8.5673e-05	0	0	0.25	0	RP3-331H24.6	chr6	TEC
up	ENSG00000216331.1	5.74504	-2.14217	0.000554672	0.00448794	0	0	1.19	1.23	HIST1H1PS1	chr6	processed_pseudogene	histone cluster 1, H1, pseudogene 1
up	ENSG00000101049.14	2.35229	-1.00009	0.00047599	0.00405558	0.04	0.03	0.29	0.14	SGK2	chr20	protein_coding	serum/glucocorticoid regulated kinase 2
up	ENSG00000274776.1	5.55489	-2.26454	0.000984721	0.00712489	0	0	0.09	0.07	RP11-687F6.5	chr18	lincRNA
up	ENSG00000158813.17	1.78176	-0.705322	0.00240905	0.0148666	0.03	0.04	0.14	0.1	EDA	chrX	protein_coding	ectodysplasin A
up	ENSG00000106460.18	1.5573	4.35225	3.07196e-06	6.56022e-05	0.82	0.62	2.76	1.96	TMEM106B	chr7	protein_coding	transmembrane protein 106B
up	ENSG00000267340.1	3.36595	-1.92686	0.00331774	0.0189426	0	0.24	2.79	0.16	RP11-242D8.3	chr17	processed_pseudogene
up	ENSG00000198795.10	1.87605	2.37029	2.69428e-07	8.71161e-06	0.42	0.35	1.79	1.35	ZNF521	chr18	protein_coding	zinc finger protein 521
up	ENSG00000281548.1	5.65566	-2.20046	0.000554672	0.00448794	0	0	0.11	0.17	LINC00895	chr22	lincRNA	long intergenic non-protein coding RNA 895
up	ENSG00000280237.1	2.4621	1.13711	4.53527e-09	2.87786e-07	0.21	0	0.74	0.57	MIR4697HG	chr11	TEC	MIR4697 host gene
up	ENSG00000101574.14	1.39737	2.99015	5.24483e-05	0.00066863	0.99	1.06	3.04	2.97	METTL4	chr18	protein_coding	methyltransferase like 4
up	ENSG00000183718.5	1.46047	2.32397	4.67513e-05	0.000604813	0.59	0.73	2.69	1.36	TRIM52	chr5	protein_coding	tripartite motif containing 52
up	ENSG00000175455.14	2.0421	5.19946	1.20527e-09	9.83673e-08	1.29	1.16	7.8	3.48	CCDC14	chr3	protein_coding	coiled-coil domain containing 14
up	ENSG00000185467.7	1.14288	0.698865	0.00614826	0.0307135	0.52	0.43	1.1	1.25	KPNA7	chr7	protein_coding	karyopherin alpha 7 (importin alpha 8)
up	ENSG00000053254.15	1.66985	4.60897	5.55244e-07	1.60515e-05	1.68	0.85	4.87	4.07	FOXN3	chr14	protein_coding	forkhead box N3
up	ENSG00000111530.12	1.36786	6.44986	2.6363e-05	0.000380845	4.72	2.95	12.52	9.43	CAND1	chr12	protein_coding	cullin-associated and neddylation-dissociated 1
up	ENSG00000281398.2	1.79777	2.20376	1.02635e-06	2.67187e-05	1.47	2.59	9.76	5.91	SNHG4	chr5	processed_transcript	small nucleolar RNA host gene 4
up	ENSG00000119737.5	1.1241	0.951973	0.00586495	0.0296188	0.46	0.49	1.47	0.84	GPR75	chr2	protein_coding	G protein-coupled receptor 75
up	ENSG00000233327.10	6.4276	-1.66214	4.2986e-05	0.000562988	0	0	0.14	0.04	USP32P2	chr17	transcribed_unprocessed_pseudogene	ubiquitin specific peptidase 32 pseudogene 2
up	ENSG00000126773.12	1.0407	4.76453	0.00146835	0.00997697	0.83	0.63	1.93	1.41	PCNXL4	chr14	protein_coding	pecanex-like 4 (Drosophila)
up	ENSG00000082438.15	3.10921	1.83921	4.63443e-14	1.7048e-11	0.1	0.02	0.73	0.5	COBLL1	chr2	protein_coding	cordon-bleu WH2 repeat protein-like 1
up	ENSG00000021826.14	1.13456	9.41519	0.000430017	0.00372388	70.7	51.38	142.47	154.65	CPS1	chr2	protein_coding	carbamoyl-phosphate synthase 1, mitochondrial
up	ENSG00000091009.7	1.60683	4.12418	1.73261e-06	4.10235e-05	1.25	1.09	4.58	3.34	RBM27	chr5	protein_coding	RNA binding motif protein 27
up	ENSG00000174501.14	1.34194	1.84118	0.000301062	0.00280922	0.24	0.34	0.92	0.72	ANKRD36C	chr2	protein_coding	ankyrin repeat domain 36C
up	ENSG00000259604.5	2.5355	0.495341	1.02253e-07	3.93838e-06	0.38	0.16	2.28	1.29	RP11-66B24.1	chr15	lincRNA
up	ENSG00000104517.12	1.68846	7.09669	2.58306e-07	8.42305e-06	6.77	4.19	22.15	17.02	UBR5	chr8	protein_coding	ubiquitin protein ligase E3 component n-recognin 5
up	ENSG00000198908.11	2.20734	1.71343	1.42325e-08	7.44846e-07	0.29	0.06	1.02	0.81	BHLHB9	chrX	protein_coding	basic helix-loop-helix domain containing, class B, 9
up	ENSG00000249923.1	3.71529	-1.68847	0.000538685	0.00448145	0	0.02	0.08	0.26	XXbac-B444P24.8	chr22	antisense
up	ENSG00000227199.1	5.91323	-2.02975	0.000180253	0.00181555	0	0	0.13	0.17	ST7-AS1	chr7	antisense	ST7 antisense RNA 1
up	ENSG00000118507.15	1.87492	1.08421	5.12345e-06	9.9194e-05	0.19	0.22	0.87	0.8	AKAP7	chr6	protein_coding	A kinase (PRKA) anchor protein 7
up	ENSG00000213714.1	5.0801	-2.54657	0.0106555	0.0457784	0	0	0.31	0.14	FAM209B	chr20	protein_coding	family with sequence similarity 209, member B
up	ENSG00000168214.20	1.92788	5.12633	8.24118e-09	4.76487e-07	2.29	1.65	9.96	6.68	RBPJ	chr4	protein_coding	recombination signal binding protein for immunoglobulin kappa J region
up	ENSG00000186891.13	4.47964	-1.11997	1.37954e-06	3.4095e-05	0.03	0	0.45	0.49	TNFRSF18	chr1	protein_coding	tumor necrosis factor receptor superfamily, member 18
up	ENSG00000198455.4	1.5598	4.48979	2.78447e-06	6.04707e-05	2	1.39	5.81	5.28	ZXDB	chrX	protein_coding	zinc finger, X-linked, duplicated B
up	ENSG00000178074.5	2.17155	2.02401	1.0642e-08	5.83402e-07	0.32	0.35	2.12	1.24	C2orf69	chr2	protein_coding	chromosome 2 open reading frame 69
up	ENSG00000163536.12	1.56402	3.38456	4.97984e-06	9.68569e-05	1.91	2.25	6.75	6.93	SERPINI1	chr3	protein_coding	serpin peptidase inhibitor, clade I (neuroserpin), member 1
up	ENSG00000162694.13	1.27422	4.69982	0.000110864	0.00121764	3.35	3.26	9.28	8.49	EXTL2	chr1	protein_coding	exostosin-like glycosyltransferase 2
up	ENSG00000071794.15	1.7389	6.24212	1.27985e-07	4.76323e-06	6.27	5.24	24.95	17.78	HLTF	chr3	protein_coding	helicase-like transcription factor
up	ENSG00000259943.1	1.46178	1.51822	0.000118316	0.00128999	1.22	0.42	3.27	1.83	RP1-39G22.7	chr1	antisense
up	ENSG00000234424.2	1.33142	-0.151217	0.00832366	0.0390898	0.24	0.27	0.79	0.64	RP11-213G2.1	chr9	unprocessed_pseudogene
up	ENSG00000251432.6	2.07521	2.66452	1.09022e-08	5.93624e-07	0.58	1.03	4.89	2.65	RP11-420A23.1	chr4	lincRNA
up	ENSG00000114013.15	6.19487	-1.83266	3.53364e-05	0.000481175	0	0	0.14	0.1	CD86	chr3	protein_coding	CD86 molecule
up	ENSG00000136098.16	1.00274	1.82862	0.00613445	0.0307075	0.7	0.77	1.58	1.69	NEK3	chr13	protein_coding	NIMA-related kinase 3
up	ENSG00000115421.12	1.04974	3.4262	0.00176547	0.0114636	1.68	1.18	3.87	2.73	PAPOLG	chr2	protein_coding	poly(A) polymerase gamma
up	ENSG00000270344.2	1.64875	-0.325832	0.00226418	0.0141064	0.01	0.06	0.15	0.11	RP11-734K2.4	chr12	antisense
up	ENSG00000163492.13	5.54962	-2.26764	0.000984721	0.00712489	0	0	0.03	0	CCDC141	chr2	protein_coding	coiled-coil domain containing 141
up	ENSG00000235568.6	5.74759	-2.14065	0.000554672	0.00448794	0	0	0.03	0.06	NFAM1	chr22	protein_coding	NFAT activating protein with ITAM motif 1
up	ENSG00000214274.9	1.14473	0.276501	0.0100519	0.0454386	0.65	0.25	1.04	1.2	ANG	chr14	protein_coding	angiogenin, ribonuclease, RNase A family, 5
up	ENSG00000197405.7	1.58256	0.192175	0.000549136	0.00448794	0.34	0.04	0.54	0.76	C5AR1	chr19	protein_coding	complement component 5a receptor 1
up	ENSG00000280138.1	2.73119	2.38953	1.55998e-12	3.84421e-10	0.03	0.1	0.69	0.23	RP11-463O12.5	chr12	TEC
up	ENSG00000138439.11	1.13807	3.72828	0.000631212	0.00501129	1.66	0.85	3.19	2.95	FAM117B	chr2	protein_coding	family with sequence similarity 117, member B
up	ENSG00000117724.12	1.66179	5.75544	4.50228e-07	1.34602e-05	2.34	2.07	11.19	4.39	CENPF	chr1	protein_coding	centromere protein F, 350/400kDa
up	ENSG00000279246.1	1.73844	0.610511	8.63185e-05	0.00100088	0.29	0.21	1.06	0.82	RP11-286N22.14	chr11	TEC
up	ENSG00000249042.5	1.07579	2.17484	0.0024569	0.0151178	2.45	1.87	5.23	4.91	CTD-2015H6.3	chr5	antisense
up	ENSG00000280719.1	5.07868	-2.54739	0.0106555	0.0457784	0	0	0.07	0.02	PCAT5	chr10	lincRNA
up	ENSG00000113389.15	1.0981	6.37968	0.000691173	0.00542298	5.32	5.38	14.21	11.28	NPR3	chr5	protein_coding	natriuretic peptide receptor 3
up	ENSG00000162645.12	3.38311	0.943345	3.98085e-12	8.51844e-10	0.02	0.23	1.29	1.53	GBP2	chr1	protein_coding	guanylate binding protein 2, interferon-inducible
up	ENSG00000170703.15	1.15262	0.435914	0.00559578	0.0289094	0.34	0.01	0.57	0.34	TTLL6	chr17	protein_coding	tubulin tyrosine ligase-like family member 6
up	ENSG00000104154.6	2.48662	0.0441054	9.72109e-07	2.55974e-05	0.06	0	0.26	0.16	SLC30A4	chr15	protein_coding	solute carrier family 30 (zinc transporter), member 4
up	ENSG00000235947.1	2.57782	-1.82339	0.00981986	0.0445961	0.06	0	0.25	0.17	EGOT	chr3	lincRNA	eosinophil granule ontogeny transcript (non-protein coding)
up	ENSG00000127364.3	5.97726	-1.98483	0.000103947	0.00115344	0	0	0.25	0	TAS2R4	chr7	protein_coding	taste receptor, type 2, member 4
up	ENSG00000011114.14	1.39306	4.23449	2.86488e-05	0.000407832	1.09	0.8	2.91	2.61	BTBD7	chr14	protein_coding	BTB (POZ) domain containing 7
up	ENSG00000077097.13	1.62375	5.9602	7.63827e-07	2.07362e-05	6.37	3.44	20.13	13.45	TOP2B	chr3	protein_coding	topoisomerase (DNA) II beta 180kDa
up	ENSG00000196705.8	2.00112	3.58572	7.25593e-09	4.27309e-07	0.32	0.28	1.74	0.92	ZNF431	chr19	protein_coding	zinc finger protein 431
up	ENSG00000232006.8	4.92758	-0.753552	9.72993e-09	5.43976e-07	0	0.01	0.17	0.34	AC005537.2	chr7	lincRNA
up	ENSG00000185432.11	3.05327	2.1055	1.30415e-14	5.70724e-12	0.37	0	1.54	1.99	METTL7A	chr12	protein_coding	methyltransferase like 7A
up	ENSG00000263874.1	6.7227	-1.438	6.71053e-06	0.000124873	0	0	0.32	0.09	LINC00672	chr17	lincRNA	long intergenic non-protein coding RNA 672
up	ENSG00000198315.10	2.06806	4.89646	8.72162e-10	7.40375e-08	1.43	1.26	7.26	5.3	ZKSCAN8	chr6	protein_coding	zinc finger with KRAB and SCAN domains 8
up	ENSG00000259248.5	3.08072	-0.71781	5.4647e-06	0.000105	0.07	0	0.63	0.09	USP3-AS1	chr15	antisense	USP3 antisense RNA 1
up	ENSG00000164074.14	1.12335	2.49176	0.00118264	0.00833365	0.72	0.24	1.38	0.97	C4orf29	chr4	protein_coding	chromosome 4 open reading frame 29
up	ENSG00000114978.17	1.16504	6.23183	0.000327431	0.00296904	8.4	8.32	21.89	19.78	MOB1A	chr2	protein_coding	MOB kinase activator 1A
up	ENSG00000136451.8	1.05606	4.92995	0.00121427	0.00851398	8.14	6.27	17.14	16.13	VEZF1	chr17	protein_coding	vascular endothelial zinc finger 1
up	ENSG00000263002.7	1.10955	3.16311	0.00106389	0.00760454	1.22	0.93	2.82	2.33	ZNF234	chr19	protein_coding	zinc finger protein 234
up	ENSG00000235493.1	5.45231	-2.32846	0.00176277	0.0114519	0	0	0.22	0.26	AC092415.1	chr3	lincRNA
up	ENSG00000262180.1	5.21032	-2.47271	0.00579708	0.0293227	0	0	0.35	0.04	OCLM	chr1	protein_coding	oculomedin
up	ENSG00000273381.1	5.33069	-2.40196	0.00318265	0.0183721	0	0	0.09	0	RP11-305L7.7	chr9	lincRNA
up	ENSG00000164244.20	1.05253	5.62633	0.00117937	0.00831519	3.87	2.81	7.9	7.46	PRRC1	chr5	protein_coding	proline-rich coiled-coil 1
up	ENSG00000176054.6	1.81397	-1.38271	0.00830721	0.0390898	0.49	0	1.68	0.38	RPL23P2	chr21	processed_pseudogene	ribosomal protein L23 pseudogene 2
up	ENSG00000111371.15	1.33601	7.85202	3.76657e-05	0.000507178	14.39	10.45	39.29	30.33	SLC38A1	chr12	protein_coding	solute carrier family 38, member 1
up	ENSG00000145734.18	1.46343	3.19561	2.0131e-05	0.000306151	0.36	0.41	1.51	0.84	BDP1	chr5	protein_coding	B double prime 1, subunit of RNA polymerase III transcription initiation factor IIIB
up	ENSG00000152439.12	6.53988	-1.57883	2.68337e-05	0.000385888	0	0	0.06	0.05	ZNF773	chr19	protein_coding	zinc finger protein 773
up	ENSG00000183354.11	2.56958	2.03572	2.96148e-11	4.27092e-09	0.24	0.04	1.31	0.58	KIAA2026	chr9	protein_coding	KIAA2026
up	ENSG00000147853.16	1.41296	4.2174	2.25504e-05	0.000334136	2.36	1.61	6.31	5.43	AK3	chr9	protein_coding	adenylate kinase 3
up	ENSG00000281028.1	1.10905	2.57487	0.00145908	0.00992893	2.06	2.63	5.73	5.51	PI4K2B	chr4	protein_coding	phosphatidylinositol 4-kinase type 2 beta
up	ENSG00000269720.1	3.33493	-0.849518	1.95776e-06	4.51334e-05	0.14	0	1.58	0.22	CTD-2521M24.5	chr19	lincRNA
up	ENSG00000151023.16	2.07198	-0.822343	0.000640871	0.00507221	0.07	0	0.14	0.22	ENKUR	chr10	protein_coding	enkurin, TRPC channel interacting protein
up	ENSG00000180914.10	1.30878	-0.0192036	0.00675536	0.0330121	0.07	0.14	0.26	0.3	OXTR	chr3	protein_coding	oxytocin receptor
up	ENSG00000273723.1	1.24231	0.229158	0.00693565	0.0337825	0.38	0.77	2.24	0.75	RP11-93H24.3	chr13	lincRNA
up	ENSG00000254535.3	1.08091	0.714318	0.0109846	0.0468197	0.12	0.23	0.43	0.39	PABPC4L	chr4	protein_coding	poly(A) binding protein, cytoplasmic 4-like
up	ENSG00000216775.2	2.07456	2.30487	1.89091e-08	9.504e-07	0.67	0.38	3.22	1.77	RP1-152L7.5	chr6	transcribed_unprocessed_pseudogene
up	ENSG00000246526.2	2.70423	-0.309666	3.18147e-06	6.7575e-05	0	0.18	0.96	0.3	RP11-539L10.2	chr4	lincRNA
up	ENSG00000180537.12	1.41988	5.54399	1.44651e-05	0.000233856	6.56	4.38	16.51	15.96	RNF182	chr6	protein_coding	ring finger protein 182
up	ENSG00000139178.10	1.01287	5.24609	0.00184591	0.0119128	5.78	5.57	12.2	13.23	C1RL	chr12	protein_coding	complement component 1, r subcomponent-like
up	ENSG00000255337.1	2.43749	-0.948986	0.000345836	0.00309739	0.3	0	0.93	1.01	RP11-315O6.1	chr11	antisense
up	ENSG00000154898.15	2.69226	-0.540378	6.44717e-06	0.000121216	0.03	0	0.23	0.03	CCDC144CP	chr17	transcribed_processed_pseudogene	coiled-coil domain containing 144C, pseudogene
up	ENSG00000082512.14	1.59273	4.27575	2.02537e-06	4.6523e-05	1.79	2.33	8.99	4.87	TRAF5	chr1	protein_coding	TNF receptor-associated factor 5
up	ENSG00000145012.12	1.56964	4.34284	2.57462e-06	5.7374e-05	0.45	0.33	1.89	0.71	LPP	chr3	protein_coding	LIM domain containing preferred translocation partner in lipoma
up	ENSG00000141367.11	1.18596	8.43606	0.000238683	0.00229915	27.99	15.05	57.85	50.6	CLTC	chr17	protein_coding	clathrin, heavy chain (Hc)
up	ENSG00000280106.1	5.9083	-2.03271	0.000180253	0.00181555	0	0	0.17	0.09	CTC-523E23.3	chr19	TEC
up	ENSG00000240364.1	5.2131	-2.4711	0.00579708	0.0293227	0	0	0.74	0.29	RPL31P59	chr18	processed_pseudogene	ribosomal protein L31 pseudogene 59
up	ENSG00000172361.5	1.75978	-0.184878	0.000527278	0.00441113	0.22	0.1	0.75	0.5	CFAP53	chr18	protein_coding	cilia and flagella associated protein 53
up	ENSG00000106546.12	1.40418	5.31579	1.84361e-05	0.000284812	3.61	2.52	10.07	7.95	AHR	chr7	protein_coding	aryl hydrocarbon receptor
up	ENSG00000187808.4	2.90185	-1.16451	0.000308213	0.00286244	0	0.09	0.4	0.35	SOWAHD	chrX	protein_coding	sosondowah ankyrin repeat domain family member D
up	ENSG00000165650.11	1.48401	4.50509	8.10517e-06	0.000145081	1.13	1.03	3.97	2.75	PDZD8	chr10	protein_coding	PDZ domain containing 8
up	ENSG00000165983.14	1.17198	3.27323	0.000535943	0.00446595	1.86	0.84	3.67	3.1	PTER	chr10	protein_coding	phosphotriesterase related
up	ENSG00000261451.1	5.65177	-2.20277	0.000984721	0.00712489	0	0	0.06	0.04	RP11-981G7.1	chr8	sense_overlapping
up	ENSG00000206567.9	4.62525	-0.996375	2.83497e-07	9.08805e-06	0	0.02	0.63	0.12	AC022007.5	chr3	lincRNA
up	ENSG00000108599.14	1.13948	4.73489	0.000513438	0.00431526	3.45	3.71	10.59	6.98	AKAP10	chr17	protein_coding	A kinase (PRKA) anchor protein 10
up	ENSG00000166432.14	3.37015	-1.92939	0.00331774	0.0189426	0.01	0	0.18	0	ZMAT1	chrX	protein_coding	zinc finger, matrin-type 1
up	ENSG00000040199.18	1.07354	3.4857	0.00136988	0.00942542	0.75	0.63	1.72	1.49	PHLPP2	chr16	protein_coding	PH domain and leucine rich repeat protein phosphatase 2
up	ENSG00000221184.1	5.74377	-2.14292	0.000554672	0.00448794	0	0	2.85	2.29	MIR1254-1	chr10	miRNA	microRNA 1254-1
up	ENSG00000178904.18	1.75921	3.24179	3.66237e-07	1.13088e-05	0.52	0.39	2.07	1.35	DPY19L3	chr19	protein_coding	dpy-19-like 3 (C. elegans)
up	ENSG00000257624.1	4.92913	-2.62895	0.0106555	0.0457784	0	0	1.12	0	RP1-128M12.3	chr12	processed_pseudogene
up	ENSG00000257327.1	5.21589	-2.46948	0.00579708	0.0293227	0	0	0.27	0.24	RP11-650K20.3	chr12	lincRNA
up	ENSG00000188994.12	1.33093	2.97627	0.000114205	0.00125054	0.23	0.44	1.41	0.48	ZNF292	chr6	protein_coding	zinc finger protein 292
up	ENSG00000276600.4	1.50827	0.957161	0.000256451	0.0024434	0.27	0.25	0.79	0.84	RAB7B	chr1	protein_coding	RAB7B, member RAS oncogene family
up	ENSG00000255624.2	1.4927	0.363708	0.000658778	0.00518484	0.62	0.18	1.27	1.27	RP11-564D11.3	chr10	transcribed_processed_pseudogene
up	ENSG00000181085.14	2.0636	-0.8276	0.000640871	0.00507221	0.14	0	0.42	0.28	MAPK15	chr8	protein_coding	mitogen-activated protein kinase 15
up	ENSG00000231711.2	1.40834	0.193736	0.00216179	0.0135886	1.58	0.38	3.55	2.38	LINC00899	chr22	processed_transcript	long intergenic non-protein coding RNA 899
up	ENSG00000226026.5	5.0801	-2.54657	0.0106555	0.0457784	0	0	0.09	0.04	RP11-57H12.3	chr1	antisense
up	ENSG00000112367.10	1.33537	2.51646	0.000150712	0.00158397	0.98	0.76	2.44	2.43	FIG4	chr6	protein_coding	FIG4 phosphoinositide 5-phosphatase
up	ENSG00000232063.1	1.63279	1.9501	7.48191e-06	0.00013526	1.27	0.19	2.73	2.38	RP11-307E17.8	chr9	lincRNA
up	ENSG00000276814.1	2.48139	-1.1692	0.000440719	0.00380229	0.17	0	0.82	0.32	RP1-228P16.8	chr12	lincRNA
up	ENSG00000228470.1	2.6865	0.931133	1.96105e-09	1.46399e-07	1.03	0.54	5.69	5.76	RP11-176D17.3	chr1	sense_overlapping
up	ENSG00000211456.10	1.33321	4.53849	5.51105e-05	0.00069489	3.33	2.79	8.86	8.28	SACM1L	chr3	protein_coding	SAC1 suppressor of actin mutations 1-like (yeast)
up	ENSG00000005483.19	1.97341	4.9323	4.14832e-09	2.66564e-07	2	1.04	8.42	4.85	KMT2E	chr7	protein_coding	lysine (K)-specific methyltransferase 2E
up	ENSG00000215301.9	1.29535	8.39538	6.2723e-05	0.000763932	31.93	27.25	87.61	73.76	DDX3X	chrX	protein_coding	DEAD (Asp-Glu-Ala-Asp) box helicase 3, X-linked
up	ENSG00000119906.11	1.45434	3.82569	1.51116e-05	0.000242914	0.92	0.59	2.9	1.71	FAM178A	chr10	protein_coding	family with sequence similarity 178, member A
up	ENSG00000227963.1	3.46442	-0.749989	4.8937e-07	1.44265e-05	0.05	0	0.26	0.39	RP5-1074L1.1	chr1	antisense
up	ENSG00000133488.14	1.02951	3.73474	0.00203099	0.0129121	3.37	2.75	7.15	6.73	SEC14L4	chr22	protein_coding	SEC14-like 4 (S. cerevisiae)
up	ENSG00000111732.10	5.0801	-2.54657	0.0106555	0.0457784	0	0	0.08	0.03	AICDA	chr12	protein_coding	activation-induced cytidine deaminase
up	ENSG00000259366.1	3.37463	0.232889	1.4698e-09	1.14789e-07	0	0.59	3.39	3.22	CTD-2647L4.4	chr8	sense_intronic
up	ENSG00000135902.9	5.91939	-2.02605	0.000180253	0.00181555	0	0	0.03	0.16	CHRND	chr2	protein_coding	cholinergic receptor, nicotinic, delta (muscle)
up	ENSG00000033867.16	2.08054	4.00338	1.28247e-09	1.03999e-07	0.76	0.54	3.96	2.14	SLC4A7	chr3	protein_coding	solute carrier family 4, sodium bicarbonate cotransporter, member 7
up	ENSG00000132294.13	1.72069	4.44024	2.74101e-07	8.82897e-06	2.13	1.1	6.44	5.4	EFR3A	chr8	protein_coding	EFR3 homolog A (S. cerevisiae)
up	ENSG00000186951.16	1.58125	4.33024	2.23864e-06	5.0688e-05	0.93	0.82	3	2.83	PPARA	chr22	protein_coding	peroxisome proliferator-activated receptor alpha
up	ENSG00000227946.1	4.66328	-0.966881	1.92463e-07	6.59256e-06	0	0.05	0.92	0.49	AC007383.3	chr2	lincRNA
up	ENSG00000174450.11	5.98451	-1.98045	0.000103947	0.00115344	0	0	0.13	0.06	GOLGA6L2	chr15	protein_coding	golgin A6 family-like 2
up	ENSG00000273473.1	3.18936	-0.963095	8.13086e-06	0.000145439	0.21	0	1.83	0.61	LL09NC01-139C3.1	chr9	lincRNA
up	ENSG00000140299.11	1.18359	5.92237	0.00026938	0.00254747	5.31	4.7	13.89	11.4	BNIP2	chr15	protein_coding	BCL2/adenovirus E1B 19kDa interacting protein 2
up	ENSG00000137414.5	1.81741	4.40073	6.719e-08	2.77755e-06	1.78	1.71	7.93	5.77	FAM8A1	chr6	protein_coding	family with sequence similarity 8, member A1
up	ENSG00000135999.11	1.36008	3.48242	5.91521e-05	0.000737788	1.04	1.16	3.58	2.72	EPC2	chr2	protein_coding	enhancer of polycomb homolog 2 (Drosophila)
up	ENSG00000279662.1	7.41208	-0.883226	5.36305e-09	3.27223e-07	0	0	0.31	0.05	RP11-609N14.4	chr16	TEC
up	ENSG00000179152.18	1.30381	5.39616	6.64104e-05	0.000798877	4.35	3.46	11.43	9.97	TCAIM	chr3	protein_coding	T cell activation inhibitor, mitochondrial
up	ENSG00000216937.11	1.67825	-0.545152	0.00203128	0.0129121	0.06	0.03	0.18	0.15	CCDC7	chr10	protein_coding	coiled-coil domain containing 7
up	ENSG00000251611.1	5.98209	-1.98191	0.000103947	0.00115344	0	0	1.29	0.35	RP11-610P16.1	chr4	lincRNA
up	ENSG00000251136.8	1.22626	0.624532	0.00409895	0.0224855	0.08	0.13	0.37	0.15	RP11-37B2.1	chr8	lincRNA
up	ENSG00000279425.1	7.04194	-1.18634	3.08889e-07	9.75151e-06	0	0	0.42	0.15	CTD-2017D11.2	chr19	TEC
up	ENSG00000076770.14	2.23779	3.56563	1.52748e-10	1.73859e-08	0.34	0.27	2.3	0.9	MBNL3	chrX	protein_coding	muscleblind-like splicing regulator 3
up	ENSG00000120798.16	1.08888	3.75215	0.00110252	0.00783653	1.38	1.89	4.37	3.36	NR2C1	chr12	protein_coding	nuclear receptor subfamily 2, group C, member 1
up	ENSG00000083642.18	1.21269	4.19207	0.00025548	0.00243691	1.48	1.09	3.96	2.68	PDS5B	chr13	protein_coding	PDS5 cohesin associated factor B
up	ENSG00000152601.17	1.19233	5.36165	0.000256163	0.00244158	3.55	3.02	9.83	6.88	MBNL1	chr3	protein_coding	muscleblind-like splicing regulator 1
up	ENSG00000196597.11	2.29393	0.140205	5.81394e-06	0.000110291	0.05	0.09	0.44	0.31	ZNF782	chr9	protein_coding	zinc finger protein 782
up	ENSG00000224934.2	1.90322	0.515058	2.71937e-05	0.000390222	0.18	0.14	0.9	0.43	RP11-441O15.3	chr10	lincRNA
up	ENSG00000164953.15	1.78146	3.03313	3.64576e-07	1.12943e-05	0.59	0.74	2.79	2.31	TMEM67	chr8	protein_coding	transmembrane protein 67
up	ENSG00000152683.14	1.21273	4.72351	0.00022053	0.00215348	3.48	1.88	7.73	6.04	SLC30A6	chr2	protein_coding	solute carrier family 30 (zinc transporter), member 6
up	ENSG00000165185.14	2.76094	3.68084	9.3319e-15	4.42169e-12	0.37	0.06	2.07	1.23	KIAA1958	chr9	protein_coding	KIAA1958
up	ENSG00000163840.9	1.80345	5.30574	5.79162e-08	2.45426e-06	2.87	2.41	10.31	10.15	DTX3L	chr3	protein_coding	deltex 3 like, E3 ubiquitin ligase
up	ENSG00000268621.5	1.07535	4.04165	0.00119533	0.00840713	6.59	7.06	17.8	14.21	AC006262.5	chr19	lincRNA
up	ENSG00000115919.14	2.12795	0.012857	3.58901e-05	0.000487146	0.01	0.02	0.1	0.07	KYNU	chr2	protein_coding	kynureninase
up	ENSG00000272744.1	5.33342	-2.40037	0.00318265	0.0183721	0	0	0.48	0.1	RP11-367N14.3	chr4	lincRNA
up	ENSG00000008516.16	2.51157	-1.86653	0.00981986	0.0445961	0.02	0	0.05	0.11	MMP25	chr16	protein_coding	matrix metallopeptidase 25
up	ENSG00000162929.13	1.34566	3.39926	7.66763e-05	0.000901434	0.92	0.97	3.32	2.04	KIAA1841	chr2	protein_coding	KIAA1841
up	ENSG00000236844.1	2.51642	-1.86367	0.00981986	0.0445961	0.17	0	0.13	1.14	AC091633.2	chr3	processed_pseudogene
up	ENSG00000127483.17	1.25889	7.42394	0.000101088	0.00114596	17.6	13.16	47.46	34.32	HP1BP3	chr1	protein_coding	heterochromatin protein 1, binding protein 3
up	ENSG00000275902.1	6.37652	-1.70055	7.37858e-06	0.000133583	0	0	0.67	0.46	RP13-1032I1.11	chr17	antisense
up	ENSG00000274877.1	1.78494	0.638115	3.94283e-05	0.000526444	0.23	0.12	0.81	0.53	RP11-65I12.1	chr2	antisense
up	ENSG00000270091.1	2.94647	-2.1982	0.00614532	0.0307075	0.06	0	0.4	0.23	RP11-78O7.2	chr17	lincRNA
up	ENSG00000169155.9	1.15658	5.28872	0.000390404	0.00342169	3.08	2.96	7.98	6.98	ZBTB43	chr9	protein_coding	zinc finger and BTB domain containing 43
up	ENSG00000272861.1	2.41789	-1.52516	0.00228532	0.0142032	0.31	0	0.79	1.3	RP11-332H14.1	chr2	lincRNA
up	ENSG00000187257.14	1.66488	4.3771	6.55936e-07	1.83764e-05	1.65	0.99	5.42	3.88	RSBN1L	chr7	protein_coding	round spermatid basic protein 1-like
up	ENSG00000260566.2	1.62624	1.02549	6.56065e-05	0.000792209	0.4	0.19	1.22	0.81	RP11-20G6.3	chr16	3prime_overlapping_ncrna
up	ENSG00000167635.11	1.22289	5.77283	0.000171279	0.00176191	8.38	6.61	22.1	16.76	ZNF146	chr19	protein_coding	zinc finger protein 146
up	ENSG00000118620.12	1.08712	1.82033	0.00308241	0.018216	0.34	0.23	0.91	0.45	ZNF430	chr19	protein_coding	zinc finger protein 430
up	ENSG00000144320.13	2.13544	4.1247	4.56855e-10	4.35936e-08	0.99	0.48	4.17	3	KIAA1715	chr2	protein_coding	KIAA1715
up	ENSG00000145241.10	1.70362	2.05578	4.42453e-06	8.83003e-05	0.24	0.24	1.09	0.64	CENPC	chr4	protein_coding	centromere protein C
up	ENSG00000276788.1	5.73995	-2.1452	0.000554672	0.00448794	0	0	4.91	1.69	SNORD26	chr11	snoRNA	small nucleolar RNA, C/D box 26
up	ENSG00000224177.6	2.55362	0.308628	9.57685e-08	3.73602e-06	0.32	0	1.21	1.02	LINC00570	chr2	lincRNA	long intergenic non-protein coding RNA 570
up	ENSG00000268713.1	2.56787	-1.42113	0.0010549	0.00755725	0.09	0	0.38	0.28	CTC-444N24.8	chr19	lincRNA
up	ENSG00000214081.7	2.50275	-1.45063	0.00383852	0.0213146	0	0.05	0.16	0.12	CYP4F30P	chr2	transcribed_unprocessed_pseudogene	cytochrome P450, family 4, subfamily F, polypeptide 30, pseudogene
up	ENSG00000225016.1	5.33206	-2.40116	0.00318265	0.0183721	0	0	1.54	0.14	LINC00328-2P	chr13	processed_pseudogene	long intergenic non-protein coding RNA 328-2, pseudogene
up	ENSG00000121644.18	1.0141	5.7708	0.00174689	0.0114519	8.44	6.7	17.74	16.22	DESI2	chr1	protein_coding	desumoylating isopeptidase 2
up	ENSG00000082898.16	1.42059	7.82218	1.22661e-05	0.000204148	24.85	16.09	69.11	52.51	XPO1	chr2	protein_coding	exportin 1
up	ENSG00000256092.2	1.54903	-0.528356	0.0033188	0.0189426	0.16	0.06	0.55	0.21	RP13-942N8.1	chr12	lincRNA
up	ENSG00000250305.8	1.22456	2.59496	0.00047088	0.00402555	0.23	0.29	0.78	0.57	KIAA1456	chr8	protein_coding	KIAA1456
up	ENSG00000049540.16	2.40428	-1.22477	0.000630937	0.00501078	0.04	0	0.15	0.11	ELN	chr7	protein_coding	elastin
up	ENSG00000188672.16	3.1058	-1.45117	0.000349838	0.00312003	0	0.04	0.12	0.32	RHCE	chr1	protein_coding	Rh blood group, CcEe antigens
up	ENSG00000090989.17	1.1504	3.90505	0.000518872	0.00434955	3.48	1.09	6.39	4.86	EXOC1	chr4	protein_coding	exocyst complex component 1
up	ENSG00000269524.1	4.93782	-2.62396	0.0106555	0.0457784	0	0	0.26	0.53	CTB-83J4.1	chr19	lincRNA
up	ENSG00000125107.16	1.08134	7.89677	0.000792452	0.00605937	18.9	12.01	34.74	37.71	CNOT1	chr16	protein_coding	CCR4-NOT transcription complex, subunit 1
up	ENSG00000250132.6	1.64606	1.26031	2.95858e-05	0.000418351	0.39	0.13	1.15	0.68	RP11-359B12.2	chr12	antisense
up	ENSG00000280186.1	5.66085	-2.19739	0.000554672	0.00448794	0	0	0.03	0.18	RP11-483I13.6	chr1	TEC
up	ENSG00000273724.1	5.75014	-2.13913	0.000554672	0.00448794	0	0	0.36	1.13	RP11-347C12.12	chr16	unprocessed_pseudogene
up	ENSG00000174010.9	2.72249	3.16526	7.69378e-14	2.63897e-11	0.43	0.22	3.04	1.74	KLHL15	chrX	protein_coding	kelch-like family member 15
up	ENSG00000066427.21	1.63156	2.78804	3.19052e-06	6.77105e-05	0.16	0.06	0.43	0.31	ATXN3	chr14	protein_coding	ataxin 3
up	ENSG00000139618.14	1.01638	2.2348	0.00474966	0.0253749	0.09	0.35	0.76	0.24	BRCA2	chr13	protein_coding	breast cancer 2, early onset
up	ENSG00000143341.11	2.4419	0.118427	8.36109e-07	2.25288e-05	0.03	0	0.09	0.08	HMCN1	chr1	protein_coding	hemicentin 1
up	ENSG00000050730.15	5.21589	-2.46948	0.00579708	0.0293227	0	0	0.07	0.06	TNIP3	chr4	protein_coding	TNFAIP3 interacting protein 3
up	ENSG00000175893.11	1.66178	1.41386	1.97459e-05	0.000301016	0.12	0.11	0.53	0.29	ZDHHC21	chr9	protein_coding	zinc finger, DHHC-type containing 21
up	ENSG00000175564.12	1.34673	-0.0493735	0.00796677	0.0377403	0.05	0.23	0.49	0.31	UCP3	chr11	protein_coding	uncoupling protein 3 (mitochondrial, proton carrier)
up	ENSG00000273478.1	1.12278	1.67791	0.00267286	0.0161808	1.93	3.27	7.11	5.46	RP11-465N4.5	chr1	antisense
up	ENSG00000116984.12	1.1411	5.96246	0.000436783	0.0037786	3.65	2.85	8.83	7.09	MTR	chr1	protein_coding	5-methyltetrahydrofolate-homocysteine methyltransferase
up	ENSG00000174799.10	1.09795	1.97791	0.00228917	0.0142132	0.31	0.31	1.04	0.46	CEP135	chr4	protein_coding	centrosomal protein 135kDa
up	ENSG00000258284.1	4.93637	-2.6248	0.0106555	0.0457784	0	0	0.73	0.94	POLR2KP1	chr12	processed_pseudogene	polymerase (RNA) II (DNA directed) polypeptide K, 7.0kDa pseudogene 1
up	ENSG00000188659.9	2.99329	-1.53035	0.000798299	0.00608664	0	0.02	0.13	0.08	SAXO2	chr15	protein_coding	stabilizer of axonemal microtubules 2
up	ENSG00000069869.15	1.62572	3.90663	1.54264e-06	3.75411e-05	0.85	0.81	3.4	2.3	NEDD4	chr15	protein_coding	neural precursor cell expressed, developmentally down-regulated 4, E3 ubiquitin protein ligase
up	ENSG00000127324.8	1.59052	1.75895	2.32795e-05	0.000343535	0.98	0.6	2.43	2.88	TSPAN8	chr12	protein_coding	tetraspanin 8
up	ENSG00000275703.1	6.19487	-1.83266	3.53364e-05	0.000481175	0	0	0.87	0.62	U47924.32	chr12	lincRNA
up	ENSG00000164176.12	2.35018	3.28792	3.57539e-11	5.0417e-09	0.81	0.36	3.77	2.89	EDIL3	chr5	protein_coding	EGF-like repeats and discoidin I-like domains 3
up	ENSG00000242349.5	5.22147	-2.46624	0.00579708	0.0293227	0	0	0.04	0.2	NPPA-AS1	chr1	antisense	NPPA antisense RNA 1
up	ENSG00000147027.3	2.3598	4.0454	1.01987e-11	1.72576e-09	1.54	0.77	7.49	5.75	TMEM47	chrX	protein_coding	transmembrane protein 47
up	ENSG00000108406.9	1.03113	6.21154	0.00142758	0.00975894	13.5	9.98	27.11	26.12	DHX40	chr17	protein_coding	DEAH (Asp-Glu-Ala-His) box polypeptide 40
up	ENSG00000169905.12	1.00336	6.46459	0.00188402	0.0120941	4.07	2.97	8.49	7.18	TOR1AIP2	chr1	protein_coding	torsin A interacting protein 2
up	ENSG00000271327.1	6.72768	-1.43483	6.71053e-06	0.000124873	0	0	0.41	0.25	RP11-1109F11.3	chr12	lincRNA
up	ENSG00000148204.11	2.1493	0.30301	9.57649e-06	0.00016775	0.04	0.09	0.26	0.34	CRB2	chr9	protein_coding	crumbs family member 2
up	ENSG00000005801.16	1.82727	3.35809	1.23858e-07	4.63682e-06	1.21	0.62	4.57	2.68	ZNF195	chr11	protein_coding	zinc finger protein 195
up	ENSG00000134317.17	1.00668	2.87722	0.00339844	0.0192457	1.36	0.98	2.9	2.32	GRHL1	chr2	protein_coding	grainyhead-like 1 (Drosophila)
up	ENSG00000279118.1	2.46733	-0.528869	2.06414e-05	0.000312549	0.12	0	0.5	0.31	RP11-517I3.2	chr5	TEC
up	ENSG00000109819.8	2.86951	2.34136	1.28517e-13	4.12915e-11	0.15	0.08	1.14	0.73	PPARGC1A	chr4	protein_coding	peroxisome proliferator-activated receptor gamma, coactivator 1 alpha
up	ENSG00000115183.13	1.40471	5.39404	1.81167e-05	0.000280903	3.12	2.29	8.36	7.53	TANC1	chr2	protein_coding	tetratricopeptide repeat, ankyrin repeat and coiled-coil containing 1
up	ENSG00000270956.1	5.83156	-2.08482	0.000314962	0.00286948	0	0	0.36	0.42	RP11-65L3.4	chr2	antisense
up	ENSG00000106392.10	1.00351	4.55793	0.00220084	0.0137832	2.29	2.05	5.66	4.04	C1GALT1	chr7	protein_coding	core 1 synthase, glycoprotein-N-acetylgalactosamine 3-beta-galactosyltransferase 1
up	ENSG00000157379.13	1.50934	1.51753	9.00898e-05	0.00103845	0.69	0.76	2.28	2.3	DHRS1	chr14	protein_coding	dehydrogenase/reductase (SDR family) member 1
up	ENSG00000105808.17	1.26616	2.8741	0.000225847	0.00219382	0.79	0.35	1.72	1.36	RASA4	chr7	protein_coding	RAS p21 protein activator 4
up	ENSG00000272953.1	3.19302	-1.39212	0.000154647	0.00161467	0.06	0.07	1.07	0.45	RP11-1275H24.2	chr7	lincRNA
up	ENSG00000274565.1	2.20937	-1.09824	0.00171802	0.0114184	0.07	0.12	0.43	0.58	CTD-3035K23.7	chr17	antisense
up	ENSG00000251079.6	1.22088	0.636439	0.00456036	0.0245444	0.17	0.54	1.36	0.47	BMS1P2	chr10	transcribed_unprocessed_pseudogene	BMS1 ribosome biogenesis factor pseudogene 2
up	ENSG00000281566.2	1.64074	0.763273	9.05511e-05	0.00104282	1.23	0.58	3.33	3.05	RP11-485F13.1	chrX	lincRNA
up	ENSG00000005700.14	2.10733	4.26359	6.28666e-10	5.67858e-08	1.36	0.73	6.46	3.57	IBTK	chr6	protein_coding	inhibitor of Bruton agammaglobulinemia tyrosine kinase
up	ENSG00000006459.10	1.70698	3.45618	6.54183e-07	1.83491e-05	0.49	0.48	2.21	1.3	KDM7A	chr7	protein_coding	lysine (K)-specific demethylase 7A
up	ENSG00000279108.1	3.55797	-0.674228	1.77287e-07	6.18507e-06	0.07	0	0.59	0.37	CTC-490E21.11	chr19	TEC
up	ENSG00000267199.1	7.73384	-0.613098	1.32316e-10	1.53354e-08	0	0	0.29	0.08	RP11-861E21.2	chr18	antisense
up	ENSG00000224903.1	6.8067	-1.37229	2.72467e-06	5.96016e-05	0	0	1.2	0.21	AC005534.8	chr7	antisense
up	ENSG00000154359.12	1.31686	4.20869	7.23308e-05	0.000857898	2.12	1.62	5.67	4.67	LONRF1	chr8	protein_coding	LON peptidase N-terminal domain and ring finger 1
up	ENSG00000106701.11	1.38245	1.5905	0.000225693	0.00219317	0.17	0.11	0.55	0.27	FSD1L	chr9	protein_coding	fibronectin type III and SPRY domain containing 1-like
up	ENSG00000270189.1	1.12844	1.72699	0.00234926	0.0145436	0.61	1.34	3.16	1.55	RP11-258C19.7	chrX	lincRNA
up	ENSG00000128791.11	1.36276	3.26089	6.60111e-05	0.000794826	1.12	1.06	3.65	2.59	TWSG1	chr18	protein_coding	twisted gastrulation BMP signaling modulator 1
up	ENSG00000159658.10	1.14221	5.72223	0.000437437	0.00378297	6.26	3.81	12.79	11.86	EFCAB14	chr1	protein_coding	EF-hand calcium binding domain 14
up	ENSG00000267198.1	2.18165	-0.438536	5.64812e-05	0.000709355	0.18	0	0.68	0.28	RP11-798G7.6	chr17	lincRNA
up	ENSG00000147202.17	1.2398	2.08048	0.000530203	0.0044283	0.33	0.12	0.69	0.49	DIAPH2	chrX	protein_coding	diaphanous-related formin 2
up	ENSG00000152558.14	1.26775	7.44416	9.05198e-05	0.00104282	27.62	20.44	68.72	59.73	TMEM123	chr11	protein_coding	transmembrane protein 123
up	ENSG00000116005.11	1.13424	6.33902	0.000460145	0.0039503	10.56	6.18	20.45	20.29	PCYOX1	chr2	protein_coding	prenylcysteine oxidase 1
up	ENSG00000197332.8	1.38405	-0.379592	0.00518182	0.0271845	0.18	0	0.26	0.29	ZNF833P	chr19	lincRNA	zinc finger protein 833, pseudogene
up	ENSG00000180263.13	1.22736	4.95651	0.000179856	0.00181555	1.74	1.68	5.64	3.3	FGD6	chr12	protein_coding	FYVE, RhoGEF and PH domain containing 6
up	ENSG00000105696.8	1.66107	-0.00386525	0.00065559	0.00516136	0.26	0.16	0.95	0.57	TMEM59L	chr19	protein_coding	transmembrane protein 59-like
up	ENSG00000152503.9	1.10785	1.7246	0.00249688	0.0153192	0.43	0.2	0.9	0.61	TRIM36	chr5	protein_coding	tripartite motif containing 36
up	ENSG00000248367.1	2.74583	-0.29313	2.45043e-06	5.48417e-05	0.31	0.48	3.52	2.42	CTB-129O4.1	chr5	antisense
up	ENSG00000257681.1	6.05686	-1.93013	6.03883e-05	0.000740079	0	0	0.4	0.18	RP11-341G23.4	chr12	antisense
up	ENSG00000021645.17	1.27616	1.05867	0.00142275	0.00973223	0.08	0.09	0.23	0.21	NRXN3	chr14	protein_coding	neurexin 3
up	ENSG00000123552.17	1.38113	1.3304	0.000312827	0.00286948	0.21	0.12	0.68	0.3	USP45	chr6	protein_coding	ubiquitin specific peptidase 45
up	ENSG00000132953.16	1.40018	4.43565	2.35747e-05	0.000346883	1.48	0.62	3.85	2.32	XPO4	chr13	protein_coding	exportin 4
up	ENSG00000006611.15	1.90785	3.87338	2.37957e-08	1.15705e-06	1.68	1.39	5.77	7	USH1C	chr11	protein_coding	Usher syndrome 1C (autosomal recessive, severe)
up	ENSG00000128923.10	1.38541	2.51536	8.95034e-05	0.00103262	0.27	0.32	1.22	0.49	FAM63B	chr15	protein_coding	family with sequence similarity 63, member B
up	ENSG00000234956.5	5.08437	-2.54411	0.0106555	0.0457784	0	0	0.17	0.26	RP11-356I2.1	chr6	lincRNA
up	ENSG00000259562.2	2.15419	-1.68412	0.0107741	0.0461162	0	0.2	0.75	0.23	RP11-762H8.2	chr15	transcribed_processed_pseudogene
up	ENSG00000138640.14	1.11264	5.07672	0.000650592	0.00513474	2.18	1.74	5.05	4.37	FAM13A	chr4	protein_coding	family with sequence similarity 13, member A
up	ENSG00000131747.14	1.86384	7.6796	1.49577e-08	7.77986e-07	17.16	9.99	66.45	43.21	TOP2A	chr17	protein_coding	topoisomerase (DNA) II alpha 170kDa
up	ENSG00000162999.12	1.26764	2.00005	0.000388116	0.00340635	0.61	0.13	1.07	0.92	DUSP19	chr2	protein_coding	dual specificity phosphatase 19
up	ENSG00000279348.1	2.70936	0.110602	1.20028e-07	4.51342e-06	0.15	0.04	1.03	0.48	RP11-566E18.1	chr2	TEC
up	ENSG00000279356.1	6.12221	-1.88375	6.03883e-05	0.000740079	0	0	0.26	0.04	RP11-429P3.8	chr16	TEC
up	ENSG00000249592.5	2.02129	0.806684	2.74054e-06	5.98111e-05	0.55	0.15	2.11	1.11	RP11-440L14.1	chr4	antisense
up	ENSG00000172493.20	1.72125	5.26317	2.06934e-07	6.97531e-06	2.07	1.16	6.79	5.06	AFF1	chr4	protein_coding	AF4/FMR2 family, member 1
up	ENSG00000113396.12	1.60447	1.69785	2.43014e-05	0.000355925	0.43	0.41	1.45	1.39	SLC27A6	chr5	protein_coding	solute carrier family 27 (fatty acid transporter), member 6
up	ENSG00000198610.10	4.94218	-2.62147	0.0106555	0.0457784	0	0	0	0.2	AKR1C4	chr10	protein_coding	aldo-keto reductase family 1, member C4
up	ENSG00000122912.14	1.03516	3.79296	0.00190137	0.012187	1.21	1.22	3.39	2.16	SLC25A16	chr10	protein_coding	solute carrier family 25 (mitochondrial carrier), member 16
up	ENSG00000185518.11	3.98288	3.32813	7.67025e-24	3.20243e-20	0.08	0.09	1.6	1.52	SV2B	chr15	protein_coding	synaptic vesicle glycoprotein 2B
up	ENSG00000261634.3	1.52151	-0.127251	0.00106961	0.00763465	0.14	0	0.31	0.18	RP11-352D13.6	chr15	antisense
up	ENSG00000121957.12	1.04298	6.34536	0.0012548	0.00875221	6.55	6.05	15.76	13.09	GPSM2	chr1	protein_coding	G-protein signaling modulator 2
up	ENSG00000278467.1	7.62223	-0.708129	5.59721e-10	5.18498e-08	0	0	2.36	0.89	RP11-504P24.9	chr1	lincRNA
up	ENSG00000152749.7	1.46617	3.38159	1.65122e-05	0.000261446	0.67	0.42	2.02	1.33	GPR180	chr13	protein_coding	G protein-coupled receptor 180
up	ENSG00000170759.10	1.39642	5.65196	1.95018e-05	0.000298549	4.91	3.39	15.69	8.61	KIF5B	chr10	protein_coding	kinesin family member 5B
up	ENSG00000142875.19	1.58043	3.21333	4.49838e-06	8.90622e-05	0.76	0.52	2.39	1.86	PRKACB	chr1	protein_coding	protein kinase, cAMP-dependent, catalytic, beta
up	ENSG00000006747.14	1.15928	3.42808	0.000583523	0.0046885	0.69	0.48	1.46	1.46	SCIN	chr7	protein_coding	scinderin
up	ENSG00000272092.1	4.25318	-1.29614	1.07632e-05	0.000183473	0.04	0	0.48	0.52	RP11-350N15.5	chr8	lincRNA
up	ENSG00000164308.16	2.87956	0.470407	2.39686e-09	1.71856e-07	0.08	0	0.41	0.32	ERAP2	chr5	protein_coding	endoplasmic reticulum aminopeptidase 2
up	ENSG00000177359.17	5.2145	-2.47029	0.00579708	0.0293227	0	0	0.05	0.03	OVOS2	chr12	protein_coding
up	ENSG00000163320.10	1.31438	4.46429	6.98947e-05	0.000833678	2.32	1.32	5.49	4.56	CGGBP1	chr3	protein_coding	CGG triplet repeat binding protein 1
up	ENSG00000272800.1	7.24196	-1.02427	3.88108e-08	1.75284e-06	0	0	0.97	0.35	RP11-438L19.1	chr2	lincRNA
up	ENSG00000220563.1	5.0801	-2.54657	0.0106555	0.0457784	0	0	0.3	0.13	PKMP3	chr6	processed_pseudogene	pyruvate kinase, muscle pseudogene 3
up	ENSG00000143776.18	1.60968	4.80267	1.25426e-06	3.14581e-05	1.24	0.96	4.75	2.72	CDC42BPA	chr1	protein_coding	CDC42 binding protein kinase alpha (DMPK-like)
up	ENSG00000109756.8	1.18007	4.37173	0.000347714	0.00310909	2.06	1.14	4.38	3.67	RAPGEF2	chr4	protein_coding	Rap guanine nucleotide exchange factor (GEF) 2
up	ENSG00000227962.1	5.07868	-2.54739	0.0106555	0.0457784	0	0	0.87	0.23	RP11-382D8.3	chr1	processed_pseudogene
up	ENSG00000052802.12	1.44905	6.75706	8.7151e-06	0.00015469	22.93	17.46	61.34	61	MSMO1	chr4	protein_coding	methylsterol monooxygenase 1
up	ENSG00000151882.11	1.42531	2.64222	4.84874e-05	0.000624725	1.11	0.63	2.56	2.63	CCL28	chr5	protein_coding	chemokine (C-C motif) ligand 28
up	ENSG00000143768.11	5.98451	-1.98045	0.000103947	0.00115344	0	0	0.17	0.08	LEFTY2	chr1	protein_coding	left-right determination factor 2
up	ENSG00000177311.10	2.00519	5.6657	1.74447e-09	1.31962e-07	2.68	1.93	12.38	8.19	ZBTB38	chr3	protein_coding	zinc finger and BTB domain containing 38
up	ENSG00000235142.7	5.91077	-2.03123	0.000180253	0.00181555	0	0	0.05	0.04	RP1-60O19.1	chr6	lincRNA
up	ENSG00000180867.10	1.42917	0.961783	0.000465465	0.00398732	0.68	0.46	1.97	1.47	PDIA3P1	chr1	processed_pseudogene	protein disulfide isomerase family A, member 3 pseudogene 1
up	ENSG00000240457.3	5.08294	-2.54493	0.0106555	0.0457784	0	0	0.52	0.54	RN7SL472P	chr14	misc_RNA	RNA, 7SL, cytoplasmic 472, pseudogene
up	ENSG00000198160.14	1.47456	4.70347	8.62143e-06	0.000153242	1.29	1.83	5.42	4.25	MIER1	chr1	protein_coding	mesoderm induction early response 1, transcriptional regulator
up	ENSG00000243444.7	1.88012	1.15365	3.97209e-06	8.10937e-05	0.19	0.14	0.79	0.58	PALM2	chr9	protein_coding	paralemmin 2
up	ENSG00000242861.1	1.20966	0.389168	0.00567453	0.029233	1.76	1.88	5.65	3.74	RP11-285F7.2	chr1	antisense
up	ENSG00000103479.14	1.61155	5.83686	9.37604e-07	2.47641e-05	5.69	4.18	18.35	15.17	RBL2	chr16	protein_coding	retinoblastoma-like 2
up	ENSG00000174358.15	1.94357	-0.722045	0.00135348	0.0093252	0.01	0.06	0.12	0.18	SLC6A19	chr5	protein_coding	solute carrier family 6 (neutral amino acid transporter), member 19
up	ENSG00000082196.20	1.53608	0.0232544	0.00208286	0.0131828	0.01	0.28	0.62	0.31	C1QTNF3	chr5	protein_coding	C1q and tumor necrosis factor related protein 3
up	ENSG00000198513.11	1.2004	1.30968	0.00193027	0.0123442	0.48	0.36	0.84	1.31	ATL1	chr14	protein_coding	atlastin GTPase 1
up	ENSG00000262652.1	5.98572	-1.97972	0.000103947	0.00115344	0	0	0.62	0.37	RP13-638C3.2	chr17	sense_intronic
up	ENSG00000124171.8	2.49359	3.0322	6.6873e-12	1.27622e-09	0.5	0.4	3.15	2.49	PARD6B	chr20	protein_coding	par-6 family cell polarity regulator beta
up	ENSG00000170903.10	1.0223	4.32075	0.00190726	0.0122186	3.07	2.59	7.35	5.43	MSANTD4	chr11	protein_coding	Myb/SANT-like DNA-binding domain containing 4 with coiled-coils
up	ENSG00000083520.14	1.27791	5.03798	9.64278e-05	0.00109755	1.68	1.43	4.79	3.6	DIS3	chr13	protein_coding	DIS3 exosome endoribonuclease and 3'-5' exoribonuclease
up	ENSG00000158859.9	1.67422	0.0536937	0.000375345	0.00330684	0.07	0	0.15	0.12	ADAMTS4	chr1	protein_coding	ADAM metallopeptidase with thrombospondin type 1 motif, 4
up	ENSG00000259407.1	6.12689	-1.8809	6.03883e-05	0.000740079	0	0	0.45	0.23	RP11-158M2.3	chr15	antisense
up	ENSG00000096093.14	1.0013	4.16101	0.00243529	0.0150067	1.78	2.03	4.68	3.81	EFHC1	chr6	protein_coding	EF-hand domain (C-terminal) containing 1
up	ENSG00000130032.15	2.06198	-0.375476	0.000240046	0.00230964	0.03	0.04	0.19	0.14	PRRG3	chrX	protein_coding	proline rich Gla (G-carboxyglutamic acid) 3 (transmembrane)
up	ENSG00000152580.8	4.93058	-2.62812	0.0106555	0.0457784	0	0	0.02	0	IGSF10	chr3	protein_coding	immunoglobulin superfamily, member 10
up	ENSG00000104490.17	5.24598	-0.492597	2.17616e-10	2.40153e-08	0.01	0	0.26	0.26	NCALD	chr8	protein_coding	neurocalcin delta
up	ENSG00000251639.2	2.99329	-1.53035	0.000798299	0.00608664	0	0.08	0.43	0.26	RP11-20I20.1	chr4	processed_pseudogene
up	ENSG00000262049.1	1.11477	1.08313	0.00501013	0.0264876	0.58	0.54	1.91	0.8	RP13-1032I1.7	chr17	antisense
up	ENSG00000148832.14	3.22696	-2.02382	0.00833327	0.0390898	0.02	0	0.1	0.19	PAOX	chr10	protein_coding	polyamine oxidase (exo-N4-amino)
up	ENSG00000172296.12	7.96817	-0.413877	6.1118e-12	1.20256e-09	0	0	0.22	0.16	SPTLC3	chr20	protein_coding	serine palmitoyltransferase, long chain base subunit 3
up	ENSG00000271894.1	3.62729	-0.618084	9.11386e-08	3.58648e-06	0.05	0	0.56	0.26	RP11-482H16.1	chr2	processed_transcript
up	ENSG00000257267.2	1.08984	2.34526	0.00211942	0.0133619	1.43	1.4	3.34	3.37	ZNF271P	chr18	unitary_pseudogene	zinc finger protein 271, pseudogene
up	ENSG00000279162.1	5.83156	-2.08482	0.000314962	0.00286948	0	0	0.12	0.14	CTD-3126B10.2	chr16	TEC
up	ENSG00000104324.15	1.58079	0.745495	0.00024195	0.00232533	0.29	0.41	1.03	1.3	CPQ	chr8	protein_coding	carboxypeptidase Q
up	ENSG00000271009.2	5.07868	-2.54739	0.0106555	0.0457784	0	0	0.13	0.03	RP11-346C20.3	chr16	lincRNA
up	ENSG00000066279.16	1.78277	3.95745	1.46097e-07	5.22287e-06	0.65	0.47	3.03	1.25	ASPM	chr1	protein_coding	asp (abnormal spindle) homolog, microcephaly associated (Drosophila)
up	ENSG00000091262.14	1.87056	-0.179541	0.000428182	0.00371225	0.03	0.06	0.19	0.19	ABCC6	chr16	protein_coding	ATP-binding cassette, sub-family C (CFTR/MRP), member 6
up	ENSG00000177483.11	3.65341	-1.03895	1.68014e-05	0.000263668	0	0.02	0.22	0.08	RBM44	chr2	protein_coding	RNA binding motif protein 44
up	ENSG00000232545.1	5.82655	-2.08781	0.000314962	0.00286948	0	0	0.66	0.28	KB-318B8.7	chr22	sense_intronic
up	ENSG00000233954.6	1.90813	-0.629771	0.00111802	0.00792445	0.13	0.04	0.44	0.32	UQCRHL	chr1	protein_coding
up	ENSG00000233396.7	1.14003	1.20165	0.00373146	0.0208341	0.4	0.77	1.48	1.38	RP11-458D21.1	chr1	lincRNA
up	ENSG00000272342.1	5.08437	-2.54411	0.0106555	0.0457784	0	0	0.21	0.33	RP13-539J13.1	chr2	lincRNA
up	ENSG00000141446.10	1.25337	2.75636	0.000294645	0.00276272	0.74	0.74	2.34	1.6	ESCO1	chr18	protein_coding	establishment of sister chromatid cohesion N-acetyltransferase 1
up	ENSG00000116819.6	3.92104	-1.53872	0.000141893	0.00150377	0	0.02	0.29	0.1	TFAP2E	chr1	protein_coding	transcription factor AP-2 epsilon (activating enhancer binding protein 2 epsilon)
up	ENSG00000124743.5	8.83412	0.352436	4.52288e-18	4.9913e-15	0	0	0.59	0.16	KLHL31	chr6	protein_coding	kelch-like family member 31
up	ENSG00000188219.14	6.36771	-1.70601	7.37858e-06	0.000133583	0	0	0.17	0.02	POTEE	chr2	protein_coding	POTE ankyrin domain family, member E
up	ENSG00000267632.1	1.79565	-0.591698	0.000865505	0.00649564	0.24	0	0.58	0.38	RP11-400F19.18	chr17	sense_intronic
up	ENSG00000137449.15	1.03072	2.33504	0.00343184	0.0193873	0.43	0.39	1.27	0.61	CPEB2	chr4	protein_coding	cytoplasmic polyadenylation element binding protein 2
up	ENSG00000114933.15	2.15758	2.29143	5.05776e-09	3.13113e-07	0.17	0.04	0.76	0.32	INO80D	chr2	protein_coding	INO80 complex subunit D
up	ENSG00000108443.13	1.28598	4.0179	0.000115573	0.00126388	1.65	1.28	4.31	3.64	RPS6KB1	chr17	protein_coding	ribosomal protein S6 kinase, 70kDa, polypeptide 1
up	ENSG00000251209.7	1.35534	1.08289	0.000792878	0.00605987	0.24	0.26	0.81	0.62	LINC00923	chr15	lincRNA	long intergenic non-protein coding RNA 923
up	ENSG00000232931.5	3.15606	0.358217	1.74688e-09	1.31962e-07	0.06	0.09	1.31	0.21	LINC00342	chr2	lincRNA	long intergenic non-protein coding RNA 342
up	ENSG00000179630.10	2.33207	1.70942	2.90105e-09	1.97942e-07	0.26	0.13	1.37	0.87	LACC1	chr13	protein_coding	laccase (multicopper oxidoreductase) domain containing 1
up	ENSG00000196247.11	1.42656	1.92959	9.44912e-05	0.00108035	0.34	0.15	1.15	0.35	ZNF107	chr7	protein_coding	zinc finger protein 107
up	ENSG00000214967.5	2.69651	-0.507265	1.55961e-05	0.000249596	0	0.21	0.97	0.5	NPIPA7	chr16	protein_coding	nuclear pore complex interacting protein family, member A7
up	ENSG00000279355.1	6.37431	-1.70192	7.37858e-06	0.000133583	0	0	0.28	0.14	AGPAT4-IT1	chr6	TEC	AGPAT4 intronic transcript 1
up	ENSG00000165417.11	1.72254	4.9302	2.30153e-07	7.64627e-06	2.3	1.6	8.21	6.08	GTF2A1	chr14	protein_coding	general transcription factor IIA, 1, 19/37kDa
up	ENSG00000156273.15	1.56835	5.64211	1.81106e-06	4.22502e-05	4.46	3.12	14.81	10.18	BACH1	chr21	protein_coding	BTB and CNC homology 1, basic leucine zipper transcription factor 1
up	ENSG00000233251.7	2.7057	0.445106	1.95179e-08	9.69476e-07	0.11	0.04	0.77	0.37	AC007743.1	chr2	antisense
up	ENSG00000122970.15	1.62234	3.44305	2.09106e-06	4.7644e-05	1.15	0.92	4.13	2.99	IFT81	chr12	protein_coding	intraflagellar transport 81
up	ENSG00000261773.1	6.64253	-1.50134	1.06026e-05	0.000181588	0	0	0.47	0.72	WI2-89031B12.1	chrX	sense_overlapping
up	ENSG00000130045.15	1.27638	0.332964	0.00390033	0.0216059	0.38	0.3	1.13	0.7	NXNL2	chr9	protein_coding	nucleoredoxin-like 2
up	ENSG00000144445.15	2.19222	0.73306	8.44812e-07	2.2691e-05	0.12	0.08	0.61	0.37	KANSL1L	chr2	protein_coding	KAT8 regulatory NSL complex subunit 1-like
up	ENSG00000260911.2	4.93928	-2.62313	0.0106555	0.0457784	0	0	0.14	0.49	RP11-196G11.2	chr16	lincRNA
up	ENSG00000166266.13	1.2244	3.86824	0.000246715	0.00236395	1.33	1.08	3.94	2.33	CUL5	chr11	protein_coding	cullin 5
up	ENSG00000168772.10	4.71029	0.312377	3.35106e-13	9.89031e-11	0	0.03	0.47	0.26	CXXC4	chr4	protein_coding	CXXC finger protein 4
up	ENSG00000162482.4	1.88879	-0.5201	0.00072914	0.00565446	0.22	0.03	0.75	0.3	AKR7A3	chr1	protein_coding	aldo-keto reductase family 7, member A3 (aflatoxin aldehyde reductase)
up	ENSG00000263069.5	1.49209	-0.651365	0.0103169	0.0457784	0.03	0.1	0.21	0.21	CTD-2047H16.4	chr17	antisense
up	ENSG00000136052.9	1.42788	2.09347	7.51135e-05	0.000885523	0.59	0.29	1.49	1.16	SLC41A2	chr12	protein_coding	solute carrier family 41 (magnesium transporter), member 2
up	ENSG00000234869.1	1.26899	1.38286	0.000733916	0.00568455	0.78	0.08	1.57	0.76	RP3-439F8.1	chr22	antisense
up	ENSG00000236088.9	1.30617	1.92062	0.000404117	0.00352848	0.28	0.4	1.04	0.82	COX10-AS1	chr17	processed_transcript	COX10 antisense RNA 1
up	ENSG00000227603.1	5.44828	-2.33082	0.00176277	0.0114519	0	0	0.4	0.18	RP11-165J3.6	chr9	antisense
up	ENSG00000261173.1	5.0801	-2.54657	0.0106555	0.0457784	0	0	0.42	0.18	RP11-169E6.1	chr16	antisense
up	ENSG00000143970.16	1.32399	4.88256	5.57479e-05	0.000701882	1.56	0.73	3.83	2.54	ASXL2	chr2	protein_coding	additional sex combs like transcriptional regulator 2
up	ENSG00000234292.3	5.20893	-2.47352	0.00579708	0.0293227	0	0	0.32	0	RP11-213H15.1	chr5	lincRNA
up	ENSG00000234817.2	2.09749	-0.968468	0.00102914	0.00739572	0.05	0.06	0.35	0.21	RP3-400B16.1	chr6	lincRNA
up	ENSG00000127241.16	1.44559	-0.389391	0.00767339	0.0366101	0.03	0.04	0.11	0.1	MASP1	chr3	protein_coding	mannan-binding lectin serine peptidase 1 (C4/C2 activating component of Ra-reactive factor)
up	ENSG00000121858.10	5.6453	-2.2066	0.000554672	0.00448794	0	0	0.22	0.02	TNFSF10	chr3	protein_coding	tumor necrosis factor (ligand) superfamily, member 10
up	ENSG00000277639.1	2.67115	-1.03104	7.4774e-05	0.00088234	0.14	0	0.67	0.44	RP11-295M3.4	chr16	lincRNA
up	ENSG00000268218.1	1.32003	0.979661	0.00125531	0.00875337	0.18	0.33	0.86	0.55	AC137932.4	chr16	antisense
up	ENSG00000127329.14	1.32533	4.85729	5.69614e-05	0.000715031	1.23	1.01	3.26	2.98	PTPRB	chr12	protein_coding	protein tyrosine phosphatase, receptor type, B
up	ENSG00000109458.8	2.52032	2.09815	8.59273e-11	1.04354e-08	0.13	0.14	1.04	0.66	GAB1	chr4	protein_coding	GRB2-associated binding protein 1
up	ENSG00000068885.14	2.45533	2.6649	2.44545e-11	3.56726e-09	0.47	0.24	3.24	1.14	IFT80	chr3	protein_coding	intraflagellar transport 80
up	ENSG00000088756.12	2.51335	2.86762	5.48148e-12	1.10421e-09	0.25	0.14	1.43	1.08	ARHGAP28	chr18	protein_coding	Rho GTPase activating protein 28
up	ENSG00000272046.1	2.3209	-1.02318	0.000655591	0.00516136	0.03	0.03	0.2	0.15	RP11-471M2.3	chr13	lincRNA
up	ENSG00000278266.1	1.31757	0.699481	0.00160032	0.0107317	0.32	0.19	0.54	0.89	RP11-575F12.3	chr12	lincRNA
up	ENSG00000268379.1	4.22189	-0.583156	4.72794e-08	2.0762e-06	0	0.05	0.71	0.25	CTC-360J11.4	chr19	processed_pseudogene
up	ENSG00000162924.13	2.20307	3.28425	4.47488e-10	4.30233e-08	0.27	0.26	1.92	0.83	REL	chr2	protein_coding	v-rel avian reticuloendotheliosis viral oncogene homolog
up	ENSG00000261485.1	1.72645	-0.603211	0.00326269	0.0187107	0.06	0.28	0.93	0.28	PAN3-AS1	chr13	antisense	PAN3 antisense RNA 1
up	ENSG00000245317.2	1.60238	-0.726937	0.0040137	0.0221329	0.28	0	0.46	0.55	CTC-241N9.1	chr5	lincRNA
up	ENSG00000235016.1	5.45231	-2.32846	0.00176277	0.0114519	0	0	0.07	0.08	SEMA3F-AS1	chr3	antisense	SEMA3F antisense RNA 1
up	ENSG00000170871.11	1.7542	4.53597	1.71148e-07	6.00841e-06	1.11	1.25	4.91	3.96	KIAA0232	chr4	protein_coding	KIAA0232
up	ENSG00000110841.13	1.14331	7.26625	0.000401245	0.00350581	11.87	8.16	26.27	22.82	PPFIBP1	chr12	protein_coding	PTPRF interacting protein, binding protein 1 (liprin beta 1)
up	ENSG00000109654.14	1.07961	1.17515	0.00562805	0.0290526	0.13	0.18	0.44	0.27	TRIM2	chr4	protein_coding	tripartite motif containing 2
up	ENSG00000138376.10	1.47543	3.42983	1.39651e-05	0.000226493	1.12	0.68	3.18	2.39	BARD1	chr2	protein_coding	BRCA1 associated RING domain 1
up	ENSG00000146587.17	1.53306	2.99126	9.65981e-06	0.000168744	0.64	0.42	2.4	1.03	RBAK	chr7	protein_coding	RB-associated KRAB zinc finger
up	ENSG00000165197.4	5.74887	-2.13989	0.000554672	0.00448794	0	0	0.08	0.17	FIGF	chrX	protein_coding	c-fos induced growth factor (vascular endothelial growth factor D)
up	ENSG00000180667.10	2.34296	4.54632	8.88456e-12	1.54292e-09	0.92	1.15	7.94	3.74	YOD1	chr1	protein_coding	YOD1 deubiquitinase
up	ENSG00000203288.3	1.09463	0.916622	0.00717603	0.0347069	0.74	1.27	2.23	2.53	RP11-98D18.9	chr1	antisense
up	ENSG00000170264.12	2.40054	3.07998	2.2009e-11	3.28607e-09	0.94	0.25	4.17	2.93	FAM161A	chr2	protein_coding	family with sequence similarity 161, member A
up	ENSG00000126870.15	1.3513	4.48465	4.48473e-05	0.000585497	3.45	2.42	9.18	7.46	WDR60	chr7	protein_coding	WD repeat domain 60
up	ENSG00000153147.5	1.21876	6.01916	0.000175506	0.00179988	5.58	3.11	12.15	10.27	SMARCA5	chr4	protein_coding	SWI/SNF related, matrix associated, actin dependent regulator of chromatin, subfamily a, member 5
up	ENSG00000163803.12	1.73975	-0.859531	0.00511683	0.0269339	0	0.07	0.18	0.07	PLB1	chr2	protein_coding	phospholipase B1
up	ENSG00000260604.2	1.06311	4.97676	0.00113826	0.00805673	1.93	3.13	6.86	4.93	RP1-140K8.5	chr6	lincRNA
up	ENSG00000223922.1	5.55357	-2.26531	0.000984721	0.00712489	0	0	0.23	0.13	ASS1P2	chr2	processed_pseudogene	argininosuccinate synthetase 1 pseudogene 2
up	ENSG00000178440.5	5.5483	-2.26842	0.000984721	0.00712489	0	0	0.73	0.06	LINC00843	chr10	lincRNA	long intergenic non-protein coding RNA 843
up	ENSG00000273329.1	2.46293	1.70175	8.25054e-10	7.05102e-08	0.11	0.13	1.08	0.37	RP11-448A19.1	chr7	lincRNA
up	ENSG00000164327.12	1.93896	5.64001	5.45007e-09	3.31735e-07	2.12	1.66	11.19	4.94	RICTOR	chr5	protein_coding	RPTOR independent companion of MTOR, complex 2
up	ENSG00000048649.13	1.62029	4.82797	1.0483e-06	2.72065e-05	1.17	0.78	4.28	2.37	RSF1	chr11	protein_coding	remodeling and spacing factor 1
up	ENSG00000275131.1	1.86324	1.59735	2.10614e-06	4.79015e-05	0.1	0.24	0.94	0.41	CH17-472G23.4	chr1	unprocessed_pseudogene
up	ENSG00000166349.9	2.43572	-1.20143	0.000440719	0.00380229	0.02	0	0.15	0.02	RAG1	chr11	protein_coding	recombination activating gene 1
up	ENSG00000118873.15	1.38956	5.45379	2.20282e-05	0.000327545	3.14	2.73	9.87	7.23	RAB3GAP2	chr1	protein_coding	RAB3 GTPase activating protein subunit 2 (non-catalytic)
up	ENSG00000082269.16	1.68583	2.31453	2.84733e-06	6.16645e-05	0.41	0.13	1.24	0.74	FAM135A	chr6	protein_coding	family with sequence similarity 135, member A
up	ENSG00000134352.19	1.65703	5.79585	4.73538e-07	1.40249e-05	3.45	1.75	11.84	6.38	IL6ST	chr5	protein_coding	interleukin 6 signal transducer
up	ENSG00000140022.9	1.4365	2.03235	7.42688e-05	0.000877602	0.5	0.33	1.55	0.99	STON2	chr14	protein_coding	stonin 2
up	ENSG00000170242.17	1.49686	5.87013	4.83665e-06	9.45792e-05	4.15	2.57	12.41	8.64	USP47	chr11	protein_coding	ubiquitin specific peptidase 47
up	ENSG00000178084.1	1.9133	-1.55857	0.0113458	0.0480447	0.1	0	0.16	0.28	HTR3C	chr3	protein_coding	5-hydroxytryptamine (serotonin) receptor 3C, ionotropic
up	ENSG00000127831.10	5.74504	-2.14217	0.000554672	0.00448794	0	0	0.04	0.04	VIL1	chr2	protein_coding	villin 1
up	ENSG00000261211.1	2.78782	1.73249	8.46541e-12	1.52389e-09	0.21	0.21	2.07	1.17	RP1-80N2.3	chr6	lincRNA
up	ENSG00000230606.10	6.19026	-1.83548	3.53364e-05	0.000481175	0	0	0.13	0.04	AC159540.1	chr2	lincRNA
up	ENSG00000151914.17	1.66389	5.60118	4.47054e-07	1.33866e-05	0.71	0.6	3.23	1.4	DST	chr6	protein_coding	dystonin
up	ENSG00000205693.3	5.99057	-1.97679	0.000103947	0.00115344	0	0	0.24	0.34	MANSC4	chr12	protein_coding	MANSC domain containing 4
up	ENSG00000163328.13	3.16416	1.23686	8.726e-13	2.28333e-10	0.1	0	0.49	0.53	GPR155	chr2	protein_coding	G protein-coupled receptor 155
up	ENSG00000238917.1	2.72038	-1.72969	0.00423993	0.023089	0.58	0	1.51	3.35	SNORD10	chr17	snoRNA	small nucleolar RNA, C/D box 10
up	ENSG00000197093.10	2.62094	-1.38423	0.000717838	0.00559192	0.05	0	0.16	0.21	GAL3ST4	chr7	protein_coding	galactose-3-O-sulfotransferase 4
up	ENSG00000268204.1	1.33591	0.947943	0.00111333	0.00790451	0.92	1.22	2.99	3.01	CTD-3214H19.6	chr19	antisense
up	ENSG00000237440.8	3.32752	-0.523236	4.52155e-07	1.35019e-05	0.05	0	0.44	0.2	ZNF737	chr19	protein_coding	zinc finger protein 737
up	ENSG00000250337.5	1.73876	3.2728	5.22382e-07	1.52579e-05	1.09	1.84	6.23	4.64	LINC01021	chr5	lincRNA	long intergenic non-protein coding RNA 1021
up	ENSG00000259319.1	2.78416	-1.68674	0.00278788	0.0167405	0.02	0	0.05	0.13	RP11-293M10.6	chr14	antisense
up	ENSG00000171943.11	1.09248	4.3132	0.000920988	0.00685729	1.72	1.37	4.08	3.24	SRGAP2C	chr1	protein_coding	SLIT-ROBO Rho GTPase activating protein 2C
up	ENSG00000179978.11	6.85933	-1.33262	1.74775e-06	4.11897e-05	0	0	0.16	0.15	RP11-1319K7.1	chr5	unprocessed_pseudogene
up	ENSG00000172572.6	1.88471	5.86211	1.28418e-08	6.80482e-07	3.39	2.38	12.86	10.78	PDE3A	chr12	protein_coding	phosphodiesterase 3A, cGMP-inhibited
up	ENSG00000260552.1	5.33753	-2.39797	0.00318265	0.0183721	0	0	0.35	0.26	RP11-49I11.1	chr18	antisense
up	ENSG00000274712.1	1.62601	0.243143	0.000411917	0.00359041	0.29	0.16	1	0.57	RP11-147L13.15	chr17	lincRNA
up	ENSG00000275580.1	5.34163	-2.39558	0.00318265	0.0183721	0	0	0.19	0.39	RP11-295H24.4	chr15	lincRNA
up	ENSG00000244649.4	1.32531	0.146781	0.004033	0.022221	0.24	0.12	0.47	0.52	CTD-2377D24.6	chr17	lincRNA
up	ENSG00000279026.1	2.2454	-0.675194	0.000313071	0.00286948	0.06	0.08	0.48	0.26	RP3-414A15.12	chr14	TEC
up	ENSG00000135250.16	1.02153	5.83424	0.00160867	0.0107762	9.78	6.77	18.58	18.67	SRPK2	chr7	protein_coding	SRSF protein kinase 2
up	ENSG00000269825.1	1.4232	1.92069	0.000131577	0.00141251	0.34	0.89	2.07	1.58	CTD-3099C6.9	chr19	sense_intronic
up	ENSG00000213347.10	1.2302	2.44515	0.000479652	0.00408267	0.93	0.77	2.11	2.32	MXD3	chr5	protein_coding	MAX dimerization protein 3
up	ENSG00000269680.1	5.99178	-1.97606	0.000103947	0.00115344	0	0	0.31	0.56	CTD-3128G10.6	chr19	antisense
up	ENSG00000250900.6	5.65955	-2.19816	0.000554672	0.00448794	0	0	0.08	0.32	CTC-338M12.6	chr5	antisense
up	ENSG00000181016.9	1.95757	1.54836	6.68025e-07	1.86944e-05	0.33	0.68	2.78	1.54	LSMEM1	chr7	protein_coding	leucine-rich single-pass membrane protein 1
up	ENSG00000127980.15	1.25724	3.73838	0.000171318	0.00176191	1.86	1.28	4.85	3.48	PEX1	chr7	protein_coding	peroxisomal biogenesis factor 1
up	ENSG00000259172.1	2.72472	0.75346	4.69321e-09	2.95591e-07	0.11	0.16	1.43	0.58	RP11-299G20.2	chr15	antisense
up	ENSG00000090060.17	1.42082	6.23473	1.32841e-05	0.000216417	5.68	4.16	16.71	12.55	PAPOLA	chr14	protein_coding	poly(A) polymerase alpha
up	ENSG00000280149.1	5.54962	-2.26764	0.000984721	0.00712489	0	0	0.62	0.11	RP4-751H13.5	chr7	TEC
up	ENSG00000101104.12	2.67239	2.31692	1.79432e-12	4.29655e-10	0.43	0.1	2.42	1.37	PABPC1L	chr20	protein_coding	poly(A) binding protein, cytoplasmic 1-like
up	ENSG00000237036.4	1.11257	2.39427	0.00166108	0.0110747	0.38	1.11	2.02	1.57	ZEB1-AS1	chr10	antisense	ZEB1 antisense RNA 1
up	ENSG00000049249.8	1.37785	1.47531	0.000347049	0.00310606	0.19	0.24	0.65	0.61	TNFRSF9	chr1	protein_coding	tumor necrosis factor receptor superfamily, member 9
up	ENSG00000082458.11	1.48308	5.38163	6.36419e-06	0.000119745	2.74	2.91	8.66	8.89	DLG3	chrX	protein_coding	discs, large homolog 3 (Drosophila)
up	ENSG00000241634.1	5.97968	-1.98337	0.000103947	0.00115344	0	0	1.03	0.12	RP11-381E24.1	chr3	processed_pseudogene
up	ENSG00000136560.13	1.09387	3.42335	0.00111887	0.0079283	2.91	1.4	5.27	4.95	TANK	chr2	protein_coding	TRAF family member-associated NFKB activator
up	ENSG00000171408.13	2.56294	1.17195	3.51848e-09	2.32568e-07	0.06	0.13	0.59	0.65	PDE7B	chr6	protein_coding	phosphodiesterase 7B
up	ENSG00000230084.5	5.07726	-2.54821	0.0106555	0.0457784	0	0	0.38	0.04	RP4-613B23.1	chr3	antisense
up	ENSG00000171791.11	2.15419	0.388362	4.63883e-06	9.13443e-05	0.03	0.07	0.27	0.22	BCL2	chr18	protein_coding	B-cell CLL/lymphoma 2
up	ENSG00000271321.1	6.72768	-1.43483	6.71053e-06	0.000124873	0	0	0.24	0.15	CTAGE6	chr7	protein_coding	CTAGE family, member 6
up	ENSG00000225187.1	5.0801	-2.54657	0.0106555	0.0457784	0	0	0.25	0.11	AC073283.7	chr2	antisense
up	ENSG00000230590.7	1.92195	0.488205	2.44934e-05	0.00035853	0.06	0.13	0.43	0.33	FTX	chrX	lincRNA	FTX transcript, XIST regulator (non-protein coding)
up	ENSG00000136381.12	1.39116	5.61681	2.11384e-05	0.000316322	2.6	2.42	8.32	6.31	IREB2	chr15	protein_coding	iron-responsive element binding protein 2
up	ENSG00000207554.1	5.64918	-2.2043	0.000984721	0.00712489	0	0	3.52	1.32	MIR647	chr20	miRNA	microRNA 647
up	ENSG00000232093.1	1.54865	0.980381	0.000142322	0.00150706	1.14	0.85	3.1	3.44	RP11-307C12.11	chr1	antisense
up	ENSG00000100197.20	5.82655	-2.08781	0.000314962	0.00286948	0	0	0.21	0.09	CYP2D6	chr22	protein_coding	cytochrome P450, family 2, subfamily D, polypeptide 6
up	ENSG00000243738.3	5.5483	-2.26842	0.000984721	0.00712489	0	0	1.44	0.11	RN7SL181P	chr9	misc_RNA	RNA, 7SL, cytoplasmic 181, pseudogene
up	ENSG00000157540.19	1.19205	5.03566	0.000265461	0.00251604	2.44	1.49	5.63	4.32	DYRK1A	chr21	protein_coding	dual-specificity tyrosine-(Y)-phosphorylation regulated kinase 1A
up	ENSG00000132561.13	1.07914	3.36652	0.00133433	0.00920825	1.62	0.98	3.04	3.05	MATN2	chr8	protein_coding	matrilin 2
up	ENSG00000272909.1	2.10033	0.551041	4.45666e-06	8.84162e-05	0.2	0.28	1.69	0.56	CTD-2555O16.4	chr14	antisense
up	ENSG00000258824.2	2.07957	-0.059167	2.63505e-05	0.000380845	0.97	0	2.85	1.96	CTD-2555O16.2	chr14	antisense
up	ENSG00000047346.12	1.29179	2.99679	0.000166517	0.0017209	0.56	0.54	1.86	1.14	FAM214A	chr15	protein_coding	family with sequence similarity 214, member A
up	ENSG00000204764.12	1.73548	2.42127	1.29086e-06	3.21537e-05	0.62	0.29	1.92	1.49	RANBP17	chr5	protein_coding	RAN binding protein 17
up	ENSG00000163535.17	1.28271	2.22766	0.000309285	0.00286948	0.69	0.36	1.91	0.93	SGOL2	chr2	protein_coding	shugoshin-like 2 (S. pombe)
up	ENSG00000173889.15	1.53588	4.13601	4.66331e-06	9.17552e-05	0.61	0.49	2.29	1.26	PHC3	chr3	protein_coding	polyhomeotic homolog 3 (Drosophila)
up	ENSG00000279175.1	5.8228	-2.09005	0.000314962	0.00286948	0	0	0.03	0	CTA-414D7.1	chr22	sense_intronic
up	ENSG00000163104.17	1.74207	3.35171	4.10279e-07	1.2427e-05	0.87	0.61	3.78	1.76	SMARCAD1	chr4	protein_coding	SWI/SNF-related, matrix-associated actin-dependent regulator of chromatin, subfamily a, containing DEAD/H box 1
up	ENSG00000109101.7	1.24519	3.73555	0.000192048	0.00191352	2.82	0.99	4.4	5.64	FOXN1	chr17	protein_coding	forkhead box N1
up	ENSG00000082929.8	6.06401	-1.9258	6.03883e-05	0.000740079	0	0	0.28	0.44	LINC01587	chr4	processed_transcript	long intergenic non-protein coding RNA 1587
up	ENSG00000181143.15	1.76745	3.66558	2.27535e-07	7.56921e-06	0.12	0.11	0.58	0.28	MUC16	chr19	protein_coding	mucin 16, cell surface associated
up	ENSG00000135605.12	1.20012	1.46856	0.00167869	0.0111834	0.31	0.46	1.02	0.94	TEC	chr4	protein_coding	tec protein tyrosine kinase
up	ENSG00000248019.2	1.7373	-0.466727	0.0016704	0.0111339	0	0.11	0.28	0.13	FAM13A-AS1	chr4	antisense	FAM13A antisense RNA 1
up	ENSG00000135333.13	2.76763	0.899889	3.0296e-09	2.0506e-07	0	0.11	0.49	0.29	EPHA7	chr6	protein_coding	EPH receptor A7
up	ENSG00000170293.8	5.45097	-2.32924	0.00176277	0.0114519	0	0	0.18	0.16	CMTM8	chr3	protein_coding	CKLF-like MARVEL transmembrane domain containing 8
up	ENSG00000198650.10	1.82857	-1.14141	0.011646	0.0490393	0	0.07	0.06	0.21	TAT	chr16	protein_coding	tyrosine aminotransferase
up	ENSG00000279192.1	1.55315	-0.62243	0.00823547	0.0388104	0.08	0.07	0.37	0.13	PWAR5	chr15	TEC	Prader Willi/Angelman region RNA 5
up	ENSG00000282556.1	4.93058	-2.62812	0.0106555	0.0457784	0	0	0.91	0.12	RP11-304C12.5	chr11	lincRNA
up	ENSG00000229715.4	4.57495	-1.03848	6.21212e-07	1.75781e-05	0	0.04	0.52	0.53	EEF1DP3	chr13	transcribed_unprocessed_pseudogene	eukaryotic translation elongation factor 1 delta pseudogene 3
up	ENSG00000110723.11	2.1666	0.645471	1.09264e-06	2.81272e-05	0.06	0.03	0.3	0.14	EXPH5	chr11	protein_coding	exophilin 5
up	ENSG00000180425.10	1.57948	0.150873	0.000768724	0.00590728	0.63	0.48	1.81	1.91	C11orf71	chr11	protein_coding	chromosome 11 open reading frame 71
up	ENSG00000257093.6	1.38638	4.27141	3.14123e-05	0.000439046	1.28	1.26	4.07	3.33	KIAA1147	chr7	protein_coding	KIAA1147
up	ENSG00000213064.9	1.89974	6.43303	9.16583e-09	5.20463e-07	3.28	2.52	13.23	10.82	SFT2D2	chr1	protein_coding	SFT2 domain containing 2
up	ENSG00000280347.1	2.75172	0.293645	9.57685e-08	3.73602e-06	0.02	0.08	0.58	0.16	AC000123.2	chr7	TEC
up	ENSG00000166439.5	1.15669	5.74219	0.000371763	0.00328212	4.23	3.23	9.92	8.57	RNF169	chr11	protein_coding	ring finger protein 169
up	ENSG00000229808.1	2.43861	-0.72867	9.12821e-05	0.00105028	0.15	0.03	0.99	0.19	RP11-456P18.2	chr1	transcribed_processed_pseudogene
up	ENSG00000137941.16	2.37927	0.379015	7.39876e-07	2.02366e-05	0.05	0.03	0.23	0.24	TTLL7	chr1	protein_coding	tubulin tyrosine ligase-like family member 7
up	ENSG00000196436.8	1.21348	0.717923	0.00286815	0.0171616	0.92	0.2	2.04	0.89	NPIPB15	chr16	protein_coding	nuclear pore complex interacting protein family, member B15
up	ENSG00000197594.11	1.4828	3.63473	1.25304e-05	0.000206217	0.63	0.9	2.52	2.24	ENPP1	chr6	protein_coding	ectonucleotide pyrophosphatase/phosphodiesterase 1
up	ENSG00000269997.1	5.55357	-2.26531	0.000984721	0.00712489	0	0	0.5	0.29	RP11-214K3.21	chr12	sense_intronic
up	ENSG00000280184.1	6.05924	-1.92869	6.03883e-05	0.000740079	0	0	0.18	0.12	AL023806.1	chr6	protein_coding
up	ENSG00000117155.16	1.45749	4.23358	1.23916e-05	0.000204635	1.44	1.15	4.42	3.49	SSX2IP	chr1	protein_coding	synovial sarcoma, X breakpoint 2 interacting protein
up	ENSG00000280130.1	7.01058	-1.21218	4.73395e-07	1.40249e-05	0	0	1.93	1.25	AC073333.1	chr7	protein_coding
up	ENSG00000233485.1	4.93928	-2.62313	0.0106555	0.0457784	0	0	0.02	0.07	RP3-467K16.2	chr1	antisense
up	ENSG00000235823.1	2.00298	4.54728	3.09871e-09	2.09077e-07	3.96	2.46	14.56	14	OLMALINC	chr10	lincRNA	oligodendrocyte maturation-associated long intergenic non-coding RNA
up	ENSG00000124203.5	1.87723	0.475736	2.86755e-05	0.000407982	0.08	0.02	0.18	0.23	ZNF831	chr20	protein_coding	zinc finger protein 831
up	ENSG00000170419.10	5.22008	-2.46705	0.00579708	0.0293227	0	0	0.02	0.04	VSTM2A	chr7	protein_coding	V-set and transmembrane domain containing 2A
up	ENSG00000179772.7	5.5483	-2.26842	0.000984721	0.00712489	0	0	0.3	0.02	FOXS1	chr20	protein_coding	forkhead box S1
up	ENSG00000100697.14	1.76131	3.4398	3.07049e-07	9.7055e-06	0.44	0.36	2.09	0.94	DICER1	chr14	protein_coding	dicer 1, ribonuclease type III
up	ENSG00000254682.1	2.95257	0.184804	3.25106e-08	1.52248e-06	0.3	0.28	3.66	1.4	RP11-660L16.2	chr11	antisense
up	ENSG00000214188.9	2.17433	-1.37989	0.00591829	0.0297815	0.06	0.02	0.22	0.21	ST7-OT4	chr7	sense_intronic	ST7 overlapping transcript 4
up	ENSG00000124602.9	2.75264	-1.28973	0.000333787	0.00301394	0.04	0	0.19	0.14	UNC5CL	chr6	protein_coding	unc-5 homolog C (C. elegans)-like
up	ENSG00000118961.14	1.75246	4.15666	1.95456e-07	6.65915e-06	2.23	0.99	6.91	5.16	LDAH	chr2	protein_coding	lipid droplet associated hydrolase
up	ENSG00000112293.14	1.86045	1.01938	4.24659e-06	8.5673e-05	0.4	0	0.82	0.85	GPLD1	chr6	protein_coding	glycosylphosphatidylinositol specific phospholipase D1
up	ENSG00000137040.9	1.59183	4.56088	1.72943e-06	4.09864e-05	2.89	1.62	10.14	4.99	RANBP6	chr9	protein_coding	RAN binding protein 6
up	ENSG00000280114.1	4.93928	-2.62313	0.0106555	0.0457784	0	0	0.05	0.16	RP5-875O13.7	chr1	unprocessed_pseudogene
up	ENSG00000204556.4	4.1661	-1.36221	2.50803e-05	0.000365225	0.12	0	1.65	1.26	CTD-2514C3.1	chr20	unprocessed_pseudogene
up	ENSG00000260792.1	2.14905	-0.765391	0.000358866	0.0031871	0.08	0	0.29	0.11	RP11-982M15.8	chr14	lincRNA
up	ENSG00000261693.1	5.21589	-2.46948	0.00579708	0.0293227	0	0	0.05	0.05	RP13-467H17.1	chr8	antisense
up	ENSG00000258944.1	5.33753	-2.39797	0.00318265	0.0183721	0	0	0.28	0.2	RP4-647C14.3	chr14	antisense
up	ENSG00000263745.5	5.33753	-2.39797	0.00318265	0.0183721	0	0	0.13	0.09	RP11-161I6.2	chr18	lincRNA
up	ENSG00000175054.14	1.72188	4.1957	3.1542e-07	9.93299e-06	1.03	0.78	4.21	2.42	ATR	chr3	protein_coding	ATR serine/threonine kinase
up	ENSG00000226598.1	2.36036	-1.56398	0.00336729	0.0191205	0.28	0	0.76	1.01	AC017060.1	chr7	lincRNA
up	ENSG00000276672.1	2.58213	0.837952	9.84434e-09	5.47959e-07	0.13	0.04	0.62	0.56	RP11-142E9.1	chr13	sense_intronic
up	ENSG00000146666.5	1.68137	-0.151018	0.00106961	0.00763465	0.34	0.2	1.06	0.91	LINC00525	chr7	antisense	long intergenic non-protein coding RNA 525
up	ENSG00000130844.16	1.0651	4.7141	0.00116254	0.00821024	2.61	2.6	6.27	5.85	ZNF331	chr19	protein_coding	zinc finger protein 331
up	ENSG00000198774.4	3.45212	1.38529	3.91563e-14	1.52106e-11	0.02	0.11	0.89	0.65	RASSF9	chr12	protein_coding	Ras association (RalGDS/AF-6) domain family (N-terminal) member 9
up	ENSG00000147862.14	1.63643	2.71291	3.22032e-06	6.8172e-05	0.38	0.16	1.17	0.73	NFIB	chr9	protein_coding	nuclear factor I/B
up	ENSG00000273123.1	2.29382	-1.60793	0.00496299	0.0262915	0.22	0	1.01	0.35	RP11-9N20.3	chr3	antisense
up	ENSG00000206344.6	2.02131	1.35469	5.96698e-07	1.70364e-05	0.4	0.57	3.05	1.35	HCG27	chr6	protein_coding	HLA complex group 27 (non-protein coding)
up	ENSG00000139354.10	1.76054	2.88909	5.35469e-07	1.56042e-05	1.23	0.65	4.42	2.72	GAS2L3	chr12	protein_coding	growth arrest-specific 2 like 3
up	ENSG00000235092.5	1.90159	-1.0909	0.0065476	0.0322382	0	0.18	0.35	0.36	ID2-AS1	chr2	antisense	ID2 antisense RNA 1 (head to head)
up	ENSG00000120519.14	1.14633	2.15394	0.00127294	0.00885567	0.57	0.18	1.04	0.82	SLC10A7	chr4	protein_coding	solute carrier family 10, member 7
up	ENSG00000247844.1	1.04944	5.20517	0.00127312	0.00885567	9.19	10.62	28.8	16.91	CCAT1	chr8	lincRNA	colon cancer associated transcript 1 (non-protein coding)
up	ENSG00000156427.7	5.08579	-2.54329	0.0106555	0.0457784	0	0	0.05	0.11	FGF18	chr5	protein_coding	fibroblast growth factor 18
up	ENSG00000095015.5	1.43427	4.90678	1.37591e-05	0.000223438	2.12	1.94	6.36	5.83	MAP3K1	chr5	protein_coding	mitogen-activated protein kinase kinase kinase 1, E3 ubiquitin protein ligase
up	ENSG00000259994.1	3.50258	-0.111915	3.8537e-09	2.51452e-07	0.06	0	0.62	0.25	RP11-305E6.4	chr10	sense_overlapping
up	ENSG00000102385.12	1.9417	2.02994	2.0486e-07	6.91461e-06	0.23	0.16	1.01	0.65	DRP2	chrX	protein_coding	dystrophin related protein 2
up	ENSG00000226015.2	4.94218	-2.62147	0.0106555	0.0457784	0	0	0	0.17	CCT8P1	chr1	processed_pseudogene	chaperonin containing TCP1, subunit 8 (theta) pseudogene 1
up	ENSG00000119729.10	1.14817	3.50218	0.000619278	0.00493362	3.07	1.07	5.7	4.48	RHOQ	chr2	protein_coding	ras homolog family member Q
up	ENSG00000203819.6	2.30969	-0.637624	0.00018023	0.00181555	0.35	0.16	1.8	1.15	HIST2H2BC	chr1	processed_pseudogene	histone cluster 2, H2bc (pseudogene)
up	ENSG00000175356.12	2.34375	-1.55944	0.00791154	0.0375347	0	0.04	0.1	0.11	SCUBE2	chr11	protein_coding	signal peptide, CUB domain, EGF-like 2
up	ENSG00000151422.12	1.46377	3.48653	1.68731e-05	0.000264204	0.37	0.47	1.66	0.92	FER	chr5	protein_coding	fer (fps/fes related) tyrosine kinase
up	ENSG00000224745.1	5.07585	-2.54903	0.0106555	0.0457784	0	0	0.62	0	RP11-380G5.2	chr10	sense_intronic
up	ENSG00000075151.19	1.24453	6.34171	0.000125777	0.00135619	8.26	3.98	17.61	14.54	EIF4G3	chr1	protein_coding	eukaryotic translation initiation factor 4 gamma, 3
up	ENSG00000072364.12	2.13961	6.25315	1.40344e-10	1.61919e-08	3.45	1.59	14.63	9.98	AFF4	chr5	protein_coding	AF4/FMR2 family, member 4
up	ENSG00000237094.11	1.37455	0.412024	0.00194479	0.0124308	0.14	0.18	0.81	0.12	RP4-669L17.10	chr1	lincRNA
up	ENSG00000188312.13	1.17533	2.74107	0.000714311	0.0055782	0.38	0.34	0.9	0.92	CENPP	chr9	protein_coding	centromere protein P
up	ENSG00000181409.11	1.13652	3.40609	0.000717992	0.00559192	1.41	0.77	2.71	2.61	AATK	chr17	protein_coding	apoptosis-associated tyrosine kinase
up	ENSG00000188779.10	6.48422	-1.62022	4.2986e-05	0.000562988	0	0	0.12	0.06	SKOR1	chr15	protein_coding	SKI family transcriptional corepressor 1
up	ENSG00000109466.13	1.00802	3.66861	0.0024935	0.015317	2.34	1.82	5.42	3.9	KLHL2	chr4	protein_coding	kelch-like family member 2
up	ENSG00000232065.1	5.08721	-2.54247	0.0106555	0.0457784	0	0	0.18	0.73	LINC01063	chr3	antisense	long intergenic non-protein coding RNA 1063
up	ENSG00000140993.10	1.44059	1.80676	0.000120771	0.00131113	0.44	0.44	1.7	0.97	TIGD7	chr16	protein_coding	tigger transposable element derived 7
up	ENSG00000227496.1	1.79595	-1.01582	0.00490236	0.0260317	0.19	0	0.34	0.44	RP11-145A3.1	chr1	antisense
up	ENSG00000267940.1	2.00061	-0.842853	0.0016564	0.0110552	0.03	0.21	0.7	0.33	RP11-290F24.6	chr11	lincRNA
up	ENSG00000254859.1	5.8253	-2.08856	0.000314962	0.00286948	0	0	0.8	0.25	RP11-661A12.5	chr8	antisense
up	ENSG00000242338.6	6.25649	-1.78811	2.08226e-05	0.000312549	0	0	0.23	0.13	BMS1P4	chr10	transcribed_unprocessed_pseudogene	BMS1 ribosome biogenesis factor pseudogene 4
up	ENSG00000149451.17	1.36736	0.805044	0.00103933	0.00746472	0.13	0.26	0.65	0.46	ADAM33	chr20	protein_coding	ADAM metallopeptidase domain 33
up	ENSG00000246339.5	2.62896	-0.794457	5.1916e-05	0.00066251	0.03	0.02	0.31	0.05	EXTL3-AS1	chr8	antisense	EXTL3 antisense RNA 1
up	ENSG00000103540.16	1.68875	4.20901	4.9148e-07	1.44719e-05	1.73	0.97	5.9	3.8	CCP110	chr16	protein_coding	centriolar coiled coil protein 110kDa
up	ENSG00000254862.5	5.22008	-2.46705	0.00579708	0.0293227	0	0	0.07	0.19	RP11-159H22.2	chr11	antisense
up	ENSG00000214174.8	1.04741	2.215	0.00303325	0.0179673	0.86	0.48	1.85	1.25	AMZ2P1	chr17	transcribed_unprocessed_pseudogene	archaelysin family metallopeptidase 2 pseudogene 1
up	ENSG00000188921.13	1.4619	2.72649	2.89717e-05	0.000411505	0.44	0.29	1.26	0.99	HACD4	chr9	protein_coding	3-hydroxyacyl-CoA dehydratase 4
up	ENSG00000272654.1	1.16268	0.214145	0.0118282	0.0495746	0.37	0.43	1.06	0.94	RP11-422P24.11	chr1	lincRNA
up	ENSG00000278768.1	1.2938	0.838009	0.00147902	0.0100398	1.4	0.23	3.34	1.21	BACE1-AS	chr11	antisense	BACE1 antisense RNA
up	ENSG00000129422.13	2.46902	5.19134	4.91526e-13	1.35608e-10	1.6	1.01	9.87	6.22	MTUS1	chr8	protein_coding	microtubule associated tumor suppressor 1
up	ENSG00000124151.18	1.56657	6.01118	1.77018e-06	4.15237e-05	4.14	3.05	12.69	10.96	NCOA3	chr20	protein_coding	nuclear receptor coactivator 3
up	ENSG00000270804.1	1.53165	0.826332	0.000271081	0.0025626	0.79	0.8	2.4	2.71	CTD-2583A14.11	chr19	transcribed_processed_pseudogene
up	ENSG00000166233.12	1.01965	5.86119	0.00163639	0.0109331	1.9	1.22	3.86	3.17	ARIH1	chr15	protein_coding	ariadne RBR E3 ubiquitin protein ligase 1
up	ENSG00000084676.15	1.72413	3.08814	6.5424e-07	1.83491e-05	0.6	0.3	1.69	1.64	NCOA1	chr2	protein_coding	nuclear receptor coactivator 1
up	ENSG00000253559.1	5.91077	-2.03123	0.000180253	0.00181555	0	0	0.36	0.3	OSGEPL1-AS1	chr2	antisense	OSGEPL1 antisense RNA 1
up	ENSG00000165219.21	1.19525	6.42934	0.000227266	0.00220508	4.63	3.98	11.43	10.46	GAPVD1	chr9	protein_coding	GTPase activating protein and VPS9 domains 1
up	ENSG00000108924.13	4.93782	-2.62396	0.0106555	0.0457784	0	0	0.02	0.03	HLF	chr17	protein_coding	hepatic leukemia factor
up	ENSG00000261326.2	3.67399	1.75598	2.63276e-16	1.85624e-13	0	0.15	1.74	0.38	LINC01355	chr1	lincRNA	long intergenic non-protein coding RNA 1355
up	ENSG00000196693.14	1.17216	3.53462	0.000494749	0.00417894	1.12	0.96	3.25	1.97	ZNF33B	chr10	protein_coding	zinc finger protein 33B
up	ENSG00000124406.16	8.41486	-0.0228844	5.78289e-15	2.93562e-12	0	0	0.21	0.11	ATP8A1	chr4	protein_coding	ATPase, aminophospholipid transporter (APLT), class I, type 8A, member 1
up	ENSG00000146858.7	1.36317	3.16603	6.59297e-05	0.000794826	3.08	1.89	7.22	7.01	ZC3HAV1L	chr7	protein_coding	zinc finger CCCH-type, antiviral 1-like
up	ENSG00000130856.15	1.33165	3.66618	7.64263e-05	0.000898912	0.86	0.67	2.16	2.15	ZNF236	chr18	protein_coding	zinc finger protein 236
up	ENSG00000172478.17	1.07617	2.66392	0.00187823	0.01206	1.38	1.23	2.64	3.49	C2orf54	chr2	protein_coding	chromosome 2 open reading frame 54
up	ENSG00000214894.6	2.66969	-0.209045	8.72082e-07	2.33002e-05	0.16	0	0.76	0.45	LINC00243	chr6	lincRNA	long intergenic non-protein coding RNA 243
up	ENSG00000244332.1	1.5967	0.669076	0.000155651	0.00162381	1.71	0.22	4.57	2.12	RP11-119K6.6	chr10	sense_overlapping
up	ENSG00000230325.1	2.2074	-0.395775	0.00013085	0.00140611	0.33	0.47	2.55	1.61	RP11-385F5.4	chr1	antisense
up	ENSG00000117528.11	1.26065	5.39102	0.000112611	0.00123522	7.04	4.6	16.47	14.49	ABCD3	chr1	protein_coding	ATP-binding cassette, sub-family D (ALD), member 3
up	ENSG00000163683.11	1.35783	5.69524	3.22084e-05	0.000448444	4.48	3.42	10.94	11.53	SMIM14	chr4	protein_coding	small integral membrane protein 14
up	ENSG00000151320.10	2.27839	-0.323443	6.30724e-05	0.000767084	0	0.02	0.06	0.06	AKAP6	chr14	protein_coding	A kinase (PRKA) anchor protein 6
up	ENSG00000234509.1	6.97657	-1.23979	7.28551e-07	2.00131e-05	0	0	0.28	0.26	AP000253.1	chr21	lincRNA
up	ENSG00000270008.1	3.76941	-1.65464	0.000344246	0.00308642	0.05	0	0.6	0.42	RP11-298P3.4	chr13	processed_transcript
up	ENSG00000111961.16	1.0377	3.95504	0.00174257	0.0114519	1.15	0.84	2.5	2.04	SASH1	chr6	protein_coding	SAM and SH3 domain containing 1
up	ENSG00000070214.15	1.44267	5.67624	1.05311e-05	0.000181466	2.25	2	6.44	6.37	SLC44A1	chr9	protein_coding	solute carrier family 44 (choline transporter), member 1
up	ENSG00000151012.13	1.43756	4.01557	1.78575e-05	0.000277392	0.75	0.83	3.21	1.56	SLC7A11	chr4	protein_coding	solute carrier family 7 (anionic amino acid transporter light chain, xc- system), member 11
up	ENSG00000260418.1	3.3135	-0.867224	2.78505e-06	6.04707e-05	0.33	0	2.79	1.27	RP3-406A7.7	chr6	lincRNA
up	ENSG00000065613.13	1.18251	4.56641	0.00032907	0.00298089	1.81	1.47	5.47	2.81	SLK	chr10	protein_coding	STE20-like kinase
up	ENSG00000129451.11	5.65306	-2.202	0.000984721	0.00712489	0	0	0.07	0.07	KLK10	chr19	protein_coding	kallikrein-related peptidase 10
up	ENSG00000146757.13	1.57503	1.58524	3.89645e-05	0.000521348	0.27	0.52	1.9	0.71	ZNF92	chr7	protein_coding	zinc finger protein 92
up	ENSG00000228989.1	1.74778	-0.887987	0.0038114	0.0212105	0.69	0.11	1.48	1.68	AC133528.2	chr2	antisense
up	ENSG00000280276.1	2.46982	0.442938	2.49296e-07	8.19282e-06	0.23	0.1	1.36	0.72	RP11-314C9.1	chr2	TEC
up	ENSG00000070388.11	5.21589	-2.46948	0.00579708	0.0293227	0	0	0.14	0.12	FGF22	chr19	protein_coding	fibroblast growth factor 22
up	ENSG00000075292.18	1.04851	4.92463	0.00131375	0.00909838	2.57	1.91	6.83	3.49	ZNF638	chr2	protein_coding	zinc finger protein 638
up	ENSG00000280099.1	2.83072	-1.65389	0.00183495	0.011851	0.05	0	0.36	0.07	RP11-33E12.2	chr1	TEC
up	ENSG00000196337.10	5.33889	-2.39718	0.00318265	0.0183721	0	0	0.05	0.06	CGB7	chr19	protein_coding	chorionic gonadotropin, beta polypeptide 7
up	ENSG00000179455.7	1.28397	0.619965	0.00227322	0.0141558	0.34	0.08	0.51	0.64	MKRN3	chr15	protein_coding	makorin ring finger protein 3
up	ENSG00000173611.17	2.29035	3.40728	8.20636e-11	1.00625e-08	0.29	0.23	1.97	0.83	SCAI	chr9	protein_coding	suppressor of cancer cell invasion
up	ENSG00000159086.14	1.41317	4.23028	2.17403e-05	0.000324024	2.41	1.84	7.47	5.11	PAXBP1	chr21	protein_coding	PAX3 and PAX7 binding protein 1
up	ENSG00000258702.1	5.08437	-2.54411	0.0106555	0.0457784	0	0	0.04	0.06	RP11-433J8.1	chr14	lincRNA
up	ENSG00000165525.17	1.04677	3.16721	0.00201712	0.0128382	0.68	0.91	2.35	1.31	NEMF	chr14	protein_coding	nuclear export mediator factor
up	ENSG00000184838.14	2.16433	-1.37167	0.00591829	0.0297815	0	0.09	0.14	0.28	PRR16	chr5	protein_coding	proline rich 16
up	ENSG00000148943.11	1.0138	5.29447	0.00183076	0.0118481	4.1	5.64	12.62	9.29	LIN7C	chr11	protein_coding	lin-7 homolog C (C. elegans)
up	ENSG00000243710.7	1.2726	1.03211	0.00127504	0.00886662	0.25	0.12	0.56	0.44	CFAP57	chr1	protein_coding	cilia and flagella associated protein 57
up	ENSG00000215644.9	1.76739	0.788175	1.95604e-05	0.000299085	0.54	0.02	1.56	0.63	GCGR	chr17	protein_coding	glucagon receptor
up	ENSG00000120137.6	1.52989	5.00089	3.68861e-06	7.64279e-05	1.58	1.18	5.39	3.46	PANK3	chr5	protein_coding	pantothenate kinase 3
up	ENSG00000215483.8	5.20893	-2.47352	0.00579708	0.0293227	0	0	0.16	0	LINC00598	chr13	lincRNA	long intergenic non-protein coding RNA 598
up	ENSG00000269929.1	1.70549	0.575474	0.000131668	0.00141251	0.11	0.68	1.9	0.93	RP11-2B6.2	chr9	lincRNA
up	ENSG00000122257.18	1.4166	4.27974	2.06339e-05	0.000312549	1.68	1.11	5.56	2.73	RBBP6	chr16	protein_coding	retinoblastoma binding protein 6
up	ENSG00000118482.11	1.75508	3.81424	2.35126e-07	7.80127e-06	0.77	0.48	3.11	1.58	PHF3	chr6	protein_coding	PHD finger protein 3
up	ENSG00000224738.1	1.71947	-0.319692	0.000713325	0.00557543	0.37	0.03	0.67	0.88	AC099850.1	chr17	antisense
up	ENSG00000272807.1	6.80476	-1.37353	2.72467e-06	5.96016e-05	0	0	1.29	0.13	RP11-260M2.1	chr2	antisense
up	ENSG00000234617.1	5.07868	-2.54739	0.0106555	0.0457784	0	0	0.33	0.08	SNRK-AS1	chr3	antisense	SNRK antisense RNA 1
up	ENSG00000041515.15	4.20086	0.204354	3.34935e-12	7.39244e-10	0.02	0	0.26	0.19	MYO16	chr13	protein_coding	myosin XVI
up	ENSG00000273007.1	5.08437	-2.54411	0.0106555	0.0457784	0	0	0.07	0.11	RP11-170N16.3	chr4	antisense
up	ENSG00000145949.9	2.315	-1.01279	0.000655591	0.00516136	0	0.04	0.07	0.15	MYLK4	chr6	protein_coding	myosin light chain kinase family, member 4
up	ENSG00000154153.13	1.74269	3.53153	3.69478e-07	1.13536e-05	1.34	1.17	4.6	4.72	FAM134B	chr5	protein_coding	family with sequence similarity 134, member B
up	ENSG00000160352.15	1.45144	3.18014	2.59108e-05	0.000376456	0.46	0.72	2.3	1.27	ZNF714	chr19	protein_coding	zinc finger protein 714
up	ENSG00000159714.10	5.55753	-2.26298	0.000984721	0.00712489	0	0	0.09	0.12	ZDHHC1	chr16	protein_coding	zinc finger, DHHC-type containing 1
up	ENSG00000166415.14	2.69952	1.20749	5.37165e-10	5.0428e-08	0.07	0.06	0.65	0.29	WDR72	chr15	protein_coding	WD repeat domain 72
up	ENSG00000138768.14	1.29148	4.83657	8.66453e-05	0.00100376	3.88	3.15	10.64	8.49	USO1	chr4	protein_coding	USO1 vesicle transport factor
up	ENSG00000128833.12	2.25685	4.43051	4.5305e-11	6.28378e-09	1.07	0.8	5.74	4.22	MYO5C	chr15	protein_coding	myosin VC
up	ENSG00000279203.1	5.5483	-2.26842	0.000984721	0.00712489	0	0	0.63	0.05	AC005785.5	chr19	TEC
up	ENSG00000275576.1	5.45635	-2.32609	0.00176277	0.0114519	0	0	0.2	0.69	RP5-836N17.4	chr20	sense_intronic
up	ENSG00000238105.7	1.22753	1.96332	0.000764517	0.00589101	0.3	0.45	1.21	0.74	GOLGA2P5	chr12	transcribed_unprocessed_pseudogene	golgin A2 pseudogene 5
up	ENSG00000014824.13	1.21036	4.83115	0.000228435	0.00221472	2.14	2.71	7.17	5.31	SLC30A9	chr4	protein_coding	solute carrier family 30 (zinc transporter), member 9
up	ENSG00000135365.15	1.28639	5.85058	7.8069e-05	0.000916534	9.79	5.64	21.21	20.5	PHF21A	chr11	protein_coding	PHD finger protein 21A
up	ENSG00000121988.17	1.38798	2.09634	0.000134884	0.0014385	0.24	0.27	0.69	0.8	ZRANB3	chr2	protein_coding	zinc finger, RAN-binding domain containing 3
up	ENSG00000068615.16	1.10445	1.43575	0.00279984	0.0168083	0.67	0.06	0.94	0.83	REEP1	chr2	protein_coding	receptor accessory protein 1
up	ENSG00000175395.15	1.51932	1.45602	6.34119e-05	0.000770106	0.46	0.1	1.3	0.54	ZNF25	chr10	protein_coding	zinc finger protein 25
up	ENSG00000113441.15	1.65944	4.41491	7.31435e-07	2.00489e-05	0.7	0.68	3.07	1.76	LNPEP	chr5	protein_coding	leucyl/cystinyl aminopeptidase
up	ENSG00000164754.12	1.51965	7.28804	3.14662e-06	6.7003e-05	15.55	10.23	44.13	37.88	RAD21	chr8	protein_coding	RAD21 homolog (S. pombe)
up	ENSG00000145908.12	1.26478	4.38557	0.000133531	0.0014271	2.29	2.59	8.7	4.36	ZNF300	chr5	protein_coding	zinc finger protein 300
up	ENSG00000240250.3	3.58582	-1.7786	0.00133033	0.00918563	0	0.17	1.09	1.35	RN7SL541P	chr5	misc_RNA	RNA, 7SL, cytoplasmic 541, pseudogene
up	ENSG00000137752.22	1.91329	0.817821	1.00599e-05	0.00017513	0.14	0.32	0.74	1.14	CASP1	chr11	protein_coding	caspase 1, apoptosis-related cysteine peptidase
up	ENSG00000105792.19	2.84934	0.214277	2.11859e-08	1.04416e-06	0.1	0	0.65	0.25	CFAP69	chr7	protein_coding	cilia and flagella associated protein 69
up	ENSG00000272791.1	2.65073	-1.34694	0.00129689	0.00899146	0	0.15	0.49	0.54	RP11-464F9.22	chr10	lincRNA
up	ENSG00000164164.15	1.65736	4.54682	6.80734e-07	1.90291e-05	1.73	0.8	5.72	3.15	OTUD4	chr4	protein_coding	OTU deubiquitinase 4
up	ENSG00000174953.13	1.13113	5.42751	0.000509054	0.00428529	4.22	2.84	9.46	7.71	DHX36	chr3	protein_coding	DEAH (Asp-Glu-Ala-His) box polypeptide 36
up	ENSG00000147180.16	2.69133	0.528866	2.20401e-08	1.07997e-06	0.09	0.03	0.67	0.21	ZNF711	chrX	protein_coding	zinc finger protein 711
up	ENSG00000198554.11	1.66154	4.18016	7.54938e-07	2.05599e-05	1.62	0.91	5.2	3.7	WDHD1	chr14	protein_coding	WD repeat and HMG-box DNA binding protein 1
up	ENSG00000107099.15	1.15677	2.60639	0.000845831	0.0063687	0.53	0.28	0.96	1.05	DOCK8	chr9	protein_coding	dedicator of cytokinesis 8
up	ENSG00000090905.17	1.01474	5.58411	0.00174976	0.0114519	4.18	2.45	8.1	6.75	TNRC6A	chr16	protein_coding	trinucleotide repeat containing 6A
up	ENSG00000151150.20	3.18383	2.92499	6.2731e-17	5.30746e-14	0.09	0.05	0.7	0.69	ANK3	chr10	protein_coding	ankyrin 3, node of Ranvier (ankyrin G)
up	ENSG00000008311.14	6.06162	-1.92724	6.03883e-05	0.000740079	0	0	0.09	0.09	AASS	chr7	protein_coding	aminoadipate-semialdehyde synthase
up	ENSG00000088970.15	1.69123	3.0726	1.1057e-06	2.84056e-05	1.91	1.21	6.01	5.22	KIZ	chr20	protein_coding	kizuna centrosomal protein
up	ENSG00000143702.15	1.38928	5.3058	2.23925e-05	0.000332379	3.14	1.97	9.56	5.3	CEP170	chr1	protein_coding	centrosomal protein 170kDa
up	ENSG00000122481.16	1.07805	1.55481	0.00333449	0.0190108	2.22	0.3	3.46	2.54	RWDD3	chr1	protein_coding	RWD domain containing 3
up	ENSG00000164761.8	1.15529	0.750093	0.005376	0.0279676	0.34	0.37	1.07	0.69	TNFRSF11B	chr8	protein_coding	tumor necrosis factor receptor superfamily, member 11b
up	ENSG00000227764.1	1.42481	0.212053	0.00184874	0.0119249	1.95	0.79	3.61	4.71	RP11-354K1.1	chr1	lincRNA
up	ENSG00000155962.12	2.36179	0.251502	6.29547e-07	1.77942e-05	0.22	0	0.71	0.6	CLIC2	chrX	protein_coding	chloride intracellular channel 2
up	ENSG00000243244.5	3.26787	2.6734	5.85111e-17	5.12113e-14	0.2	0.17	2.31	1.59	STON1	chr2	protein_coding	stonin 1
up	ENSG00000279667.1	6.2599	-1.78602	2.08226e-05	0.000312549	0	0	0.37	0.35	RP11-656D10.7	chr1	TEC
up	ENSG00000187231.13	2.2448	3.05618	3.39246e-10	3.45813e-08	0.29	0.19	1.41	1.07	SESTD1	chr2	protein_coding	SEC14 and spectrin domains 1
up	ENSG00000279130.1	4.93928	-2.62313	0.0106555	0.0457784	0	0	0.13	0.48	RP11-278J6.4	chr5	TEC
up	ENSG00000122008.15	1.15256	2.79204	0.000816669	0.00618951	0.88	0.36	2.14	0.94	POLK	chr5	protein_coding	polymerase (DNA directed) kappa
up	ENSG00000146592.16	5.98935	-1.97753	0.000103947	0.00115344	0	0	0.03	0.03	CREB5	chr7	protein_coding	cAMP responsive element binding protein 5
up	ENSG00000258441.1	2.5841	0.0204166	1.21283e-06	3.05398e-05	0.14	0.11	1.15	0.52	LINC00641	chr14	processed_transcript	long intergenic non-protein coding RNA 641
up	ENSG00000132680.10	1.13532	6.08602	0.000464613	0.00398137	7.73	8.88	24.38	16.28	KIAA0907	chr1	protein_coding	KIAA0907
up	ENSG00000113658.16	1.50037	5.19618	5.12933e-06	9.92323e-05	2.73	2.07	8.9	6.2	SMAD5	chr5	protein_coding	SMAD family member 5
up	ENSG00000273284.1	5.73614	-2.14747	0.000554672	0.00448794	0	0	0.46	0.03	RP11-888D10.4	chr18	sense_intronic
up	ENSG00000279794.1	3.50969	-1.83013	0.0020986	0.0132504	0	0.07	0.82	0.14	CTD-2621I17.3	chr19	TEC
up	ENSG00000272382.1	3.56861	-1.1169	9.62048e-06	0.000168173	0.09	0	0.7	0.66	CTD-2035E11.4	chr5	lincRNA
up	ENSG00000139218.17	1.1789	5.52266	0.000292865	0.00274806	2.73	1.79	7.25	4.11	SCAF11	chr12	protein_coding	SR-related CTD-associated factor 11
up	ENSG00000248710.1	2.41188	3.48544	1.01474e-11	1.72576e-09	0.84	0.99	7.15	3.69	RP11-432B6.3	chr3	protein_coding
up	ENSG00000163867.16	1.42079	2.02814	9.59909e-05	0.00109454	0.32	0.26	0.85	0.86	ZMYM6	chr1	protein_coding	zinc finger, MYM-type 6
up	ENSG00000272864.1	4.92913	-2.62895	0.0106555	0.0457784	0	0	0.49	0	RP11-17E13.2	chr1	lincRNA
up	ENSG00000243660.9	1.50556	1.15168	0.000124471	0.00134325	0.72	0.18	1.38	1.49	ZNF487	chr10	protein_coding	zinc finger protein 487
up	ENSG00000189423.11	4.61971	-0.261441	3.37947e-10	3.45813e-08	0.05	0	1.19	0.31	USP32P3	chr17	transcribed_unprocessed_pseudogene	ubiquitin specific peptidase 32 pseudogene 3
up	ENSG00000253686.1	1.4138	0.461569	0.00111765	0.00792445	0.31	0.12	0.73	0.54	LINC01484	chr5	lincRNA	long intergenic non-protein coding RNA 1484
up	ENSG00000279057.1	5.73741	-2.14671	0.000554672	0.00448794	0	0	0.27	0.04	CTD-3126B10.5	chr16	TEC
up	ENSG00000280798.1	1.11129	5.19548	0.000650098	0.00513417	7.19	5.16	15.45	14.16	LINC00294	chr11	lincRNA	long intergenic non-protein coding RNA 294
up	ENSG00000139154.14	1.22036	4.8471	0.000200208	0.0019773	3.4	1.79	7.74	5.67	AEBP2	chr12	protein_coding	AE binding protein 2
up	ENSG00000088340.15	2.20685	3.29449	3.58286e-10	3.60873e-08	0.7	0.3	3.36	1.83	FER1L4	chr20	unitary_pseudogene	fer-1-like family member 4, pseudogene (functional)
up	ENSG00000227533.5	1.043	1.70729	0.00505176	0.0266301	1.64	1.58	4.59	2.8	SLC2A1-AS1	chr1	lincRNA	SLC2A1 antisense RNA 1
up	ENSG00000065243.18	1.62016	4.80333	1.05743e-06	2.73873e-05	2.31	1.34	8.12	4.37	PKN2	chr1	protein_coding	protein kinase N2
up	ENSG00000279283.1	2.84926	0.644932	1.34281e-09	1.082e-07	0.33	0	2.07	0.73	RP11-417L19.5	chr12	TEC
up	ENSG00000268205.1	2.27968	2.10212	2.80949e-09	1.92731e-07	0.21	0.37	1.93	1.22	CTC-444N24.11	chr19	lincRNA
up	ENSG00000119844.14	1.38174	4.82082	2.83153e-05	0.000403764	2.67	3.99	10.53	8.8	AFTPH	chr2	protein_coding	aftiphilin
up	ENSG00000176809.10	1.01012	1.54085	0.00594835	0.0298926	0.36	0.1	0.49	0.55	LRRC37A3	chr17	protein_coding	leucine rich repeat containing 37, member A3
up	ENSG00000117016.9	1.99001	0.674663	4.30452e-06	8.6233e-05	0.11	0.03	0.39	0.24	RIMS3	chr1	protein_coding	regulating synaptic membrane exocytosis 3
up	ENSG00000263080.1	1.98944	-1.24082	0.00621075	0.0309343	0	0.21	0.43	0.45	RP11-485G7.5	chr16	antisense
up	ENSG00000172888.11	1.09686	4.70263	0.000823392	0.00623434	2.01	1.68	5.26	3.52	ZNF621	chr3	protein_coding	zinc finger protein 621
up	ENSG00000134215.15	3.04848	3.33056	1.44596e-16	1.07945e-13	0.45	0.27	3.22	3.44	VAV3	chr1	protein_coding	vav 3 guanine nucleotide exchange factor
up	ENSG00000275481.1	3.70197	-0.206344	4.32729e-09	2.75968e-07	0.03	0.03	0.55	0.25	RP11-474P2.6	chr12	lincRNA
up	ENSG00000275632.1	1.75158	0.0698944	0.000258917	0.00246344	0.7	0.71	3.4	1.94	RP5-967N21.11	chr20	lincRNA
up	ENSG00000188206.6	2.96415	4.12396	1.17123e-16	9.29001e-14	0.55	0.83	9.49	2.52	HNRNPU-AS1	chr1	antisense	HNRNPU antisense RNA 1
up	ENSG00000231025.1	1.64543	1.53642	1.31382e-05	0.00021459	0.61	0.05	1.61	0.73	RP11-175O19.4	chr10	antisense
up	ENSG00000156222.11	4.33549	-1.23304	4.68346e-06	9.18667e-05	0.01	0	0.13	0.2	SLC28A1	chr15	protein_coding	solute carrier family 28 (concentrative nucleoside transporter), member 1
up	ENSG00000125772.12	1.57367	3.36244	4.28266e-06	8.59309e-05	0.83	0.81	3.65	1.78	GPCPD1	chr20	protein_coding	glycerophosphocholine phosphodiesterase GDE1 homolog (S. cerevisiae)
up	ENSG00000277159.1	1.38153	-0.167657	0.00712821	0.0345032	0.03	0.18	0.47	0.14	RP11-88E10.4	chr13	lincRNA
up	ENSG00000198074.9	3.12234	-1.0044	5.26881e-05	0.000670417	0.03	0.06	0.44	0.4	AKR1B10	chr7	protein_coding	aldo-keto reductase family 1, member B10 (aldose reductase)
up	ENSG00000279744.1	3.40341	0.0297574	1.61149e-09	1.24704e-07	0.15	0	1.22	0.67	RP13-20L14.10	chr17	TEC
up	ENSG00000280214.1	6.19141	-1.83478	3.53364e-05	0.000481175	0	0	0.23	0.09	CTD-2012K14.5	chr16	TEC
up	ENSG00000225975.6	1.71601	-0.278143	0.00149384	0.0101246	0.09	0.59	1.26	1.16	LINC01534	chr19	lincRNA	long intergenic non-protein coding RNA 1534
up	ENSG00000115085.13	3.21569	-2.03049	0.00833327	0.0390898	0.02	0	0.18	0.02	ZAP70	chr2	protein_coding	zeta-chain (TCR) associated protein kinase 70kDa
up	ENSG00000275223.1	1.89981	0.628001	1.57957e-05	0.000251996	0.79	0.65	3.65	2.37	RP1-63M2.7	chr20	lincRNA
up	ENSG00000177683.13	1.43537	3.72348	1.99444e-05	0.00030355	1.94	1.43	5.87	4.28	THAP5	chr7	protein_coding	THAP domain containing 5
up	ENSG00000120322.3	6.13627	-1.87519	3.53364e-05	0.000481175	0	0	0.07	0.17	PCDHB8	chr5	protein_coding	protocadherin beta 8
up	ENSG00000254905.1	5.65436	-2.20123	0.000554672	0.00448794	0	0	0.44	0.52	RP11-712L6.7	chr11	antisense
up	ENSG00000235381.1	1.70722	-0.0723561	0.00030591	0.00284731	0.21	0	0.38	0.43	RP11-477D19.2	chr6	antisense
up	ENSG00000147118.10	1.23831	2.16109	0.000601757	0.00481368	0.6	0.66	2.35	0.98	ZNF182	chrX	protein_coding	zinc finger protein 182
up	ENSG00000163939.18	1.58878	4.23609	2.08666e-06	4.75863e-05	1.19	0.88	3.92	3.03	PBRM1	chr3	protein_coding	polybromo 1
up	ENSG00000196604.11	2.21908	-1.3537	0.00186139	0.0119913	0.04	0	0.17	0.04	POTEF	chr2	protein_coding	POTE ankyrin domain family, member F
up	ENSG00000277744.1	2.89531	-1.16864	0.000308213	0.00286244	0	0.31	1.85	0.71	CTC-435M10.12	chr19	sense_intronic
up	ENSG00000115594.11	1.76696	0.980537	1.8916e-05	0.000290632	0.16	0.07	0.43	0.45	IL1R1	chr2	protein_coding	interleukin 1 receptor, type I
up	ENSG00000055208.17	1.7069	5.05498	2.71112e-07	8.75491e-06	3.99	2	12.22	9.48	TAB2	chr6	protein_coding	TGF-beta activated kinase 1/MAP3K7 binding protein 2
up	ENSG00000097096.8	1.61441	0.523021	0.000266719	0.00252606	0.11	0.09	0.37	0.33	SYDE2	chr1	protein_coding	synapse defective 1, Rho GTPase, homolog 2 (C. elegans)
up	ENSG00000182141.9	1.78924	0.814237	1.87602e-05	0.000288769	0.23	0.04	0.68	0.38	ZNF708	chr19	protein_coding	zinc finger protein 708
up	ENSG00000173875.13	1.66515	3.87373	8.80086e-07	2.34893e-05	1.09	0.8	3.89	2.8	ZNF791	chr19	protein_coding	zinc finger protein 791
up	ENSG00000138764.13	1.32338	5.14813	5.34506e-05	0.000676987	3.43	2.13	7.49	7.93	CCNG2	chr4	protein_coding	cyclin G2
up	ENSG00000164291.16	1.09894	3.19915	0.00116222	0.00821024	1.29	1.12	2.74	3.01	ARSK	chr5	protein_coding	arylsulfatase family, member K
up	ENSG00000163635.17	1.15276	3.70736	0.000566312	0.00456756	1.02	0.8	2.69	1.82	ATXN7	chr3	protein_coding	ataxin 7
up	ENSG00000227470.1	5.21171	-2.4719	0.00579708	0.0293227	0	0	1.81	0.41	AC073415.2	chr2	processed_pseudogene
up	ENSG00000032219.18	1.97791	2.07385	1.14878e-07	4.37158e-06	0.29	0.17	1.26	0.75	ARID4A	chr14	protein_coding	AT rich interactive domain 4A (RBP1-like)
up	ENSG00000063127.15	2.52713	0.56686	6.71537e-08	2.77755e-06	0.17	0.04	0.76	0.65	SLC6A16	chr19	protein_coding	solute carrier family 6, member 16
up	ENSG00000280119.1	6.12455	-1.88233	6.03883e-05	0.000740079	0	0	0.1	0.03	AC093642.1	chr2	TEC
up	ENSG00000166924.8	1.66619	0.791428	8.46118e-05	0.000983645	0.22	0.16	0.55	0.78	NYAP1	chr7	protein_coding	neuronal tyrosine-phosphorylated phosphoinositide-3-kinase adaptor 1
up	ENSG00000171843.15	1.59485	3.97235	2.22638e-06	5.05004e-05	1.09	0.87	3.55	3.03	MLLT3	chr9	protein_coding	myeloid/lymphoid or mixed-lineage leukemia (trithorax homolog, Drosophila); translocated to, 3
up	ENSG00000128918.14	1.68308	-0.797371	0.00300912	0.0178452	0.08	0	0.18	0.14	ALDH1A2	chr15	protein_coding	aldehyde dehydrogenase 1 family, member A2
up	ENSG00000279689.1	1.32908	0.403483	0.00336202	0.0191205	0.07	0.27	0.5	0.43	RP11-574K11.32	chr10	TEC
up	ENSG00000183340.6	1.25825	4.41264	0.000144583	0.00152781	3.31	4.39	12.17	8.35	JRKL	chr11	protein_coding	JRK-like
up	ENSG00000139324.11	1.33349	2.82367	0.000123824	0.0013374	0.47	0.49	1.67	1.04	TMTC3	chr12	protein_coding	transmembrane and tetratricopeptide repeat containing 3
up	ENSG00000227292.1	1.33888	0.739344	0.00143439	0.00979347	0.99	1.5	3.56	3.42	AC009229.5	chr2	lincRNA
up	ENSG00000163126.14	1.06479	1.16959	0.00610808	0.0306394	0.54	0.4	1.4	0.78	ANKRD23	chr2	protein_coding	ankyrin repeat domain 23
up	ENSG00000124493.13	2.84386	-2.25914	0.0103213	0.0457784	0	0	0.02	0.02	GRM4	chr6	protein_coding	glutamate receptor, metabotropic 4
up	ENSG00000108506.11	1.33528	3.16261	9.23259e-05	0.00105893	0.71	0.72	2.3	1.72	INTS2	chr17	protein_coding	integrator complex subunit 2
up	ENSG00000129595.12	1.77159	2.17115	1.15098e-06	2.92707e-05	0.57	0.16	1.42	1.39	EPB41L4A	chr5	protein_coding	erythrocyte membrane protein band 4.1 like 4A
up	ENSG00000217455.8	5.455	-2.32688	0.00176277	0.0114519	0	0	0.09	0.2	AC091801.1	chr7	lincRNA
up	ENSG00000235091.1	5.2131	-2.4711	0.00579708	0.0293227	0	0	0.31	0.12	WI2-85898F10.1	chr22	lincRNA
up	ENSG00000275542.1	5.08152	-2.54575	0.0106555	0.0457784	0	0	0.36	0.25	RP11-455O6.9	chr17	lincRNA
up	ENSG00000133640.18	2.8844	-0.859717	3.80526e-05	0.000511033	0.02	0.02	0.18	0.09	LRRIQ1	chr12	protein_coding	leucine-rich repeats and IQ motif containing 1
up	ENSG00000088387.17	1.12654	5.38631	0.000539436	0.00448622	3.13	2.46	7.57	5.98	DOCK9	chr13	protein_coding	dedicator of cytokinesis 9
up	ENSG00000104331.8	1.08059	6.72134	0.000823566	0.00623434	9.4	7.21	21.33	17.68	IMPAD1	chr8	protein_coding	inositol monophosphatase domain containing 1
up	ENSG00000249614.1	2.13391	0.2759	6.7981e-06	0.000126225	0.45	0.4	3.29	0.94	RP11-703G6.1	chr4	lincRNA
up	ENSG00000215267.8	5.21171	-2.4719	0.00579708	0.0293227	0	0	0.31	0.07	AKR1C7P	chr10	transcribed_unprocessed_pseudogene	aldo-keto reductase family 1, member C7, pseudogene
up	ENSG00000272301.1	7.2537	-1.01648	3.88108e-08	1.75284e-06	0	0	1.28	1.72	RP11-111M22.4	chr11	lincRNA
up	ENSG00000270562.1	4.06353	-1.43788	3.84838e-05	0.000516277	0.02	0	0.39	0	RP11-154H23.3	chr3	lincRNA
up	ENSG00000162039.14	2.1414	0.689521	1.77174e-06	4.15237e-05	0.28	0.15	1.28	0.87	MEIOB	chr16	protein_coding	meiosis specific with OB domains
up	ENSG00000261123.1	3.56861	-1.1169	9.62048e-06	0.000168173	0.14	0	1.08	1.01	RP11-304L19.3	chr16	sense_intronic
up	ENSG00000105866.13	2.11011	2.49003	8.04166e-09	4.6815e-07	0.31	0.27	1.92	0.92	SP4	chr7	protein_coding	Sp4 transcription factor
up	ENSG00000090661.11	1.29725	1.31209	0.000836658	0.00631649	0.67	0.64	1.77	1.8	CERS4	chr19	protein_coding	ceramide synthase 4
up	ENSG00000031003.10	1.44014	4.21989	1.59575e-05	0.000254259	1.76	1.38	5.62	3.87	FAM13B	chr5	protein_coding	family with sequence similarity 13, member B
up	ENSG00000251574.6	5.2145	-2.47029	0.00579708	0.0293227	0	0	0.1	0.06	RP11-6N13.1	chr5	lincRNA
up	ENSG00000273759.1	3.08757	-0.713301	5.4647e-06	0.000105	0.24	0	1.77	0.75	RP4-563E14.1	chr20	lincRNA
up	ENSG00000225745.8	5.55357	-2.26531	0.000984721	0.00712489	0	0	0.28	0.16	PLAC4	chr21	antisense	placenta-specific 4
up	ENSG00000072736.18	1.31699	5.17873	5.81897e-05	0.000729009	2.82	2.45	7.45	7.13	NFATC3	chr16	protein_coding	nuclear factor of activated T-cells, cytoplasmic, calcineurin-dependent 3
up	ENSG00000259746.1	5.22287	-2.46543	0.00579708	0.0293227	0	0	0.1	1.03	HSPE1P3	chr15	processed_pseudogene	heat shock 10kDa protein 1 pseudogene 3
up	ENSG00000108242.12	5.83281	-2.08407	0.000314962	0.00286948	0	0	0.09	0.13	CYP2C18	chr10	protein_coding	cytochrome P450, family 2, subfamily C, polypeptide 18
up	ENSG00000176055.9	1.56866	1.86156	3.00413e-05	0.000423851	0.2	0.35	1.11	0.69	MBLAC2	chr5	protein_coding	metallo-beta-lactamase domain containing 2
up	ENSG00000235531.9	5.75014	-2.13913	0.000554672	0.00448794	0	0	0.02	0.07	MSC-AS1	chr8	antisense	MSC antisense RNA 1
up	ENSG00000139631.18	1.63689	2.11572	6.29142e-06	0.000118464	0.83	0.36	2.56	1.59	CSAD	chr12	protein_coding	cysteine sulfinic acid decarboxylase
up	ENSG00000174482.10	1.97746	0.00559413	9.15269e-05	0.0010523	0.04	0.17	0.56	0.32	LINGO2	chr9	protein_coding	leucine rich repeat and Ig domain containing 2
up	ENSG00000183137.14	1.56908	2.42667	1.11209e-05	0.00018881	0.44	0.37	1.47	1.21	CEP57L1	chr6	protein_coding	centrosomal protein 57kDa-like 1
up	ENSG00000104497.13	1.03367	1.27268	0.00765099	0.0365307	0.4	0.36	0.93	0.81	SNX16	chr8	protein_coding	sorting nexin 16
up	ENSG00000274943.1	3.11021	-1.00728	5.26881e-05	0.000670417	0	0.32	2.18	0.87	RP11-351C21.2	chr12	sense_intronic
up	ENSG00000260766.1	1.47785	1.2601	0.000192166	0.00191352	0.53	0.61	2.3	1.24	RP11-226L15.5	chr1	sense_overlapping
up	ENSG00000136895.18	2.71089	1.41621	1.01707e-10	1.21198e-08	0.2	0.08	1.12	0.94	GARNL3	chr9	protein_coding	GTPase activating Rap/RanGAP domain-like 3
up	ENSG00000163406.10	3.10735	-0.692278	3.97769e-06	8.10937e-05	0.02	0.01	0.22	0.08	SLC15A2	chr3	protein_coding	solute carrier family 15 (oligopeptide transporter), member 2
up	ENSG00000142408.2	2.64276	0.813848	4.0315e-09	2.61707e-07	0.07	0.02	0.44	0.18	CACNG8	chr19	protein_coding	calcium channel, voltage-dependent, gamma subunit 8
up	ENSG00000146263.11	1.29811	3.71969	0.000111958	0.00122859	0.79	0.75	2.6	1.61	MMS22L	chr6	protein_coding	MMS22-like, DNA repair protein
up	ENSG00000233695.2	2.22019	3.14464	3.97894e-10	3.89936e-08	0.49	0.26	2.2	1.71	GAS6-AS1	chr13	antisense	GAS6 antisense RNA 1
up	ENSG00000118193.11	1.74736	3.5782	3.30407e-07	1.03536e-05	0.81	0.5	3.59	1.32	KIF14	chr1	protein_coding	kinesin family member 14
up	ENSG00000197020.10	1.50934	1.24474	0.000136242	0.00145115	0.18	0.16	0.72	0.36	ZNF100	chr19	protein_coding	zinc finger protein 100
up	ENSG00000108375.12	1.29612	0.40603	0.00336202	0.0191205	0.07	0.1	0.15	0.3	RNF43	chr17	protein_coding	ring finger protein 43
up	ENSG00000221886.3	1.802	2.06844	1.07076e-06	2.76763e-05	0.73	0.35	2.48	1.74	ZBED8	chr5	protein_coding	zinc finger, BED-type containing 8
up	ENSG00000133103.16	1.44746	3.54905	1.97245e-05	0.00030087	0.8	0.76	2.96	1.8	COG6	chr13	protein_coding	component of oligomeric golgi complex 6
up	ENSG00000231066.3	5.33479	-2.39957	0.00318265	0.0183721	0	0	0.33	0.11	NPM1P9	chrX	processed_pseudogene	nucleophosmin 1 (nucleolar phosphoprotein B23, numatrin) pseudogene 9
up	ENSG00000078124.11	1.2676	4.18949	0.000133435	0.0014271	1.31	1.19	4.25	2.45	ACER3	chr11	protein_coding	alkaline ceramidase 3
up	ENSG00000106772.17	5.5483	-2.26842	0.000984721	0.00712489	0	0	0.03	0	PRUNE2	chr9	protein_coding	prune homolog 2 (Drosophila)
up	ENSG00000060566.13	7.01058	-1.21218	4.73395e-07	1.40249e-05	0	0	0.28	0.18	CREB3L3	chr19	protein_coding	cAMP responsive element binding protein 3-like 3
up	ENSG00000143952.19	1.13527	3.93219	0.000644271	0.00509594	1.57	1.77	4.67	3.51	VPS54	chr2	protein_coding	vacuolar protein sorting 54 homolog (S. cerevisiae)
up	ENSG00000140478.14	5.08294	-2.54493	0.0106555	0.0457784	0	0	0.04	0.04	GOLGA6D	chr15	protein_coding	golgin A6 family, member D
up	ENSG00000277966.1	2.12557	-0.618272	0.00018023	0.00181555	1.23	0.2	5.01	2.32	HOXA11-AS1_4	chr7	misc_RNA
up	ENSG00000261542.1	5.73741	-2.14671	0.000554672	0.00448794	0	0	0.21	0.03	RP11-16E18.3	chr8	lincRNA
up	ENSG00000253981.5	5.21868	-2.46786	0.00579708	0.0293227	0	0	0.09	0.16	ALG1L13P	chr8	transcribed_unprocessed_pseudogene	asparagine-linked glycosylation 1-like 13, pseudogene
up	ENSG00000200170.1	5.65436	-2.20123	0.000554672	0.00448794	0	0	2.13	2.51	Y_RNA	chr10	misc_RNA
up	ENSG00000200418.1	4.93637	-2.6248	0.0106555	0.0457784	0	0	1	1.29	SNORA63	chr3	snoRNA	small nucleolar RNA, H/ACA box 63
up	ENSG00000173041.11	1.74509	2.50039	1.35052e-06	3.35082e-05	0.3	0.62	2.34	1.09	ZNF680	chr7	protein_coding	zinc finger protein 680
up	ENSG00000047457.13	3.14758	1.22304	1.28541e-12	3.23032e-10	0.16	0	0.91	0.72	CP	chr3	protein_coding	ceruloplasmin (ferroxidase)
up	ENSG00000179240.8	3.23536	0.99879	7.75803e-12	1.42692e-09	0.05	0.06	0.68	0.53	RP11-111M22.2	chr11	protein_coding
up	ENSG00000278071.1	2.32658	0.170523	3.9025e-06	8.0205e-05	0.21	0.54	2.85	1.31	RP11-736N17.10	chr14	lincRNA
up	ENSG00000116833.13	1.83373	1.31221	2.24184e-06	5.07152e-05	0.34	0	0.72	0.66	NR5A2	chr1	protein_coding	nuclear receptor subfamily 5, group A, member 2
up	ENSG00000188162.10	5.33889	-2.39718	0.00318265	0.0183721	0	0	0.02	0.02	OTOG	chr11	protein_coding	otogelin
up	ENSG00000107290.13	1.49922	5.32311	5.10885e-06	9.91442e-05	1.79	1.52	6.74	3.7	SETX	chr9	protein_coding	senataxin
up	ENSG00000252516.1	4.93058	-2.62812	0.0106555	0.0457784	0	0	2.67	0.35	RNA5SP82	chr1	rRNA	RNA, 5S ribosomal pseudogene 82
up	ENSG00000260988.1	5.33616	-2.39877	0.00318265	0.0183721	0	0	0.13	0.07	RP11-285A1.1	chr15	lincRNA
up	ENSG00000153933.9	2.24626	3.04328	4.40485e-10	4.26732e-08	0.13	0.37	1.76	0.89	DGKE	chr17	protein_coding	diacylglycerol kinase, epsilon 64kDa
up	ENSG00000139117.13	1.03971	4.33702	0.00156631	0.0105314	3.39	2.17	6.86	5.84	CPNE8	chr12	protein_coding	copine VIII
up	ENSG00000262728.5	1.98744	-1.24672	0.00621075	0.0309343	0.03	0.15	0.57	0.23	RP11-1000B6.8	chr15	antisense
up	ENSG00000277007.1	6.97012	-1.24397	7.28551e-07	2.00131e-05	0	0	0.32	0.13	RP11-392O17.2	chr1	lincRNA
up	ENSG00000164631.18	2.10483	3.93196	1.00024e-09	8.43016e-08	0.98	0.97	5.79	3.55	ZNF12	chr7	protein_coding	zinc finger protein 12
up	ENSG00000276727.1	4.93782	-2.62396	0.0106555	0.0457784	0	0	0.13	0.27	RP11-123K3.9	chr12	antisense
up	ENSG00000166793.10	2.28113	0.232287	5.71704e-06	0.000108871	0.04	0.11	0.44	0.38	YPEL4	chr11	protein_coding	yippee-like 4 (Drosophila)
up	ENSG00000118596.11	1.19215	3.01134	0.000496595	0.00419314	0.37	0.32	1.28	0.47	SLC16A7	chr12	protein_coding	solute carrier family 16 (monocarboxylate transporter), member 7
up	ENSG00000137177.18	1.43491	6.00011	1.12743e-05	0.00019103	3.61	3.38	11.08	9.91	KIF13A	chr6	protein_coding	kinesin family member 13A
up	ENSG00000040341.17	1.32438	4.20384	6.59827e-05	0.000794826	1.52	0.83	3.34	3.2	STAU2	chr8	protein_coding	staufen double-stranded RNA binding protein 2
up	ENSG00000168300.13	2.247	3.52758	1.4403e-10	1.64675e-08	0.78	0.49	3.97	2.74	PCMTD1	chr8	protein_coding	protein-L-isoaspartate (D-aspartate) O-methyltransferase domain containing 1
up	ENSG00000130363.11	1.22842	3.52244	0.000264689	0.00250965	0.98	0.84	2.47	2.29	RSPH3	chr6	protein_coding	radial spoke 3 homolog (Chlamydomonas)
up	ENSG00000138018.17	1.20252	5.85337	0.000217762	0.00212996	3.55	4.03	10.49	8.92	EPT1	chr2	protein_coding	ethanolaminephosphotransferase 1
up	ENSG00000166845.13	1.79155	1.02512	9.34146e-06	0.00016451	0.2	0.05	0.65	0.33	C18orf54	chr18	protein_coding	chromosome 18 open reading frame 54
up	ENSG00000261423.1	1.79885	-1.18981	0.00450669	0.0243018	0.09	0	0.27	0.11	RP11-1007O24.3	chr15	lincRNA
up	ENSG00000082258.12	2.1514	3.09611	1.32748e-09	1.07306e-07	0.48	0.3	2.44	1.45	CCNT2	chr2	protein_coding	cyclin T2
up	ENSG00000128989.10	1.58215	6.42837	1.354e-06	3.35616e-05	5.95	5.13	20.9	15.99	ARPP19	chr15	protein_coding	cAMP-regulated phosphoprotein, 19kDa
up	ENSG00000184226.14	5.34163	-2.39558	0.00318265	0.0183721	0	0	0	0.01	PCDH9	chr13	protein_coding	protocadherin 9
up	ENSG00000152822.13	6.64253	-1.50134	1.06026e-05	0.000181588	0	0	0.05	0.08	GRM1	chr6	protein_coding	glutamate receptor, metabotropic 1
up	ENSG00000257315.1	3.26205	2.54378	1.27066e-16	9.77333e-14	0.24	0.2	3.06	1.65	ZBED6	chr1	protein_coding	zinc finger, BED-type containing 6
up	ENSG00000254362.1	5.74249	-2.14368	0.000554672	0.00448794	0	0	0.54	0.34	RP11-14I17.3	chr8	sense_intronic
up	ENSG00000155016.17	1.09418	1.18858	0.00477649	0.025486	0.36	0.11	0.59	0.53	CYP2U1	chr4	protein_coding	cytochrome P450, family 2, subfamily U, polypeptide 1
up	ENSG00000102878.15	1.30264	2.63668	0.000194592	0.00193313	1.09	1.27	4.01	2.47	HSF4	chr16	protein_coding	heat shock transcription factor 4
up	ENSG00000235257.8	4.93637	-2.6248	0.0106555	0.0457784	0	0	0.03	0.04	ITGA9-AS1	chr3	processed_transcript	ITGA9 antisense RNA 1
up	ENSG00000231249.1	2.08818	-0.775069	0.000949765	0.00704881	0	0.38	1.18	0.55	ITPR1-AS1	chr3	antisense	ITPR1 antisense RNA 1 (head to head)
up	ENSG00000197601.12	1.42627	4.35052	1.83938e-05	0.000284505	1.37	1.36	5.03	3.14	FAR1	chr11	protein_coding	fatty acyl CoA reductase 1
up	ENSG00000080345.17	1.42299	3.76907	2.3422e-05	0.000345236	0.45	0.41	1.69	0.87	RIF1	chr2	protein_coding	replication timing regulatory factor 1
up	ENSG00000115504.14	1.75188	5.04861	1.40273e-07	5.0718e-06	2.85	1.97	10.35	7.71	EHBP1	chr2	protein_coding	EH domain binding protein 1
up	ENSG00000156500.14	1.4355	2.03533	8.55118e-05	0.000992891	0.65	0.47	2.14	1.25	FAM122C	chrX	protein_coding	family with sequence similarity 122C
up	ENSG00000152818.18	1.87566	3.90374	3.79393e-08	1.73197e-06	0.49	0.39	2.37	1.22	UTRN	chr6	protein_coding	utrophin
up	ENSG00000115760.13	1.93169	5.74857	5.96332e-09	3.57828e-07	1.54	0.96	7.19	3.45	BIRC6	chr2	protein_coding	baculoviral IAP repeat containing 6
up	ENSG00000253764.1	4.32988	-1.23663	4.68346e-06	9.18667e-05	0.05	0	0.8	0.63	RP11-439C15.4	chr8	lincRNA
up	ENSG00000172915.18	2.66946	1.44453	1.95026e-10	2.17112e-08	0.06	0.04	0.57	0.18	NBEA	chr13	protein_coding	neurobeachin
up	ENSG00000260917.1	1.75243	3.00473	5.48473e-07	1.59101e-05	0.71	0.78	3.36	2.26	RP11-57H14.4	chr10	sense_overlapping
up	ENSG00000213865.7	1.19707	1.11106	0.00228241	0.0141991	0.75	0.26	1.58	1.03	C8orf44	chr8	protein_coding	chromosome 8 open reading frame 44
up	ENSG00000265095.1	2.89039	-0.865414	1.32233e-05	0.000215565	0.36	0	2.53	0.78	FTLP12	chr17	processed_pseudogene	ferritin, light polypeptide pseudogene 12
up	ENSG00000202093.1	4.93928	-2.62313	0.0106555	0.0457784	0	0	0.96	3.47	SNORD58C	chr18	snoRNA	small nucleolar RNA, C/D box 58C
up	ENSG00000213918.10	1.18174	4.05198	0.000371528	0.00328118	0.76	0.76	2.16	1.68	DNASE1	chr16	protein_coding	deoxyribonuclease I
up	ENSG00000077157.20	1.82929	4.28548	5.87677e-08	2.46961e-06	0.57	0.36	2.03	1.64	PPP1R12B	chr1	protein_coding	protein phosphatase 1, regulatory subunit 12B
up	ENSG00000121879.3	1.92835	3.16447	3.10166e-08	1.46331e-06	0.51	0.2	1.83	1.18	PIK3CA	chr3	protein_coding	phosphatidylinositol-4,5-bisphosphate 3-kinase, catalytic subunit alpha
up	ENSG00000234203.1	5.07726	-2.54821	0.0106555	0.0457784	0	0	0.63	0.07	RP5-1050D4.2	chr17	antisense
up	ENSG00000253217.1	6.05091	-1.93374	6.03883e-05	0.000740079	0	0	1.07	0.06	KB-1991G8.1	chr8	lincRNA
up	ENSG00000120327.6	1.24959	0.201178	0.00461839	0.0247936	0.15	0.07	0.18	0.41	PCDHB14	chr5	protein_coding	protocadherin beta 14
up	ENSG00000184206.11	4.36615	0.627228	5.11976e-15	2.65204e-12	0.04	0	0.79	0.33	GOLGA6L4	chr15	protein_coding	golgin A6 family-like 4
up	ENSG00000106278.11	3.29751	-1.97751	0.00525458	0.0274202	0.01	0	0.06	0.01	PTPRZ1	chr7	protein_coding	protein tyrosine phosphatase, receptor-type, Z polypeptide 1
up	ENSG00000249863.2	2.31613	-0.795757	0.000358866	0.0031871	0	0.27	0.61	0.81	RP11-177C12.1	chr4	processed_pseudogene
up	ENSG00000278828.1	1.32749	2.34051	0.000197292	0.00195536	2.18	1.81	5.98	5.18	HIST1H3H	chr6	protein_coding	histone cluster 1, H3h
up	ENSG00000112379.8	1.03574	2.83377	0.002673	0.0161808	0.24	0.3	0.72	0.52	ARFGEF3	chr6	protein_coding	ARFGEF family member 3
up	ENSG00000260220.5	1.28183	2.06508	0.000443757	0.003822	0.4	0.64	1.58	1.23	WI2-2610K16.2	chr9	protein_coding
up	ENSG00000230006.7	1.3103	0.479105	0.00196805	0.0125478	0.13	0.05	0.36	0.15	ANKRD36BP2	chr2	transcribed_unprocessed_pseudogene	ankyrin repeat domain 36B pseudogene 2
up	ENSG00000198146.4	1.57953	4.98861	1.83419e-06	4.26332e-05	3.14	2.01	10.37	6.73	ZNF770	chr15	protein_coding	zinc finger protein 770
up	ENSG00000131023.12	1.26278	3.41096	0.000188413	0.00188206	0.8	0.6	2.26	1.49	LATS1	chr6	protein_coding	large tumor suppressor kinase 1
up	ENSG00000153936.16	1.65425	5.38339	5.37273e-07	1.56388e-05	2.76	2.11	9.25	7.77	HS2ST1	chr1	protein_coding	heparan sulfate 2-O-sulfotransferase 1
up	ENSG00000234373.1	5.21171	-2.4719	0.00579708	0.0293227	0	0	0.44	0.1	SNX18P7	chr9	processed_pseudogene	sorting nexin 18 pseudogene 7
up	ENSG00000187164.17	1.6058	5.42267	1.08307e-06	2.7966e-05	3.02	1.76	9.15	6.98	SHTN1	chr10	protein_coding
up	ENSG00000085365.17	1.94197	4.61648	8.1625e-09	4.73015e-07	2.32	1.62	9.45	7.37	SCAMP1	chr5	protein_coding	secretory carrier membrane protein 1
up	ENSG00000088448.14	1.38142	4.48674	3.01327e-05	0.000424669	4.18	3.28	12.01	9.58	ANKRD10	chr13	protein_coding	ankyrin repeat domain 10
up	ENSG00000220842.6	2.31349	-1.28365	0.00299862	0.0178037	0.25	0.1	1.14	0.92	RP11-572P18.1	chr10	processed_pseudogene
up	ENSG00000223745.7	1.5222	2.14301	3.07568e-05	0.000432526	0.53	0.54	2.16	1.28	RP4-717I23.3	chr1	processed_transcript
up	ENSG00000253106.1	5.33479	-2.39957	0.00318265	0.0183721	0	0	0.12	0.04	RP11-158K1.3	chr8	antisense
up	ENSG00000244065.1	5.08294	-2.54493	0.0106555	0.0457784	0	0	0.18	0.19	MARK2P17	chr3	processed_pseudogene	MAP/microtubule affinity-regulating kinase 2 pseudogene 17
up	ENSG00000121274.12	1.6009	4.33977	1.68282e-06	4.00313e-05	1.91	1.88	7.29	5.51	PAPD5	chr16	protein_coding	PAP associated domain containing 5
up	ENSG00000275106.1	5.08294	-2.54493	0.0106555	0.0457784	0	0	0.19	0.2	RP11-309L24.10	chr7	lincRNA
up	ENSG00000058804.11	1.07787	6.2982	0.000863492	0.00648436	9.91	7.48	21.09	19.64	NDC1	chr1	protein_coding	NDC1 transmembrane nucleoporin
up	ENSG00000079841.18	1.09976	1.23224	0.00432946	0.0234959	0.18	0.1	0.43	0.23	RIMS1	chr6	protein_coding	regulating synaptic membrane exocytosis 1
up	ENSG00000196834.11	7.18232	-1.07353	8.79324e-08	3.48683e-06	0	0	0.12	0.07	POTEI	chr2	protein_coding	POTE ankyrin domain family, member I
up	ENSG00000123066.7	1.25117	6.14375	0.000117803	0.00128697	3.23	1.95	7.31	6.39	MED13L	chr12	protein_coding	mediator complex subunit 13-like
up	ENSG00000281189.1	1.69741	-0.545651	0.00119348	0.00839839	0.24	0	0.35	0.55	GHET1	chr7	lincRNA	gastric carcinoma proliferation enhancing transcript 1
up	ENSG00000143512.12	1.45384	1.44129	0.000133399	0.0014271	0.7	0.24	1.28	1.6	HHIPL2	chr1	protein_coding	HHIP-like 2
up	ENSG00000171681.12	1.61289	4.29773	1.41944e-06	3.50128e-05	0.93	0.63	3.04	2.29	ATF7IP	chr12	protein_coding	activating transcription factor 7 interacting protein
up	ENSG00000198743.5	2.29157	5.42787	1.23961e-11	2.01691e-09	1.11	1.1	8.62	3.48	SLC5A3	chr21	protein_coding	solute carrier family 5 (sodium/myo-inositol cotransporter), member 3
up	ENSG00000279489.1	3.44262	-1.88087	0.0020986	0.0132504	0.02	0	0.35	0	RP11-392A14.8	chr9	TEC
up	ENSG00000224660.1	2.90957	0.154547	5.00673e-08	2.17477e-06	0.03	0.04	0.42	0.18	SH3BP5-AS1	chr3	antisense	SH3BP5 antisense RNA 1
up	ENSG00000140006.11	1.57524	3.04892	5.39299e-06	0.000103937	1.34	0.9	4.16	3.27	WDR89	chr14	protein_coding	WD repeat domain 89
up	ENSG00000197822.10	5.17122	0.704326	2.73293e-17	2.47741e-14	0.02	0	0.6	0.25	OCLN	chr5	protein_coding	occludin
up	ENSG00000262877.4	1.66141	1.04815	6.20687e-05	0.000757054	0.08	0.99	2.57	1.1	RP11-1055B8.4	chr17	lincRNA
up	ENSG00000078018.19	2.28553	0.546789	7.30663e-07	2.00489e-05	0.04	0.04	0.19	0.23	MAP2	chr2	protein_coding	microtubule-associated protein 2
up	ENSG00000196233.11	1.58717	2.97236	4.96298e-06	9.66031e-05	0.31	0.33	1.53	0.63	LCOR	chr10	protein_coding	ligand dependent nuclear receptor corepressor
up	ENSG00000135341.17	1.1434	4.55602	0.000508727	0.00428419	2.22	1.79	5.33	4.53	MAP3K7	chr6	protein_coding	mitogen-activated protein kinase kinase kinase 7
up	ENSG00000226964.1	6.53883	-1.57949	2.68337e-05	0.000385888	0	0	0.82	0.63	RHEBP2	chr10	processed_pseudogene	Ras-homolog enriched in brain pseudogene 2
up	ENSG00000149231.11	1.87981	3.40519	5.44262e-08	2.33747e-06	1.65	0.83	6.09	4.07	CCDC82	chr11	protein_coding	coiled-coil domain containing 82
up	ENSG00000085433.15	1.3898	4.33094	2.88764e-05	0.000410612	2.76	1.81	7.08	6.21	WDR47	chr1	protein_coding	WD repeat domain 47
up	ENSG00000230373.8	2.90121	-0.173457	4.06657e-07	1.23762e-05	0.04	0.04	0.56	0.11	GOLGA6L5P	chr15	transcribed_unprocessed_pseudogene	golgin A6 family-like 5, pseudogene
up	ENSG00000259953.1	1.2848	-0.254205	0.0104482	0.0457784	0.07	0.09	0.25	0.21	RP11-4O1.2	chr9	sense_overlapping
up	ENSG00000180008.8	1.89352	3.67637	3.6963e-08	1.69963e-06	0.62	0.72	3.96	1.6	SOCS4	chr14	protein_coding	suppressor of cytokine signaling 4
up	ENSG00000107679.14	1.64107	3.89003	1.19356e-06	3.01743e-05	0.44	0.36	1.56	1.21	PLEKHA1	chr10	protein_coding	pleckstrin homology domain containing, family A (phosphoinositide binding specific) member 1
up	ENSG00000273356.1	1.80084	-0.265	0.000366803	0.0032451	0.26	0	0.63	0.43	RP11-804H8.6	chr3	lincRNA
up	ENSG00000234936.1	5.56017	-2.26143	0.000984721	0.00712489	0	0	0.31	0.8	AC010883.5	chr2	antisense
up	ENSG00000272686.1	2.67168	0.228459	2.6086e-07	8.4778e-06	0.06	0.18	1.08	0.57	RP11-390E23.6	chr7	antisense
up	ENSG00000249572.1	1.63533	1.21408	3.21198e-05	0.000447457	2.82	0.61	6.75	5.32	CTD-2203K17.1	chr5	antisense
up	ENSG00000273108.1	1.31709	1.43727	0.000648935	0.00512804	0.74	1.08	3.2	1.84	RP11-416N2.4	chr10	antisense
up	ENSG00000247556.6	2.0393	6.6589	8.15779e-10	7.00397e-08	3.02	3.63	17.17	13.24	OIP5-AS1	chr15	processed_transcript	OIP5 antisense RNA 1
up	ENSG00000133812.14	2.09152	5.69591	3.79e-10	3.77246e-08	2.87	1.79	12.07	10.01	SBF2	chr11	protein_coding	SET binding factor 2
up	ENSG00000113615.12	1.09969	5.20131	0.00073053	0.00566178	4.1	1.83	7.97	6.11	SEC24A	chr5	protein_coding	SEC24 family member A
up	ENSG00000135976.16	1.91242	2.25593	2.23688e-07	7.46076e-06	0.24	0.26	1.46	0.62	ANKRD36	chr2	protein_coding	ankyrin repeat domain 36
up	ENSG00000180071.18	1.3413	0.597233	0.00155137	0.0104461	0.2	0.12	0.6	0.31	ANKRD18A	chr9	protein_coding	ankyrin repeat domain 18A
up	ENSG00000175087.9	1.49689	0.929707	0.000277092	0.00261553	0.14	0.23	0.7	0.43	PDIK1L	chr1	protein_coding	PDLIM1 interacting kinase 1 like
up	ENSG00000075826.16	1.79275	1.65019	3.10353e-06	6.61829e-05	0.26	0.25	1.28	0.7	SEC31B	chr10	protein_coding	SEC31 homolog B (S. cerevisiae)
up	ENSG00000153822.13	5.21589	-2.46948	0.00579708	0.0293227	0	0	0.04	0.03	KCNJ16	chr17	protein_coding	potassium channel, inwardly rectifying subfamily J, member 16
up	ENSG00000258376.2	5.07726	-2.54821	0.0106555	0.0457784	0	0	0.09	0.01	RP4-647C14.2	chr14	antisense
up	ENSG00000163558.12	1.80169	6.26637	4.67149e-08	2.05854e-06	7.49	4.74	25.83	21.49	PRKCI	chr3	protein_coding	protein kinase C, iota
up	ENSG00000178297.12	1.48538	1.16747	0.000180167	0.00181555	0.32	0.27	1.05	0.78	TMPRSS9	chr19	protein_coding	transmembrane protease, serine 9
up	ENSG00000124429.17	5.34163	-2.39558	0.00318265	0.0183721	0	0	0.03	0.06	POF1B	chrX	protein_coding	premature ovarian failure, 1B
up	ENSG00000257800.1	1.47722	0.438689	0.000953245	0.00707257	0.23	0.35	1.03	0.75	FNBP1P1	chr2	processed_pseudogene	formin binding protein 1 pseudogene 1
up	ENSG00000230844.2	1.79629	1.72448	1.62121e-06	3.90556e-05	1.04	0.14	2.63	2	ZNF674-AS1	chrX	lincRNA	ZNF674 antisense RNA 1 (head to head)
up	ENSG00000215022.7	1.51735	0.154123	0.000909503	0.00678971	0.24	0.07	0.67	0.34	RP1-257A7.4	chr6	antisense
up	ENSG00000279196.1	1.62212	-0.450886	0.00269725	0.0163057	0.03	0.12	0.38	0.12	RP11-1072A3.3	chr16	TEC
up	ENSG00000254944.1	4.94218	-2.62147	0.0106555	0.0457784	0	0	0	0.38	ATP5F1P5	chr11	processed_pseudogene	ATP synthase, H+ transporting, mitochondrial Fo complex, subunit B1 pseudogene 5
up	ENSG00000112851.14	1.5012	5.50474	4.8265e-06	9.44535e-05	2.53	2.22	9.68	5.27	ERBB2IP	chr5	protein_coding	erbb2 interacting protein
up	ENSG00000164542.12	1.82211	4.4993	5.89623e-08	2.46961e-06	1.51	1.15	6.01	4.45	KIAA0895	chr7	protein_coding	KIAA0895
up	ENSG00000134970.13	1.1844	5.33615	0.000280728	0.00264395	6.7	4.87	16.02	13.18	TMED7	chr5	protein_coding	transmembrane emp24 protein transport domain containing 7
up	ENSG00000265401.1	5.82405	-2.08931	0.000314962	0.00286948	0	0	0.93	0.21	RP11-138I1.4	chr17	antisense
up	ENSG00000271576.1	2.03629	-0.190723	6.81718e-05	0.000817739	0.31	0	1.3	0.18	RP11-486G15.2	chr1	lincRNA
up	ENSG00000198586.13	1.22253	3.78974	0.000258941	0.00246344	1.3	1.1	3.38	2.85	TLK1	chr2	protein_coding	tousled-like kinase 1
up	ENSG00000270951.1	5.08437	-2.54411	0.0106555	0.0457784	0	0	0.32	0.49	RP1-309F20.4	chr20	antisense
up	ENSG00000137693.13	1.06013	7.48704	0.00100652	0.00726403	20.13	16.34	44.24	40.19	YAP1	chr11	protein_coding	Yes-associated protein 1
up	ENSG00000102908.20	2.31705	5.07664	8.93586e-12	1.54292e-09	1	0.46	5.76	2.3	NFAT5	chr16	protein_coding	nuclear factor of activated T-cells 5, tonicity-responsive
up	ENSG00000231752.5	1.61225	-0.378159	0.00221618	0.0138515	0.08	0.06	0.2	0.25	EMBP1	chr1	transcribed_unprocessed_pseudogene	embigin pseudogene 1
up	ENSG00000272312.1	5.20893	-2.47352	0.00579708	0.0293227	0	0	0.77	0	RP11-239L20.6	chr6	lincRNA
up	ENSG00000255092.1	5.65047	-2.20353	0.000984721	0.00712489	0	0	0.54	0.28	RP11-58K22.4	chr11	antisense
up	ENSG00000281392.1	1.86782	-0.0710409	0.000250033	0.00239123	0.02	0.12	0.38	0.14	LINC00506	chr3	lincRNA	long intergenic non-protein coding RNA 506
up	ENSG00000137809.16	1.95166	-1.26704	0.00621075	0.0309343	0	0.02	0.02	0.07	ITGA11	chr15	protein_coding	integrin, alpha 11
up	ENSG00000272009.1	5.21589	-2.46948	0.00579708	0.0293227	0	0	0.27	0.23	RP1-313I6.12	chr6	antisense
up	ENSG00000204970.9	6.5874	-1.5425	1.68285e-05	0.000263668	0	0	0.1	0.06	PCDHA1	chr5	protein_coding	protocadherin alpha 1
up	ENSG00000140396.12	1.89844	3.47046	3.80537e-08	1.73407e-06	0.61	0.35	2.52	1.48	NCOA2	chr8	protein_coding	nuclear receptor coactivator 2
up	ENSG00000149308.16	2.08024	3.6898	1.63828e-09	1.25675e-07	0.93	0.47	4.65	1.97	NPAT	chr11	protein_coding	nuclear protein, ataxia-telangiectasia locus
up	ENSG00000272417.1	4.93058	-2.62812	0.0106555	0.0457784	0	0	0.56	0.07	CTD-2199O4.6	chr5	lincRNA
up	ENSG00000179456.10	1.01881	3.16007	0.00261573	0.0159174	1.61	1.02	3.32	2.61	ZBTB18	chr1	protein_coding	zinc finger and BTB domain containing 18
up	ENSG00000273355.1	3.71063	-1.69638	0.000538685	0.00448145	0.08	0	0.95	0.59	RP11-672L10.6	chr18	lincRNA
up	ENSG00000272989.1	5.44694	-2.3316	0.00176277	0.0114519	0	0	0.18	0.06	RP13-616I3.1	chr3	lincRNA
up	ENSG00000255529.7	1.18336	4.39784	0.000337881	0.00304333	2.5	2.87	7.26	6.32	POLR2M	chr15	protein_coding	polymerase (RNA) II (DNA directed) polypeptide M
up	ENSG00000265750.1	1.55714	0.205085	0.000794697	0.00606723	0.61	0.64	2.59	1.51	RP11-799B12.4	chr18	lincRNA
up	ENSG00000171817.16	7.4485	-0.854383	3.64899e-09	2.38708e-07	0	0	0.29	0.17	ZNF540	chr19	protein_coding	zinc finger protein 540
up	ENSG00000111247.14	1.29824	4.47916	8.47854e-05	0.000984908	6.05	4.41	14.7	13.85	RAD51AP1	chr12	protein_coding	RAD51 associated protein 1
up	ENSG00000275160.1	1.22137	-0.127666	0.00832366	0.0390898	1.39	0	1.83	1.94	RP11-187C18.3	chr9	processed_pseudogene
up	ENSG00000224950.2	3.89961	-0.0515994	2.93518e-10	3.07698e-08	0.07	0	0.95	0.36	RP5-1086K13.1	chr1	lincRNA
up	ENSG00000279602.1	1.25468	0.575724	0.00369431	0.0206494	0.28	0.81	2.02	0.84	CTD-3014M21.1	chr17	TEC
up	ENSG00000100934.14	1.08658	5.72459	0.000815451	0.00618334	5.23	4.9	11.85	12.05	SEC23A	chr14	protein_coding	Sec23 homolog A (S. cerevisiae)
up	ENSG00000128513.14	1.51404	4.55549	5.1079e-06	9.91442e-05	3.72	1.53	9.01	7.63	POT1	chr7	protein_coding	protection of telomeres 1
up	ENSG00000259623.1	1.25981	2.24548	0.00043062	0.00372656	0.87	0.77	2.65	1.7	RP11-156E6.1	chr17	sense_overlapping
up	ENSG00000204177.10	1.4962	3.83729	9.39975e-06	0.000165175	1.08	1.77	6.09	2.9	BMS1P1	chr10	transcribed_unprocessed_pseudogene	BMS1 ribosome biogenesis factor pseudogene 1
up	ENSG00000113638.12	1.04312	4.6496	0.00146669	0.00997139	5.21	5.8	13.56	11.69	TTC33	chr5	protein_coding	tetratricopeptide repeat domain 33
up	ENSG00000159307.18	2.60704	1.86397	4.91131e-11	6.70209e-09	0.11	0.05	0.45	0.59	SCUBE1	chr22	protein_coding	signal peptide, CUB domain, EGF-like 1
up	ENSG00000271993.1	5.07726	-2.54821	0.0106555	0.0457784	0	0	0.44	0.05	RP11-285J16.1	chr3	antisense
up	ENSG00000162852.13	1.18344	4.28153	0.00033966	0.00305477	2.43	1.39	5.06	4.58	CNST	chr1	protein_coding	consortin, connexin sorting protein
up	ENSG00000278905.1	6.1845	-1.83901	3.53364e-05	0.000481175	0	0	0.21	0	RP11-65F13.3	chr5	TEC
up	ENSG00000066739.11	2.06276	3.01033	6.83408e-09	4.06236e-07	0.17	0.22	1.03	0.8	ATG2B	chr14	protein_coding	autophagy related 2B
up	ENSG00000140057.8	1.92865	0.458081	2.19418e-05	0.000326452	0.15	0.05	0.37	0.52	AK7	chr14	protein_coding	adenylate kinase 7
up	ENSG00000092421.16	1.53496	1.86679	3.55988e-05	0.000483968	0.19	0.15	0.55	0.56	SEMA6A	chr5	protein_coding	sema domain, transmembrane domain (TM), and cytoplasmic domain, (semaphorin) 6A
up	ENSG00000155903.11	1.41252	3.34137	3.62452e-05	0.000491288	0.66	1.05	3.42	1.65	RASA2	chr3	protein_coding	RAS p21 protein activator 2
up	ENSG00000106526.10	1.50157	0.959973	0.000198543	0.00196622	0.21	0.06	0.51	0.38	ACTR3C	chr7	protein_coding	ARP3 actin-related protein 3 homolog C (yeast)
up	ENSG00000156535.13	1.26789	6.58387	9.33901e-05	0.00106921	6.61	3.92	16.19	11.93	CD109	chr6	protein_coding	CD109 molecule
up	ENSG00000213096.9	1.0082	2.16133	0.00495921	0.0262915	0.35	0.77	1.64	0.86	ZNF254	chr19	protein_coding	zinc finger protein 254
up	ENSG00000275437.1	1.35126	0.33329	0.00221408	0.0138486	0.18	0.13	0.69	0.18	RP5-908M14.10	chr20	sense_intronic
up	ENSG00000176597.11	1.39698	3.23439	4.25096e-05	0.000561676	1.14	0.74	3.25	2.26	B3GNT5	chr3	protein_coding	UDP-GlcNAc:betaGal beta-1,3-N-acetylglucosaminyltransferase 5
up	ENSG00000162409.10	2.11686	4.16021	6.26336e-10	5.67774e-08	0.69	0.56	4.07	1.97	PRKAA2	chr1	protein_coding	protein kinase, AMP-activated, alpha 2 catalytic subunit
up	ENSG00000165434.7	2.30918	4.32563	1.91949e-11	2.97077e-09	0.71	0.68	4.79	2.84	PGM2L1	chr11	protein_coding	phosphoglucomutase 2-like 1
up	ENSG00000173209.22	1.48623	4.3472	8.33157e-06	0.000148401	1.55	1.25	5.61	3.1	AHSA2	chr2	protein_coding	AHA1, activator of heat shock 90kDa protein ATPase homolog 2 (yeast)
up	ENSG00000247982.6	6.48208	-1.62156	4.2986e-05	0.000562988	0	0	0.2	0.07	LINC00926	chr15	lincRNA	long intergenic non-protein coding RNA 926
up	ENSG00000169248.12	6.59468	-1.53792	1.68285e-05	0.000263668	0	0	0.18	0.3	CXCL11	chr4	protein_coding	chemokine (C-X-C motif) ligand 11
up	ENSG00000185875.12	1.03517	3.22142	0.0021059	0.0132833	1.84	0.98	3.3	3.1	THNSL1	chr10	protein_coding	threonine synthase-like 1 (S. cerevisiae)
up	ENSG00000130822.15	3.13006	-1.00921	1.68014e-05	0.000263668	0.05	0	0.35	0.24	PNCK	chrX	protein_coding	pregnancy up-regulated nonubiquitous CaM kinase
up	ENSG00000228307.1	5.98693	-1.97899	0.000103947	0.00115344	0	0	0.36	0.27	OR2S1P	chr9	unprocessed_pseudogene	olfactory receptor, family 2, subfamily S, member 1 pseudogene
up	ENSG00000278986.1	5.73614	-2.14747	0.000554672	0.00448794	0	0	0.26	0.02	RP11-723J4.3	chr18	TEC
up	ENSG00000150667.6	1.23306	0.232593	0.00693565	0.0337825	0.09	0.32	0.44	0.6	FSIP1	chr15	protein_coding	fibrous sheath interacting protein 1
up	ENSG00000233609.3	5.55357	-2.26531	0.000984721	0.00712489	0	0	0.19	0.11	RP11-62H7.2	chr8	transcribed_processed_pseudogene
up	ENSG00000176018.12	1.40494	3.01656	4.21854e-05	0.000558263	1.26	0.5	3.09	2.1	LYSMD3	chr5	protein_coding	LysM, putative peptidoglycan-binding, domain containing 3
up	ENSG00000079393.20	6.32333	-1.74019	1.23541e-05	0.000204148	0	0	0.13	0.2	DUSP13	chr10	protein_coding	dual specificity phosphatase 13
up	ENSG00000160961.11	1.10297	1.80107	0.0027667	0.0166645	0.17	0.28	0.59	0.51	ZNF333	chr19	protein_coding	zinc finger protein 333
up	ENSG00000089356.16	1.47088	0.284415	0.000721363	0.00561129	0.31	0.03	0.41	0.7	FXYD3	chr19	protein_coding	FXYD domain containing ion transport regulator 3
up	ENSG00000136492.8	2.27733	2.99816	2.40047e-10	2.59272e-08	0.29	0.37	2.18	1.39	BRIP1	chr17	protein_coding	BRCA1 interacting protein C-terminal helicase 1
up	ENSG00000131263.12	1.65676	6.05453	4.64181e-07	1.38122e-05	3.73	3	14.77	8.85	RLIM	chrX	protein_coding	ring finger protein, LIM domain interacting
up	ENSG00000198838.11	7.28326	-0.992064	2.59326e-08	1.24096e-06	0	0	0.04	0.05	RYR3	chr15	protein_coding	ryanodine receptor 3
up	ENSG00000104218.13	1.62784	3.37258	1.93982e-06	4.47604e-05	1.14	0.67	3.91	2.32	CSPP1	chr8	protein_coding	centrosome and spindle pole associated protein 1
up	ENSG00000196459.13	1.08039	3.11657	0.00146135	0.00994153	2.05	1.14	4.1	3.42	TRAPPC2	chrX	protein_coding	trafficking protein particle complex 2
up	ENSG00000257913.2	1.30301	2.74132	0.000189585	0.00189227	1.58	1.45	3.88	4.44	RP11-386G11.5	chr12	antisense
up	ENSG00000142449.12	1.61692	-1.31016	0.0117634	0.0493844	0.03	0	0.06	0.03	FBN3	chr19	protein_coding	fibrillin 3
up	ENSG00000184305.14	2.30167	0.588686	7.55909e-07	2.05643e-05	0.02	0.09	0.35	0.23	CCSER1	chr4	protein_coding	coiled-coil serine-rich protein 1
up	ENSG00000276122.1	1.3509	1.73215	0.000300206	0.00280554	0.87	0.65	2.34	1.99	RP11-143E21.3	chr12	lincRNA
up	ENSG00000219395.2	5.08864	-2.54165	0.00579708	0.0293227	0	0	0.04	0.36	HSPA8P15	chr6	processed_pseudogene	heat shock 70kDa protein 8 pseudogene 15
up	ENSG00000157077.14	1.3488	3.36791	6.50306e-05	0.000786262	1.46	0.49	2.96	2.56	ZFYVE9	chr1	protein_coding	zinc finger, FYVE domain containing 9
up	ENSG00000163961.4	1.0934	5.49262	0.000768076	0.00590409	5.55	3.92	12.25	10.19	RNF168	chr3	protein_coding	ring finger protein 168, E3 ubiquitin protein ligase
up	ENSG00000235052.1	2.08422	-1.19028	0.00326844	0.0187225	0.27	0.21	1.62	0.7	RP1-150O5.3	chr1	lincRNA
up	ENSG00000068878.14	1.84514	5.97254	2.42208e-08	1.17099e-06	3.84	2.94	15	12.09	PSME4	chr2	protein_coding	proteasome (prosome, macropain) activator subunit 4
up	ENSG00000230758.1	4.93782	-2.62396	0.0106555	0.0457784	0	0	0.37	0.77	SNAP23P	chr20	processed_pseudogene	synaptosomal-associated protein, 23kDa pseudogene
up	ENSG00000175548.8	1.32441	3.87697	7.4761e-05	0.00088234	0.79	0.64	2.39	1.59	ALG10B	chr12	protein_coding	ALG10B, alpha-1,2-glucosyltransferase
up	ENSG00000180861.9	2.18359	-1.13163	0.000770136	0.00590919	0.07	0	0.17	0.2	LINC01559	chr12	lincRNA	long intergenic non-protein coding RNA 1559
up	ENSG00000135164.18	1.52083	5.08632	4.03484e-06	8.21269e-05	4.34	2.95	14.73	8.53	DMTF1	chr7	protein_coding	cyclin D binding myb-like transcription factor 1
up	ENSG00000260417.1	5.07585	-2.54903	0.0106555	0.0457784	0	0	0.09	0	CTD-2542L18.1	chr16	lincRNA
up	ENSG00000198758.10	2.24631	3.02858	3.43094e-10	3.48336e-08	1.02	1.09	5.65	5.46	EPS8L3	chr1	protein_coding	EPS8-like 3
up	ENSG00000165474.5	1.18953	0.457281	0.0043205	0.0234573	0.54	0	0.7	0.72	GJB2	chr13	protein_coding	gap junction protein, beta 2, 26kDa
up	ENSG00000255311.5	3.71063	-1.69638	0.000538685	0.00448145	0.02	0	0.27	0.17	RP11-160H12.2	chr11	antisense
up	ENSG00000158528.11	2.51881	2.95026	4.96105e-12	1.02375e-09	0.17	0.2	1.39	0.93	PPP1R9A	chr7	protein_coding	protein phosphatase 1, regulatory subunit 9A
up	ENSG00000200090.1	5.45366	-2.32767	0.00176277	0.0114519	0	0	1.55	2.56	Y_RNA	chr11	misc_RNA
up	ENSG00000168538.15	1.65348	3.32267	1.54885e-06	3.75765e-05	0.83	0.96	3.54	2.73	TRAPPC11	chr4	protein_coding	trafficking protein particle complex 11
up	ENSG00000175322.11	2.64363	0.399651	9.97168e-08	3.85238e-06	0.08	0.04	0.62	0.23	ZNF519	chr18	protein_coding	zinc finger protein 519
up	ENSG00000268940.5	5.65566	-2.20046	0.000554672	0.00448794	0	0	0.14	0.22	CT45A1	chrX	protein_coding	cancer/testis antigen family 45, member A1
up	ENSG00000173868.11	1.20369	0.377723	0.00647053	0.0319089	0.32	0.26	0.46	1.02	PHOSPHO1	chr17	protein_coding	phosphatase, orphan 1
up	ENSG00000267904.1	2.29941	-1.60458	0.00496299	0.0262915	0.22	0	0.73	0.64	CTC-429P9.5	chr19	sense_intronic
up	ENSG00000261550.1	5.74504	-2.14217	0.000554672	0.00448794	0	0	0.53	0.55	RP11-467J12.4	chr16	antisense
up	ENSG00000258568.1	1.61485	-1.3114	0.0117634	0.0493844	0.42	0	1.11	0.44	RHOQP1	chr14	processed_pseudogene	ras homolog family member Q pseudogene 1
up	ENSG00000203780.10	1.22815	2.18339	0.000611008	0.00487862	1.74	1.5	4.27	4.19	FANK1	chr10	protein_coding	fibronectin type III and ankyrin repeat domains 1
up	ENSG00000142611.16	1.68477	0.966682	4.92779e-05	0.000633943	0.1	0.07	0.3	0.32	PRDM16	chr1	protein_coding	PR domain containing 16
up	ENSG00000261360.1	1.58054	-0.626304	0.00249807	0.0153192	0.16	0	0.34	0.23	CTD-2165H16.4	chr5	antisense
up	ENSG00000281404.1	1.31592	-0.699394	0.0105666	0.0457784	0.69	0	0.94	1.06	LINC01176	chr7	lincRNA	long intergenic non-protein coding RNA 1176
up	ENSG00000261054.1	5.8278	-2.08706	0.000314962	0.00286948	0	0	0.13	0.07	RP11-6O2.4	chr15	antisense
up	ENSG00000123473.15	1.34941	5.40976	3.72298e-05	0.000502641	4.49	3.58	12.81	10.03	STIL	chr1	protein_coding	SCL/TAL1 interrupting locus
up	ENSG00000271420.1	4.94218	-2.62147	0.0106555	0.0457784	0	0	0	0.44	RP5-1057J7.7	chr1	lincRNA
up	ENSG00000164418.19	1.86782	1.62476	9.83093e-07	2.57778e-05	0.29	0.1	1.03	0.59	GRIK2	chr6	protein_coding	glutamate receptor, ionotropic, kainate 2
up	ENSG00000105887.10	1.12561	7.5947	0.000486982	0.00412845	32.47	24.38	69.03	68.58	MTPN	chr7	protein_coding	myotrophin
up	ENSG00000230510.6	2.71345	-1.73384	0.00423993	0.023089	0.04	0	0.21	0.15	PPP5D1	chr19	protein_coding	PPP5 tetratricopeptide repeat domain containing 1
up	ENSG00000273615.1	4.93782	-2.62396	0.0106555	0.0457784	0	0	0.08	0.17	RP11-1136G4.2	chr16	lincRNA
up	ENSG00000262580.5	1.58516	2.22115	1.16021e-05	0.000195541	0.53	0.25	1.51	1.08	RP11-334C17.5	chr17	antisense
up	ENSG00000142166.12	1.07096	5.46992	0.000982097	0.00712489	4.63	3.57	10.56	8.58	IFNAR1	chr21	protein_coding	interferon (alpha, beta and omega) receptor 1
up	ENSG00000275052.4	1.61378	5.33437	9.89437e-07	2.58906e-05	3.58	2.78	12.35	9.28	SMEK2	chr2	protein_coding	SMEK homolog 2, suppressor of mek1 (Dictyostelium)
up	ENSG00000166510.13	1.23085	2.3946	0.000477366	0.00406594	0.65	0.59	1.93	1.31	CCDC68	chr18	protein_coding	coiled-coil domain containing 68
up	ENSG00000176853.15	1.27206	4.5556	0.000116821	0.00127698	2.33	1.96	6.54	4.96	FAM91A1	chr8	protein_coding	family with sequence similarity 91, member A1
up	ENSG00000197813.5	2.913	-0.842527	2.74263e-05	0.000393296	0.21	0.08	2.14	0.5	CTC-301O7.4	chr19	lincRNA
up	ENSG00000138670.16	2.41699	2.18475	1.96441e-10	2.17732e-08	0.16	0.12	0.85	0.76	RASGEF1B	chr4	protein_coding	RasGEF domain family, member 1B
up	ENSG00000083123.14	1.28822	2.70187	0.000225061	0.0021887	0.83	0.91	2.52	2.2	BCKDHB	chr6	protein_coding	branched chain keto acid dehydrogenase E1, beta polypeptide
up	ENSG00000279968.1	4.93637	-2.6248	0.0106555	0.0457784	0	0	0.05	0.06	RP3-509I19.11	chr6	protein_coding
up	ENSG00000144730.16	1.57529	-0.713909	0.00836653	0.0392096	0.01	0.04	0.06	0.11	IL17RD	chr3	protein_coding	interleukin 17 receptor D
up	ENSG00000120156.20	1.39251	0.237148	0.0029543	0.01759	0.03	0.18	0.28	0.34	TEK	chr9	protein_coding	TEK tyrosine kinase, endothelial
up	ENSG00000270917.1	3.29751	-1.97751	0.00525458	0.0274202	0.11	0	1.24	0.26	RP11-27I1.6	chr9	processed_pseudogene
up	ENSG00000148842.17	1.40337	5.07435	1.93073e-05	0.000295928	1.25	0.76	2.75	3.16	CNNM2	chr10	protein_coding	cyclin and CBS domain divalent metal cation transport mediator 2
up	ENSG00000038295.7	1.41715	3.15079	3.62533e-05	0.000491288	0.7	0.46	1.79	1.63	TLL1	chr4	protein_coding	tolloid-like 1
up	ENSG00000197619.13	1.7473	0.503098	9.3592e-05	0.00107103	0.16	0.07	0.53	0.34	ZNF615	chr19	protein_coding	zinc finger protein 615
up	ENSG00000176753.5	2.07093	-1.45434	0.00551205	0.0285349	0.08	0	0.29	0.1	C15orf56	chr15	processed_transcript	chromosome 15 open reading frame 56
up	ENSG00000255517.6	2.83707	-1.21865	0.000440719	0.00380229	0.03	0.06	0.19	0.57	CTD-3074O7.5	chr11	antisense
up	ENSG00000165813.16	1.20781	1.84851	0.00102532	0.00738497	0.19	0.25	0.83	0.31	CCDC186	chr10	protein_coding	coiled-coil domain containing 186
up	ENSG00000104320.13	1.14836	4.04934	0.000531153	0.00443332	2.42	1.29	4.79	4.34	NBN	chr8	protein_coding	nibrin
up	ENSG00000197323.10	1.35913	4.94647	3.53841e-05	0.000481508	2.48	1.17	6.36	4.04	TRIM33	chr1	protein_coding	tripartite motif containing 33
up	ENSG00000189007.15	1.09629	2.86025	0.00143676	0.0098033	0.71	0.48	1.69	1.13	ADAT2	chr6	protein_coding	adenosine deaminase, tRNA-specific 2
up	ENSG00000219545.9	1.28284	3.91588	0.000123636	0.00133708	2.49	2.7	7.77	6.27	UMAD1	chr7	antisense	UBAP1-MVB12-associated (UMA) domain containing 1
up	ENSG00000133731.9	1.03231	3.86367	0.001871	0.0120288	3.41	2.38	7.03	6.12	IMPA1	chr8	protein_coding	inositol(myo)-1(or 4)-monophosphatase 1
up	ENSG00000129003.15	2.78451	3.75862	7.67836e-15	3.82142e-12	0.14	0.21	1.98	0.7	VPS13C	chr15	protein_coding	vacuolar protein sorting 13 homolog C (S. cerevisiae)
up	ENSG00000068305.17	2.15561	6.08477	1.08788e-10	1.2903e-08	4.79	2.56	20.48	15.82	MEF2A	chr15	protein_coding	myocyte enhancer factor 2A
up	ENSG00000229021.2	3.7575	-0.958553	5.67579e-06	0.000108481	0	0.02	0.19	0.16	AL591893.1	chr1	antisense
up	ENSG00000153291.15	1.96568	-0.862903	0.00218735	0.0137322	0	0.11	0.29	0.17	SLC25A27	chr6	protein_coding	solute carrier family 25, member 27
up	ENSG00000242641.5	5.08294	-2.54493	0.0106555	0.0457784	0	0	0.02	0.02	LINC00971	chr3	lincRNA	long intergenic non-protein coding RNA 971
up	ENSG00000270133.1	6.57909	-1.54772	1.68285e-05	0.000263668	0	0	1.95	0.23	CTC-303L1.2	chr5	sense_intronic
up	ENSG00000235812.4	5.56282	-2.25987	0.000984721	0.00712489	0	0	0.03	0.16	ADAM21P1	chr14	transcribed_processed_pseudogene	ADAM metallopeptidase domain 21 pseudogene 1
up	ENSG00000279233.1	1.24549	2.202	0.000532533	0.00444046	0.67	0.67	2.3	1.25	RP11-158L12.4	chr12	TEC
up	ENSG00000183251.3	1.83659	0.906184	1.47223e-05	0.000237409	0.37	1	2.91	2.49	OR51B4	chr11	protein_coding	olfactory receptor, family 51, subfamily B, member 4
up	ENSG00000154642.10	2.01325	1.88916	1.33883e-07	4.88346e-06	0.25	0.21	1.33	0.72	C21orf91	chr21	protein_coding	chromosome 21 open reading frame 91
up	ENSG00000120800.4	1.4748	4.82888	8.04192e-06	0.000144153	1.89	1.04	5.27	3.78	UTP20	chr12	protein_coding	UTP20, small subunit (SSU) processome component, homolog (yeast)
up	ENSG00000179833.4	1.05122	5.07636	0.00124582	0.00870871	4.64	2.34	8.31	7.72	SERTAD2	chr2	protein_coding	SERTA domain containing 2
up	ENSG00000198208.11	5.21171	-2.4719	0.00579708	0.0293227	0	0	0.05	0.01	RPS6KL1	chr14	protein_coding	ribosomal protein S6 kinase-like 1
up	ENSG00000270055.1	1.64839	2.72731	3.31518e-06	6.9715e-05	0.97	1.37	5.12	3.06	CTD-3092A11.2	chr15	sense_intronic
up	ENSG00000183889.12	1.39777	1.03413	0.000357088	0.00317576	1.02	0.12	2.2	1.2	NPIPA5	chr16	protein_coding	nuclear pore complex interacting protein family, member A5
up	ENSG00000270011.6	1.57054	1.13322	5.88309e-05	0.000734865	0.47	0.09	1.04	0.85	ZNF559-ZNF177	chr19	protein_coding	ZNF559-ZNF177 readthrough
up	ENSG00000273294.1	1.67756	-0.0889951	0.000593311	0.00475361	0.18	0.01	0.45	0.27	C1QTNF3-AMACR	chr5	protein_coding	C1QTNF3-AMACR readthrough (NMD candidate)
up	ENSG00000230551.4	2.30002	3.28395	8.09239e-11	9.97093e-09	0.4	0.26	2.64	0.98	CTB-89H12.4	chr5	processed_transcript
up	ENSG00000173261.8	5.82405	-2.08931	0.000314962	0.00286948	0	0	0.67	0.15	PLAC8L1	chr5	protein_coding	PLAC8-like 1
up	ENSG00000281768.1	5.08579	-2.54329	0.0106555	0.0457784	0	0	0.32	0.78	Metazoa_SRP	chr7	misc_RNA
up	ENSG00000270246.3	1.51624	-0.538204	0.00650762	0.0320731	0.48	0.55	1.86	1.43	RP11-701H24.8	chr15	sense_intronic
up	ENSG00000271862.1	3.86849	-1.57701	0.000220662	0.00215348	0	0.03	0.41	0.12	RP11-343L5.2	chr5	lincRNA
up	ENSG00000188452.13	5.74377	-2.14292	0.000554672	0.00448794	0	0	0.08	0.07	CERKL	chr2	protein_coding	ceramide kinase-like
up	ENSG00000147650.11	1.30977	3.14624	0.000133006	0.00142626	1.11	1.01	3.18	2.69	LRP12	chr8	protein_coding	low density lipoprotein receptor-related protein 12
up	ENSG00000077063.10	1.36397	2.79162	8.4342e-05	0.000981104	0.71	0.41	1.78	1.43	CTTNBP2	chr7	protein_coding	cortactin binding protein 2
up	ENSG00000172575.11	5.98693	-1.97899	0.000103947	0.00115344	0	0	0.06	0.05	RASGRP1	chr15	protein_coding	RAS guanyl releasing protein 1 (calcium and DAG-regulated)
up	ENSG00000152402.10	3.12919	-1.00977	1.68014e-05	0.000263668	0.01	0	0.05	0.03	GUCY1A2	chr11	protein_coding	guanylate cyclase 1, soluble, alpha 2
up	ENSG00000279066.1	5.07585	-2.54903	0.0106555	0.0457784	0	0	0.17	0	HEXDC-IT1	chr17	sense_intronic	HEXDC intronic transcript 1
up	ENSG00000278576.1	1.76995	-1.41196	0.0116483	0.0490393	0.06	0	0.14	0.12	RP11-507K2.6	chr14	sense_intronic
up	ENSG00000012174.11	1.21255	4.74647	0.000224477	0.00218386	2.11	1.52	4.92	4.42	MBTPS2	chrX	protein_coding	membrane-bound transcription factor peptidase, site 2
up	ENSG00000239521.7	1.40857	4.08377	2.51077e-05	0.000365415	3.19	2.51	9.01	7.8	GATS	chr7	protein_coding	GATS, stromal antigen 3 opposite strand
up	ENSG00000143494.15	2.46195	2.55006	3.77336e-11	5.29146e-09	0.27	0.19	1.69	1.16	VASH2	chr1	protein_coding	vasohibin 2
up	ENSG00000274038.1	3.14145	-2.07322	0.00833327	0.0390898	0	0.1	0.06	0.99	RP11-66H6.4	chr16	sense_intronic
up	ENSG00000279522.1	7.24615	-1.02149	3.88108e-08	1.75284e-06	0	0	0.56	0.34	CTC-487M23.6	chr5	TEC
up	ENSG00000248830.1	6.31103	-1.74777	1.23541e-05	0.000204148	0	0	0.38	0.06	ZNF807	chr19	unprocessed_pseudogene	zinc finger protein 807
up	ENSG00000261662.1	6.12806	-1.88019	6.03883e-05	0.000740079	0	0	0.29	0.19	RP5-1042I8.7	chr1	sense_overlapping
up	ENSG00000141664.9	1.44015	3.49026	2.0221e-05	0.000307334	1.2	0.52	2.92	2.27	ZCCHC2	chr18	protein_coding	zinc finger, CCHC domain containing 2
up	ENSG00000261533.2	3.60621	-1.08823	6.54036e-06	0.000122696	0.04	0	0.27	0.32	RP11-15N24.4	chr3	sense_overlapping
up	ENSG00000168702.16	4.78846	-0.871898	6.13946e-08	2.56302e-06	0	0	0.06	0.04	LRP1B	chr2	protein_coding	low density lipoprotein receptor-related protein 1B
up	ENSG00000169967.16	1.83278	4.93079	4.09203e-08	1.82859e-06	1.23	0.89	5.37	3.07	MAP3K2	chr2	protein_coding	mitogen-activated protein kinase kinase kinase 2
up	ENSG00000107771.15	1.05422	3.59599	0.00159243	0.0106844	1.03	0.67	2.37	1.57	CCSER2	chr10	protein_coding	coiled-coil serine-rich protein 2
up	ENSG00000278987.1	1.36593	0.47951	0.00196805	0.0125478	0.11	0.47	1.27	0.38	LA16c-431H6.7	chr16	TEC
up	ENSG00000145332.13	1.32619	3.62248	8.23879e-05	0.000961457	1.23	0.86	3.15	2.68	KLHL8	chr4	protein_coding	kelch-like family member 8
up	ENSG00000058056.8	1.01942	5.19275	0.00172832	0.0114519	2.85	2.22	5.84	5.58	USP13	chr3	protein_coding	ubiquitin specific peptidase 13 (isopeptidase T-3)
up	ENSG00000162490.6	2.24388	-1.64162	0.00731433	0.0352215	0.02	0	0.03	0.06	DRAXIN	chr1	protein_coding	dorsal inhibitory axon guidance protein
up	ENSG00000047365.11	3.97686	1.04157	2.55137e-15	1.4078e-12	0.04	0.01	0.55	0.38	ARAP2	chr4	protein_coding	ArfGAP with RhoGAP domain, ankyrin repeat and PH domain 2
up	ENSG00000264112.1	2.17985	0.881278	6.992e-07	1.94382e-05	0.03	0.16	0.79	0.15	RP11-159D12.2	chr17	lincRNA
up	ENSG00000107863.16	2.13823	5.14929	2.26463e-10	2.48835e-08	1.87	1.34	9.45	6.3	ARHGAP21	chr10	protein_coding	Rho GTPase activating protein 21
up	ENSG00000243024.6	4.94218	-2.62147	0.0106555	0.0457784	0	0	0	0.13	RPS11P6	chr12	transcribed_processed_pseudogene	ribosomal protein S11 pseudogene 6
up	ENSG00000018189.12	1.05316	2.59557	0.00231309	0.0143407	0.69	0.33	1.23	1.13	RUFY3	chr4	protein_coding	RUN and FYVE domain containing 3
up	ENSG00000153130.17	1.00625	4.0719	0.00229545	0.0142453	1.91	1.2	3.84	3.11	SCOC	chr4	protein_coding	short coiled-coil protein
up	ENSG00000272677.1	1.5584	-1.01572	0.0114833	0.0485056	0.32	0.05	0.88	0.39	RP11-127B20.3	chr4	antisense
up	ENSG00000183508.4	1.76477	1.54278	5.37191e-06	0.000103609	0.14	0.25	0.6	0.86	FAM46C	chr1	protein_coding	family with sequence similarity 46, member C
up	ENSG00000036549.12	1.12985	4.67561	0.000577269	0.00464561	3.67	2.61	9.26	6.01	ZZZ3	chr1	protein_coding	zinc finger, ZZ-type containing 3
up	ENSG00000101974.14	1.79176	3.77599	1.47163e-07	5.24619e-06	0.87	0.62	3.96	1.8	ATP11C	chrX	protein_coding	ATPase, class VI, type 11C
up	ENSG00000104177.17	7.28491	-0.99096	2.59326e-08	1.24096e-06	0	0	0.05	0.07	MYEF2	chr15	protein_coding	myelin expression factor 2
up	ENSG00000223751.1	5.54699	-2.2692	0.000984721	0.00712489	0	0	0.8	0	AC116609.2	chr2	lincRNA
up	ENSG00000062725.9	1.25513	3.96556	0.000168496	0.00173852	1.31	1.18	3.69	2.92	APPBP2	chr17	protein_coding	amyloid beta precursor protein (cytoplasmic tail) binding protein 2
up	ENSG00000186472.19	1.35854	0.372785	0.00222404	0.0138938	0.04	0.01	0.1	0.05	PCLO	chr7	protein_coding	piccolo presynaptic cytomatrix protein
up	ENSG00000271871.1	4.93782	-2.62396	0.0106555	0.0457784	0	0	0.1	0.2	AC005740.6	chr5	antisense
up	ENSG00000273344.1	1.07785	1.52108	0.00409898	0.0224855	0.63	0.75	1.63	1.6	PAXIP1-AS1	chr7	lincRNA	PAXIP1 antisense RNA 1 (head to head)
up	ENSG00000264424.1	5.45769	-2.3253	0.00176277	0.0114519	0	0	0.01	0.06	MYH4	chr17	protein_coding	myosin, heavy chain 4, skeletal muscle
up	ENSG00000094975.13	1.35045	3.40475	6.98194e-05	0.000833172	0.91	0.79	3.24	1.59	SUCO	chr1	protein_coding	SUN domain containing ossification factor
up	ENSG00000160963.13	1.03593	1.67131	0.00516883	0.027144	0.7	0.46	1.44	1.22	COL26A1	chr7	protein_coding	collagen, type XXVI, alpha 1
up	ENSG00000224789.1	4.93058	-2.62812	0.0106555	0.0457784	0	0	0.43	0.06	AC012363.4	chr2	antisense
up	ENSG00000188266.13	2.28208	0.750825	3.36353e-07	1.05139e-05	0.09	0.09	0.54	0.46	HYKK	chr15	protein_coding	hydroxylysine kinase
up	ENSG00000227189.2	5.54699	-2.2692	0.000984721	0.00712489	0	0	0.2	0	AC092535.3	chr4	antisense
up	ENSG00000139173.9	1.46431	1.81918	7.89453e-05	0.000925538	0.75	0.39	1.89	1.63	TMEM117	chr12	protein_coding	transmembrane protein 117
up	ENSG00000263276.1	6.18796	-1.83689	3.53364e-05	0.000481175	0	0	0.19	0.03	RP11-96D1.10	chr16	sense_overlapping
up	ENSG00000142920.16	1.64667	1.27968	3.13188e-05	0.000437981	0.47	0.33	1.47	1.31	AZIN2	chr1	protein_coding	antizyme inhibitor 2
up	ENSG00000225595.2	5.08437	-2.54411	0.0106555	0.0457784	0	0	0.05	0.08	XXbac-BPG308K3.6	chr6	lincRNA
up	ENSG00000115355.15	1.31797	3.87211	7.67869e-05	0.000901918	1.07	0.42	2.86	1.29	CCDC88A	chr2	protein_coding	coiled-coil domain containing 88A
up	ENSG00000279407.1	1.52609	3.05857	1.0216e-05	0.000177483	1.09	1.39	4.59	3.36	AC007191.4	chr19	TEC
up	ENSG00000012048.19	1.62687	5.23597	8.3098e-07	2.24144e-05	2.39	1.75	8.74	5.49	BRCA1	chr17	protein_coding	breast cancer 1, early onset
up	ENSG00000261770.1	7.20823	-1.05147	5.83058e-08	2.45426e-06	0	0	0.3	0.08	CTC-459F4.1	chr19	lincRNA
up	ENSG00000141425.17	1.17896	5.61633	0.000290892	0.00273156	6.7	5.07	15.93	13.67	RPRD1A	chr18	protein_coding	regulation of nuclear pre-mRNA domain containing 1A
up	ENSG00000272325.1	1.04499	6.76723	0.00120771	0.00848202	6.68	5.99	15.02	14	NUDT3	chr6	protein_coding	nudix (nucleoside diphosphate linked moiety X)-type motif 3
up	ENSG00000246876.6	6.30768	-1.74984	1.23541e-05	0.000204148	0	0	0.3	0	RP11-519M16.1	chr4	lincRNA
up	ENSG00000272812.1	7.20399	-1.05428	5.83058e-08	2.45426e-06	0	0	2.19	0.22	RP5-855D21.3	chr8	sense_intronic
up	ENSG00000158423.16	1.2091	0.545706	0.00530701	0.0276653	0.32	0.18	0.74	0.56	RIBC1	chrX	protein_coding	RIB43A domain with coiled-coils 1
up	ENSG00000035928.14	1.45096	5.70059	9.34611e-06	0.00016451	5.71	4.34	16.42	14.07	RFC1	chr4	protein_coding	replication factor C (activator 1) 1, 145kDa
up	ENSG00000198718.12	1.83776	2.33728	4.10283e-07	1.2427e-05	0.33	0.26	1.57	0.78	FAM179B	chr14	protein_coding	family with sequence similarity 179, member B
up	ENSG00000166682.10	3.16008	-1.42252	0.000232329	0.00224561	0.03	0	0.17	0.23	TMPRSS5	chr11	protein_coding	transmembrane protease, serine 5
up	ENSG00000112742.9	1.58122	4.26713	2.27302e-06	5.12379e-05	2.39	2.04	8.43	6.31	TTK	chr6	protein_coding	TTK protein kinase
up	ENSG00000168283.13	1.11804	3.36331	0.000895205	0.00669676	2.02	1.28	4.1	3.85	BMI1	chr10	protein_coding	BMI1 proto-oncogene, polycomb ring finger
up	ENSG00000162878.12	1.45068	-0.105019	0.00240571	0.0148533	0.29	0	0.41	0.53	PKDCC	chr2	protein_coding	protein kinase domain containing, cytoplasmic
up	ENSG00000236658.1	2.35741	-1.56092	0.00336729	0.0191205	0.18	0.1	0.6	1.1	RP11-83J21.3	chr9	antisense
up	ENSG00000280109.1	8.96783	0.472417	3.69671e-19	5.86437e-16	0	0	0.32	0.15	PLAC4	chr21	TEC	placenta-specific 4
up	ENSG00000269399.2	1.49564	0.762262	0.000423021	0.00367206	0.34	0.36	1.41	0.78	CTD-3222D19.12	chr19	lincRNA
up	ENSG00000185352.8	2.33457	3.06924	7.87144e-11	9.84202e-09	0.32	0.29	1.93	1.52	HS6ST3	chr13	protein_coding	heparan sulfate 6-O-sulfotransferase 3
up	ENSG00000254165.1	6.57909	-1.54772	1.68285e-05	0.000263668	0	0	1.13	0.13	RP11-503E24.2	chr8	antisense
up	ENSG00000123104.11	1.17659	3.95638	0.000401531	0.00350711	0.87	0.58	2.34	1.31	ITPR2	chr12	protein_coding	inositol 1,4,5-trisphosphate receptor, type 2
up	ENSG00000108405.3	2.38434	-0.267164	1.18797e-05	0.000199259	0.08	0.07	0.38	0.48	P2RX1	chr17	protein_coding	purinergic receptor P2X, ligand gated ion channel, 1
up	ENSG00000114698.14	1.97563	0.558052	8.18787e-06	0.000146149	0.18	0.08	0.63	0.51	PLSCR4	chr3	protein_coding	phospholipid scramblase 4
up	ENSG00000267263.1	4.92913	-2.62895	0.0106555	0.0457784	0	0	0.36	0	RP11-75C10.7	chr17	sense_intronic
up	ENSG00000105289.14	2.57975	2.16863	1.97178e-11	3.0332e-09	0.32	0.29	1.76	2.29	TJP3	chr19	protein_coding	tight junction protein 3
up	ENSG00000251095.6	3.25772	4.08363	3.99102e-19	5.95882e-16	0.41	0.69	7.09	4.59	RP11-115D19.1	chr4	antisense
up	ENSG00000221994.10	1.16887	0.838243	0.00468626	0.0251154	0.24	0.39	0.83	0.73	ZNF630	chrX	protein_coding	zinc finger protein 630
up	ENSG00000111670.14	1.68787	4.81579	4.07446e-07	1.23854e-05	2.05	1.62	7.76	5.39	GNPTAB	chr12	protein_coding	N-acetylglucosamine-1-phosphate transferase, alpha and beta subunits
up	ENSG00000117020.16	1.56511	3.5499	4.02239e-06	8.19393e-05	0.91	0.48	2.71	1.85	AKT3	chr1	protein_coding	v-akt murine thymoma viral oncogene homolog 3
up	ENSG00000118307.18	6.53777	-1.58015	2.68337e-05	0.000385888	0	0	0.2	0.13	CASC1	chr12	protein_coding	cancer susceptibility candidate 1
up	ENSG00000155465.18	1.83443	-1.14703	0.00641391	0.0317903	0.03	0.07	0.14	0.26	SLC7A7	chr14	protein_coding	solute carrier family 7 (amino acid transporter light chain, y+L system), member 7
up	ENSG00000146530.11	2.97912	0.898654	2.94581e-10	3.07698e-08	0.02	0.11	0.86	0.25	VWDE	chr7	protein_coding	von Willebrand factor D and EGF domains
up	ENSG00000181381.13	1.55236	1.9959	2.94263e-05	0.000416564	0.14	0.34	0.84	0.72	DDX60L	chr4	protein_coding	DEAD (Asp-Glu-Ala-Asp) box polypeptide 60-like
up	ENSG00000230565.1	4.93637	-2.6248	0.0106555	0.0457784	0	0	0.14	0.18	ZNF32-AS2	chr10	antisense	ZNF32 antisense RNA 2
up	ENSG00000230521.1	3.37861	-1.92433	0.00331774	0.0189426	0.04	0	0.38	0.23	HCG4P7	chr6	unprocessed_pseudogene	HLA complex group 4 pseudogene 7
up	ENSG00000141027.20	1.479	6.61632	5.81063e-06	0.000110291	4.76	3.49	13.17	12.36	NCOR1	chr17	protein_coding	nuclear receptor corepressor 1
up	ENSG00000169570.9	1.61966	2.91839	3.6117e-06	7.51411e-05	0.63	0.76	2.61	2.14	DTWD2	chr5	protein_coding	DTW domain containing 2
up	ENSG00000204410.14	1.25247	4.35863	0.000154415	0.00161467	2.87	2.17	8.14	5.23	MSH5	chr6	protein_coding	mutS homolog 5
up	ENSG00000180530.9	1.13648	2.35651	0.00123194	0.0086307	0.44	0.27	1.15	0.59	NRIP1	chr21	protein_coding	nuclear receptor interacting protein 1
up	ENSG00000251580.1	5.74632	-2.14141	0.000554672	0.00448794	0	0	0.51	0.68	RP11-539L10.3	chr4	lincRNA
up	ENSG00000224729.5	4.23819	-1.30059	1.07632e-05	0.000183473	0	0.02	0.33	0.1	PCOLCE-AS1	chr7	antisense	PCOLCE antisense RNA 1
up	ENSG00000281205.1	5.98451	-1.98045	0.000103947	0.00115344	0	0	0.06	0.03	LINC00950	chr9	lincRNA	long intergenic non-protein coding RNA 950
up	ENSG00000226314.7	1.55312	0.520648	0.000353926	0.00315095	0.45	0.26	1.41	0.94	ZNF192P1	chr6	transcribed_unprocessed_pseudogene	zinc finger protein 192 pseudogene 1
up	ENSG00000154429.10	1.53761	4.21448	4.16772e-06	8.42619e-05	1.98	1.13	5.73	4.3	CCSAP	chr1	protein_coding	centriole, cilia and spindle-associated protein
up	ENSG00000257027.1	2.04672	0.513455	8.39978e-06	0.000149407	0.13	0.22	1.1	0.52	RP11-705C15.3	chr12	sense_intronic
up	ENSG00000116406.18	2.10855	3.80671	1.03921e-09	8.70537e-08	0.61	0.71	3.71	2.63	EDEM3	chr1	protein_coding	ER degradation enhancer, mannosidase alpha-like 3
up	ENSG00000239763.2	5.07726	-2.54821	0.0106555	0.0457784	0	0	0.58	0.07	AC009120.3	chr16	processed_pseudogene
up	ENSG00000173212.4	1.48368	1.45166	0.000112945	0.00123835	0.48	0.26	1.29	1.03	MAB21L3	chr1	protein_coding	mab-21-like 3 (C. elegans)
up	ENSG00000187955.11	5.08437	-2.54411	0.0106555	0.0457784	0	0	0.02	0.02	COL14A1	chr8	protein_coding	collagen, type XIV, alpha 1
up	ENSG00000271976.1	1.2893	0.943857	0.00168897	0.01124	0.14	0.58	0.99	0.95	RP11-884K10.7	chr3	antisense
up	ENSG00000117620.12	1.31628	4.60531	6.59605e-05	0.000794826	2.19	1.77	5.98	4.99	SLC35A3	chr1	protein_coding	solute carrier family 35 (UDP-N-acetylglucosamine (UDP-GlcNAc) transporter), member A3
up	ENSG00000143674.10	1.00095	4.51464	0.00225456	0.0140637	1.93	1.45	4.11	3.4	MLK4	chr1	protein_coding
up	ENSG00000170949.17	1.61357	3.88437	1.66866e-06	3.98062e-05	1.48	0.72	4.71	2.78	ZNF160	chr19	protein_coding	zinc finger protein 160
up	ENSG00000147162.13	1.03303	7.73313	0.00133902	0.00923559	22.7	22.41	58.09	44.6	OGT	chrX	protein_coding	O-linked N-acetylglucosamine (GlcNAc) transferase
up	ENSG00000205765.8	1.74889	5.51156	1.22358e-07	4.58742e-06	4.23	2.8	14.76	11.48	C5orf51	chr5	protein_coding	chromosome 5 open reading frame 51
up	ENSG00000152332.15	1.49229	6.60568	4.84969e-06	9.47612e-05	5.2	5.29	19.9	12.94	UHMK1	chr1	protein_coding	U2AF homology motif (UHM) kinase 1
up	ENSG00000060237.16	1.21343	7.73632	0.000174038	0.00178699	12.02	5.77	24.37	21.3	WNK1	chr12	protein_coding	WNK lysine deficient protein kinase 1
up	ENSG00000227769.7	4.93782	-2.62396	0.0106555	0.0457784	0	0	0.03	0.06	AC072062.3	chr2	antisense
up	ENSG00000237082.1	2.83849	-2.26225	0.0103213	0.0457784	0.19	0	1.6	0.3	COX5BP6	chr13	processed_pseudogene	cytochrome c oxidase subunit Vb pseudogene 6
up	ENSG00000113946.3	5.912	-2.03049	0.000180253	0.00181555	0	0	0.08	0.09	CLDN16	chr3	protein_coding	claudin 16
up	ENSG00000145331.13	1.27194	2.1276	0.000400341	0.00350033	0.65	0.49	1.52	1.54	TRMT10A	chr4	protein_coding	tRNA methyltransferase 10 homolog A (S. cerevisiae)
up	ENSG00000269906.1	2.82231	-0.897171	5.28764e-05	0.000671316	0	0.28	0.92	1.24	RP11-248J18.2	chr14	sense_intronic
up	ENSG00000119471.14	1.29621	6.24318	6.7369e-05	0.00080964	12.07	10.98	32.46	30.45	HSDL2	chr9	protein_coding	hydroxysteroid dehydrogenase like 2
up	ENSG00000228049.7	2.36402	-1.25348	0.000904187	0.00675599	0.08	0	0.25	0.25	POLR2J2	chr7	protein_coding	polymerase (RNA) II (DNA directed) polypeptide J2
up	ENSG00000231028.8	5.55357	-2.26531	0.000984721	0.00712489	0	0	0.09	0.05	LINC00271	chr6	lincRNA	long intergenic non-protein coding RNA 271
up	ENSG00000129675.15	1.7308	3.7789	3.64879e-07	1.12943e-05	0.97	0.76	3.27	3.08	ARHGEF6	chrX	protein_coding	Rac/Cdc42 guanine nucleotide exchange factor (GEF) 6
up	ENSG00000001631.14	1.26608	4.31723	0.000133255	0.0014271	2.26	1.79	6.69	4.14	KRIT1	chr7	protein_coding	KRIT1, ankyrin repeat containing
up	ENSG00000197779.13	1.55653	2.04197	1.87719e-05	0.000288769	0.3	0.14	0.85	0.59	ZNF81	chrX	protein_coding	zinc finger protein 81
up	ENSG00000233230.1	6.20411	-1.82701	2.08226e-05	0.000312549	0	0	0.23	0.82	AC079807.2	chr2	antisense
up	ENSG00000215114.7	1.51052	4.44567	5.77678e-06	0.000109906	2.16	1.75	7.02	5.39	UBXN2B	chr8	protein_coding	UBX domain protein 2B
up	ENSG00000206262.8	1.50806	3.62847	8.21193e-06	0.000146476	1.95	1.22	6.09	3.95	FOXL2NB	chr3	protein_coding	FOXL2 neighbor
up	ENSG00000261609.3	1.39755	3.60079	3.43952e-05	0.000476019	0.43	0.33	1.33	0.91	GAN	chr16	protein_coding	gigaxonin
up	ENSG00000185101.12	1.2647	1.58838	0.000724842	0.00563145	0.71	0.46	1.53	1.6	ANO9	chr11	protein_coding	anoctamin 9
up	ENSG00000258592.1	3.65961	-1.73321	0.000845394	0.0063673	0.03	0	0.12	0.34	RP11-108M12.3	chr14	lincRNA
up	ENSG00000259071.1	1.83539	-1.1556	0.00641391	0.0317903	0.37	0.21	1.45	0.93	RP11-247L20.4	chr14	lincRNA
up	ENSG00000052795.12	1.22971	2.83167	0.000360553	0.00319873	0.64	0.42	1.51	1.27	FNIP2	chr4	protein_coding	folliculin interacting protein 2
up	ENSG00000105784.15	3.10035	0.667301	1.41538e-10	1.62558e-08	0.09	0.03	0.66	0.57	RUNDC3B	chr7	protein_coding	RUN domain containing 3B
up	ENSG00000149311.17	2.51468	4.87151	2.58249e-13	7.80344e-11	0.45	0.39	3.88	1.44	ATM	chr11	protein_coding	ATM serine/threonine kinase
up	ENSG00000236095.1	5.74632	-2.14141	0.000554672	0.00448794	0	0	0.28	0.37	RP11-49O14.2	chr9	sense_intronic
up	ENSG00000180488.14	1.97978	3.32621	1.40584e-08	7.37252e-07	0.49	0.61	2.88	1.94	FAM73A	chr1	protein_coding	family with sequence similarity 73, member A
up	ENSG00000271851.1	3.25315	-0.300995	2.22043e-07	7.42541e-06	0.03	0.06	0.61	0.4	RP11-565F19.2	chr17	sense_intronic
up	ENSG00000165288.10	2.23826	4.33783	6.71075e-11	8.78001e-09	0.62	0.47	3.71	2	BRWD3	chrX	protein_coding	bromodomain and WD repeat domain containing 3
up	ENSG00000139269.2	1.93211	1.063	2.94349e-06	6.35304e-05	0.4	0.17	1.05	1.44	INHBE	chr12	protein_coding	inhibin, beta E
up	ENSG00000169031.18	1.31496	4.13812	7.94388e-05	0.000930036	1.03	1.15	3.48	2.56	COL4A3	chr2	protein_coding	collagen, type IV, alpha 3 (Goodpasture antigen)
up	ENSG00000184060.10	6.5325	-1.58345	2.68337e-05	0.000385888	0	0	0.23	0.06	ADAP2	chr17	protein_coding	ArfGAP with dual PH domains 2
up	ENSG00000260083.1	1.46024	-0.14218	0.00348199	0.0196182	0.23	0.18	0.66	0.59	MIR762HG	chr16	antisense	MIR762 host gene
up	ENSG00000186487.17	2.21424	1.16811	1.72706e-07	6.05472e-06	0.02	0.16	0.52	0.42	MYT1L	chr2	protein_coding	myelin transcription factor 1-like
up	ENSG00000165355.7	1.17249	3.22376	0.000553709	0.00448794	1.49	1.1	3.1	3.39	FBXO33	chr14	protein_coding	F-box protein 33
up	ENSG00000124374.8	1.56585	2.54881	9.45855e-06	0.000165799	0.5	0.31	1.4	1.26	PAIP2B	chr2	protein_coding	poly(A) binding protein interacting protein 2B
up	ENSG00000250709.1	2.1722	-0.743478	0.000268754	0.00254315	0.12	0.02	0.57	0.19	CCDC169-SOHLH2	chr13	protein_coding	CCDC169-SOHLH2 readthrough
up	ENSG00000107249.21	1.31753	3.23353	0.000107932	0.00119213	0.72	0.5	1.85	1.54	GLIS3	chr9	protein_coding	GLIS family zinc finger 3
up	ENSG00000181819.14	2.06946	-0.167262	4.34063e-05	0.000568199	0.48	0	1.36	1.03	KCTD9P2	chrX	processed_pseudogene	potassium channel tetramerization domain containing 9 pseudogene 2
up	ENSG00000178917.14	2.01423	1.78118	1.44412e-07	5.19188e-06	0.71	0.45	3.3	1.93	ZNF852	chr3	protein_coding	zinc finger protein 852
up	ENSG00000165494.10	1.15225	4.55343	0.000466434	0.00399293	1.83	1.5	4.85	3.39	PCF11	chr11	protein_coding	PCF11 cleavage and polyadenylation factor subunit
up	ENSG00000259881.1	1.09979	0.378257	0.0106256	0.0457784	0.38	0.13	0.69	0.54	RP11-830F9.5	chr16	antisense
up	ENSG00000273301.1	1.72004	3.94602	3.69373e-07	1.13536e-05	1.34	1.1	5.31	3.62	RP11-314B1.2	chr2	lincRNA
up	ENSG00000111801.15	1.36556	1.27654	0.000473493	0.00404381	0.42	0.33	1	1.15	BTN3A3	chr6	protein_coding	butyrophilin, subfamily 3, member A3
up	ENSG00000225511.6	1.89675	-0.774139	0.00230607	0.0143042	0.06	0.04	0.22	0.19	LINC00475	chr9	lincRNA	long intergenic non-protein coding RNA 475
up	ENSG00000204241.7	2.7766	-1.68635	0.00278788	0.0167405	0.01	0.02	0.09	0.15	RP11-713P17.3	chr11	lincRNA
up	ENSG00000172869.14	1.43187	3.53425	2.2427e-05	0.000332695	0.63	0.35	1.86	1.06	DMXL1	chr5	protein_coding	Dmx-like 1
up	ENSG00000174529.7	2.36042	1.12616	1.72247e-08	8.76148e-07	0.64	0.21	2.97	2.03	TMEM81	chr1	protein_coding	transmembrane protein 81
up	ENSG00000203392.3	1.05684	0.699788	0.0101202	0.0456821	0.5	0.28	1.25	0.56	CTD-2026K11.6	chr15	antisense
up	ENSG00000184786.5	5.2131	-2.4711	0.00579708	0.0293227	0	0	0.32	0.12	TCTE3	chr6	protein_coding	t-complex-associated-testis-expressed 3
up	ENSG00000204529.3	3.30234	-0.255583	1.29151e-07	4.79254e-06	0.05	0.22	1.83	1.13	GUCY2EP	chr11	transcribed_unprocessed_pseudogene	guanylate cyclase 2E, pseudogene
up	ENSG00000218027.2	5.08152	-2.54575	0.0106555	0.0457784	0	0	0.12	0.08	RP11-157J24.1	chr6	processed_pseudogene
up	ENSG00000276916.1	3.13943	-1.43036	0.000232329	0.00224561	0.1	0.11	2.06	0.15	RP11-230F18.6	chr13	sense_intronic
up	ENSG00000257433.5	2.57096	-1.10556	0.000215828	0.00211267	0.05	0	0.12	0.22	RP1-197B17.3	chr12	antisense
up	ENSG00000116141.15	1.00114	2.88323	0.00339084	0.0192284	0.97	0.63	2	1.57	MARK1	chr1	protein_coding	MAP/microtubule affinity-regulating kinase 1
up	ENSG00000235545.1	3.24127	-1.36207	0.000154647	0.00161467	0.07	0	0.63	0.18	RP11-230B22.1	chr1	antisense
up	ENSG00000177943.13	1.04108	2.87475	0.00250364	0.0153449	0.94	1.19	2.82	2.06	MAMDC4	chr9	protein_coding	MAM domain containing 4
up	ENSG00000115827.13	2.00811	2.82682	1.86697e-08	9.40229e-07	0.46	0.38	2.25	1.48	DCAF17	chr2	protein_coding	DDB1 and CUL4 associated factor 17
up	ENSG00000138190.16	1.27015	3.02389	0.000192379	0.00191414	1.06	0.33	2.08	1.65	EXOC6	chr10	protein_coding	exocyst complex component 6
up	ENSG00000272562.1	4.93782	-2.62396	0.0106555	0.0457784	0	0	0.19	0.39	RP11-396C23.4	chr1	antisense
up	ENSG00000173917.10	5.64788	-2.20507	0.000984721	0.00712489	0	0	0.24	0.06	HOXB2	chr17	protein_coding	homeobox B2
up	ENSG00000101752.11	2.7279	4.29938	9.40712e-15	4.42169e-12	0.38	0.56	4.65	2.3	MIB1	chr18	protein_coding	mindbomb E3 ubiquitin protein ligase 1
up	ENSG00000139714.12	2.5728	-1.10441	0.00015135	0.00158874	0.04	0	0.1	0.22	MORN3	chr12	protein_coding	MORN repeat containing 3
up	ENSG00000132436.11	1.10431	4.6169	0.000767509	0.00590273	3.19	2.41	7.61	5.78	FIGNL1	chr7	protein_coding	fidgetin-like 1
up	ENSG00000254343.2	4.19807	-1.33144	1.64015e-05	0.00026019	0	0.06	1.02	0.38	RP11-760H22.2	chr8	lincRNA
up	ENSG00000177692.11	1.75467	-0.180221	0.000840214	0.00634146	0.13	0.11	0.49	0.43	DNAJC28	chr21	protein_coding	DnaJ (Hsp40) homolog, subfamily C, member 28
up	ENSG00000277476.1	1.81591	1.01421	1.44363e-05	0.000233688	0.18	0.36	1.52	0.58	RP11-147L13.13	chr17	lincRNA
up	ENSG00000204257.14	1.28314	0.547596	0.00328778	0.0188248	0.36	0.87	1.48	1.84	HLA-DMA	chr6	protein_coding	major histocompatibility complex, class II, DM alpha
up	ENSG00000064651.13	1.27518	3.27007	0.000187565	0.00187506	0.68	0.74	2.24	1.59	SLC12A2	chr5	protein_coding	solute carrier family 12 (sodium/potassium/chloride transporter), member 2
up	ENSG00000270419.1	3.2207	-2.02753	0.00833327	0.0390898	0.05	0	0.38	0.21	CAHM	chr6	lincRNA	colon adenocarcinoma hypermethylated (non-protein coding)
up	ENSG00000185513.14	1.75935	1.39305	7.28537e-06	0.000133583	0.31	0.21	1.28	0.7	L3MBTL1	chr20	protein_coding	l(3)mbt-like 1 (Drosophila)
up	ENSG00000272263.1	5.33889	-2.39718	0.00318265	0.0183721	0	0	0.36	0.37	RP11-767C1.2	chr3	antisense
up	ENSG00000169918.9	2.36403	-0.5973	0.000104019	0.00115344	0.02	0.01	0.09	0.08	OTUD7A	chr15	protein_coding	OTU deubiquitinase 7A
up	ENSG00000112531.16	1.2706	5.70531	9.64036e-05	0.00109755	2.06	1.35	4.97	4.15	QKI	chr6	protein_coding	QKI, KH domain containing, RNA binding
up	ENSG00000085719.11	1.31624	5.21053	5.84206e-05	0.000731541	4.11	3.48	10.75	10.26	CPNE3	chr8	protein_coding	copine III
up	ENSG00000226578.1	5.07726	-2.54821	0.0106555	0.0457784	0	0	0.39	0.04	RP11-258F22.1	chr10	lincRNA
up	ENSG00000014123.9	1.61775	3.18894	2.92852e-06	6.3261e-05	1	0.84	3.77	2.52	UFL1	chr6	protein_coding	UFM1-specific ligase 1
up	ENSG00000115904.12	2.07506	3.77644	1.58669e-09	1.2316e-07	0.89	0.19	3.12	1.93	SOS1	chr2	protein_coding	son of sevenless homolog 1 (Drosophila)
up	ENSG00000054267.20	1.57445	4.04911	2.69956e-06	5.95212e-05	1.41	0.86	5.08	2.47	ARID4B	chr1	protein_coding	AT rich interactive domain 4B (RBP1-like)
up	ENSG00000100644.16	1.21761	6.39397	0.000173721	0.00178517	13.71	7.3	31.17	23	HIF1A	chr14	protein_coding	hypoxia inducible factor 1, alpha subunit (basic helix-loop-helix transcription factor)
up	ENSG00000251555.1	5.82155	-2.0908	0.000314962	0.00286948	0	0	1.08	0.07	RP11-745L13.2	chr4	lincRNA
up	ENSG00000079112.9	6.05805	-1.92941	6.03883e-05	0.000740079	0	0	0.11	0.06	CDH17	chr8	protein_coding	cadherin 17, LI cadherin (liver-intestine)
up	ENSG00000243069.7	4.63112	-0.992512	2.83497e-07	9.08805e-06	0	0.02	0.35	0.16	ARHGEF26-AS1	chr3	processed_transcript	ARHGEF26 antisense RNA 1
up	ENSG00000073910.19	1.82502	3.08349	1.57344e-07	5.57003e-06	0.32	0.16	0.84	1.08	FRY	chr13	protein_coding	furry homolog (Drosophila)
up	ENSG00000247400.3	1.60805	1.01978	9.59225e-05	0.00109454	0.17	0.4	1.35	0.57	DNAJC3-AS1	chr13	lincRNA	DNAJC3 antisense RNA 1 (head to head)
up	ENSG00000249119.1	4.92913	-2.62895	0.0106555	0.0457784	0	0	0.53	0	MTND6P4	chr5	processed_pseudogene	MT-ND6 pseudogene 4
up	ENSG00000266644.1	5.33479	-2.39957	0.00318265	0.0183721	0	0	0.49	0.17	RP11-927P21.2	chr17	antisense
up	ENSG00000123219.12	1.08683	4.07654	0.00104035	0.00746993	3.83	3.64	10.3	7.37	CENPK	chr5	protein_coding	centromere protein K
up	ENSG00000106723.16	1.39334	6.98786	1.82966e-05	0.000283346	15.29	12.25	41.39	38.93	SPIN1	chr9	protein_coding	spindlin 1
up	ENSG00000078747.12	1.26527	5.92903	0.000101133	0.00114597	5.45	4.19	13.63	12.09	ITCH	chr20	protein_coding	itchy E3 ubiquitin protein ligase
up	ENSG00000087338.4	1.39362	4.20914	2.90446e-05	0.00041186	2.21	2.05	7.15	5.3	GMCL1	chr2	protein_coding	germ cell-less, spermatogenesis associated 1
up	ENSG00000157625.15	1.71972	4.23603	3.06863e-07	9.7055e-06	1.52	0.77	4.94	3.45	TAB3	chrX	protein_coding	TGF-beta activated kinase 1/MAP3K7 binding protein 3
up	ENSG00000089091.16	1.26128	-0.016088	0.00915865	0.0421438	0.14	0.06	0.33	0.23	DZANK1	chr20	protein_coding	double zinc ribbon and ankyrin repeat domains 1
up	ENSG00000276334.1	1.5254	-0.43759	0.00420885	0.0230037	0.2	0.14	0.91	0.22	AL133243.1	chr2	sense_intronic
up	ENSG00000112234.8	1.38882	2.98537	5.75974e-05	0.000722301	0.56	0.37	1.64	1.08	FBXL4	chr6	protein_coding	F-box and leucine-rich repeat protein 4
up	ENSG00000266401.1	1.30301	0.207661	0.00461839	0.0247936	0.31	0.42	1.14	0.85	RP11-874J12.4	chr18	antisense
up	ENSG00000198919.12	2.1533	2.64925	2.61151e-09	1.82102e-07	0.44	0.23	1.9	1.42	DZIP3	chr3	protein_coding	DAZ interacting zinc finger protein 3
up	ENSG00000164211.12	2.32903	4.7409	8.82999e-12	1.54292e-09	1.93	0.88	9.66	6.04	STARD4	chr5	protein_coding	StAR-related lipid transfer (START) domain containing 4
up	ENSG00000259820.1	7.12567	1.1819	1.00936e-23	3.20243e-20	0.01	0	0.95	0.35	AC083843.1	chr8	lincRNA
up	ENSG00000105639.18	1.26673	3.11842	0.000211522	0.00207693	0.89	0.64	2.05	2.05	JAK3	chr19	protein_coding	Janus kinase 3
up	ENSG00000135205.14	6.81544	-1.3667	2.72467e-06	5.96016e-05	0	0	0.18	0.13	CCDC146	chr7	protein_coding	coiled-coil domain containing 146
up	ENSG00000239883.8	1.11927	2.49431	0.00143766	0.00980667	0.92	1.2	3.27	1.88	PARGP1	chr10	transcribed_unprocessed_pseudogene	poly (ADP-ribose) glycohydrolase pseudogene 1
up	ENSG00000271978.1	2.0059	-0.554237	0.000518889	0.00434955	0.07	0.04	0.34	0.2	RP11-428J1.4	chr6	lincRNA
up	ENSG00000278434.1	6.89633	-1.303	1.12599e-06	2.88104e-05	0	0	0.46	0.31	RP11-709D24.8	chr16	sense_intronic
up	ENSG00000115464.14	1.99275	5.31148	2.6846e-09	1.86686e-07	1.26	1.21	7.26	3.68	USP34	chr2	protein_coding	ubiquitin specific peptidase 34
up	ENSG00000251634.2	3.98445	-1.49864	9.15402e-05	0.0010523	0.01	0	0.15	0.17	RP11-1280N14.3	chr5	unprocessed_pseudogene
up	ENSG00000121741.16	1.50688	4.9315	5.11889e-06	9.91814e-05	1.64	1.08	5.53	3.09	ZMYM2	chr13	protein_coding	zinc finger, MYM-type 2
up	ENSG00000094916.13	2.17259	8.26356	6.35601e-11	8.40252e-09	9.36	7.27	45.18	38.06	CBX5	chr12	protein_coding	chromobox homolog 5
up	ENSG00000128573.22	3.04499	-0.0744509	3.45397e-08	1.59688e-06	0.03	0	0.17	0.15	FOXP2	chr7	protein_coding	forkhead box P2
up	ENSG00000134571.10	5.90707	-2.03345	0.000180253	0.00181555	0	0	0.09	0.04	MYBPC3	chr11	protein_coding	myosin binding protein C, cardiac
up	ENSG00000198740.8	1.2487	2.5946	0.000312314	0.00286948	0.76	0.23	1.63	1	ZNF652	chr17	protein_coding	zinc finger protein 652
up	ENSG00000147576.15	2.5249	-1.13822	0.000308213	0.00286244	0.08	0	0.33	0.23	ADHFE1	chr8	protein_coding	alcohol dehydrogenase, iron containing, 1
up	ENSG00000070018.8	1.26686	5.25443	0.000106765	0.00118105	2.17	1.76	5.81	4.71	LRP6	chr12	protein_coding	low density lipoprotein receptor-related protein 6
up	ENSG00000279342.1	6.36881	-1.70532	7.37858e-06	0.000133583	0	0	0.82	0.12	AP000866.1	chr11	protein_coding
up	ENSG00000186480.12	1.83051	7.57307	2.61132e-08	1.24354e-06	29.6	18.36	95.08	93.95	INSIG1	chr7	protein_coding	insulin induced gene 1
up	ENSG00000129214.14	5.55357	-2.26531	0.000984721	0.00712489	0	0	0.18	0.1	SHBG	chr17	protein_coding	sex hormone-binding globulin
up	ENSG00000151461.19	1.55518	4.17898	3.31837e-06	6.97242e-05	1.69	1.04	5.33	3.58	UPF2	chr10	protein_coding	UPF2 regulator of nonsense transcripts homolog (yeast)
up	ENSG00000155158.20	1.78375	0.884839	1.52643e-05	0.000244904	0.11	0	0.26	0.21	TTC39B	chr9	protein_coding	tetratricopeptide repeat domain 39B
up	ENSG00000198265.11	1.88952	4.81794	1.76663e-08	8.95022e-07	0.87	0.65	3.92	2.36	HELZ	chr17	protein_coding	helicase with zinc finger
up	ENSG00000234690.6	5.56282	-2.25987	0.000984721	0.00712489	0	0	0.02	0.13	AC073283.4	chr2	lincRNA
up	ENSG00000138246.15	2.40122	5.36891	1.60451e-12	3.91593e-10	1.75	1.25	11.19	6.4	DNAJC13	chr3	protein_coding	DnaJ (Hsp40) homolog, subfamily C, member 13
up	ENSG00000106069.20	2.26858	-1.31972	0.00186139	0.0119913	0.04	0	0.16	0.07	CHN2	chr7	protein_coding	chimerin 2
up	ENSG00000255455.2	2.64418	1.66696	5.90226e-11	7.8848e-09	0.28	0.08	1.74	0.81	RP11-890B15.3	chr11	lincRNA
up	ENSG00000279278.1	4.88857	-0.788839	2.01449e-08	9.96722e-07	0	0	0.16	0.05	CH17-264L24.1	chr22	lincRNA
up	ENSG00000263727.1	5.07726	-2.54821	0.0106555	0.0457784	0	0	1.03	0.12	RP11-806L2.5	chr18	sense_intronic
up	ENSG00000171798.17	3.33498	-1.29355	6.90264e-05	0.000824096	0.01	0	0.08	0.07	KNDC1	chr10	protein_coding	kinase non-catalytic C-lobe domain (KIND) containing 1
up	ENSG00000120278.14	1.93369	2.67752	6.87846e-08	2.82964e-06	0.34	0.28	1.57	1.07	PLEKHG1	chr6	protein_coding	pleckstrin homology domain containing, family G (with RhoGef domain) member 1
up	ENSG00000198945.7	1.31387	2.74605	0.000157084	0.00163741	0.91	0.51	2.05	1.86	L3MBTL3	chr6	protein_coding	l(3)mbt-like 3 (Drosophila)
up	ENSG00000162636.15	2.79453	4.87496	9.63828e-16	5.82474e-13	1.5	0.73	10.15	7.08	FAM102B	chr1	protein_coding	family with sequence similarity 102, member B
up	ENSG00000158691.14	1.38185	3.38645	4.64379e-05	0.000601825	1.03	0.81	3.16	2.17	ZSCAN12	chr6	protein_coding	zinc finger and SCAN domain containing 12
up	ENSG00000119979.15	1.2936	3.68586	0.00011853	0.00129121	3.4	2.58	7.8	8.5	FAM45A	chr10	protein_coding	family with sequence similarity 45, member A
up	ENSG00000171451.13	1.59221	5.13536	1.51033e-06	3.68255e-05	1.53	1.69	6.14	4.68	DSEL	chr18	protein_coding	dermatan sulfate epimerase-like
up	ENSG00000227124.8	1.04604	1.73873	0.00469758	0.0251708	0.42	0.37	0.93	0.89	ZNF717	chr3	protein_coding	zinc finger protein 717
up	ENSG00000143365.16	2.11987	2.23338	1.13006e-08	6.1289e-07	0.66	0.26	2.15	2.33	RORC	chr1	protein_coding	RAR-related orphan receptor C
up	ENSG00000273585.1	2.89477	-0.603109	4.44728e-06	8.83954e-05	0.42	0	1.51	2.27	RP11-14C10.5	chr15	lincRNA
up	ENSG00000144837.8	2.61865	-1.04884	0.000279669	0.00263789	0	0.1	0.34	0.31	PLA1A	chr3	protein_coding	phospholipase A1 member A
up	ENSG00000166881.9	1.23866	6.42537	0.000135142	0.00144004	9.08	7.05	22.34	19.92	NEMP1	chr12	protein_coding
up	ENSG00000234405.1	2.51102	-0.334169	4.13514e-06	8.37654e-05	0.52	0	1.26	2.26	LL0XNC01-250H12.3	chrX	antisense
up	ENSG00000154240.16	1.31842	-0.0997315	0.00588384	0.0296906	0.12	0.08	0.38	0.2	CEP112	chr17	protein_coding	centrosomal protein 112kDa
up	ENSG00000165188.13	4.92913	-2.62895	0.0106555	0.0457784	0	0	0.08	0	RNF183	chr9	protein_coding	ring finger protein 183
up	ENSG00000166783.19	1.51724	5.11772	4.1149e-06	8.34887e-05	2.35	1.73	7.18	5.8	KIAA0430	chr16	protein_coding	KIAA0430
up	ENSG00000101639.18	1.80902	4.16232	8.51557e-08	3.40381e-06	1.16	0.58	4.46	2.33	CEP192	chr18	protein_coding	centrosomal protein 192kDa
up	ENSG00000111912.18	1.31835	6.15121	5.14072e-05	0.000657008	5.19	5.43	15.94	13.52	NCOA7	chr6	protein_coding	nuclear receptor coactivator 7
up	ENSG00000271011.1	5.45231	-2.32846	0.00176277	0.0114519	0	0	0.35	0.43	RP11-171I2.5	chr2	antisense
up	ENSG00000280367.1	1.98339	0.610231	1.04935e-05	0.000180941	0.05	0.25	0.97	0.31	RP11-121L10.2	chr11	TEC
up	ENSG00000138593.8	1.48731	3.83822	1.03869e-05	0.000179714	0.8	1.03	3.25	2.45	SECISBP2L	chr15	protein_coding	SECIS binding protein 2-like
up	ENSG00000108510.9	1.72225	4.53759	2.57861e-07	8.42305e-06	1.11	0.7	4.29	2.36	MED13	chr17	protein_coding	mediator complex subunit 13
up	ENSG00000183530.13	2.02548	4.49072	2.13772e-09	1.57274e-07	0.95	0.48	3.97	2.53	PRR14L	chr22	protein_coding	proline rich 14-like
up	ENSG00000096717.11	1.42344	4.81128	1.62122e-05	0.000257832	3.18	2.7	9.76	7.78	SIRT1	chr10	protein_coding	sirtuin 1
up	ENSG00000141854.7	2.3601	0.675205	1.8053e-07	6.27701e-06	0.28	0.23	1.34	1.63	CTB-55O6.8	chr19	protein_coding
up	ENSG00000172476.3	5.65047	-2.20353	0.000984721	0.00712489	0	0	0.09	0.05	RAB40A	chrX	protein_coding	RAB40A, member RAS oncogene family
up	ENSG00000227674.1	1.732	-0.623157	0.00249807	0.0153192	0.15	0.07	0.44	0.42	LINC00355	chr13	lincRNA	long intergenic non-protein coding RNA 355
up	ENSG00000117569.18	1.59693	4.33787	1.82529e-06	4.24651e-05	0.66	0.8	2.91	2.01	PTBP2	chr1	protein_coding	polypyrimidine tract binding protein 2
up	ENSG00000152484.13	1.43943	5.22539	1.19087e-05	0.000199384	3.26	4.18	12.2	10.29	USP12	chr13	protein_coding	ubiquitin specific peptidase 12
up	ENSG00000171150.7	1.66653	4.49344	6.18095e-07	1.75484e-05	2.46	1.3	7.35	5.91	SOCS5	chr2	protein_coding	suppressor of cytokine signaling 5
up	ENSG00000279561.2	4.40686	0.0324551	1.15468e-11	1.92816e-09	0.03	0	0.53	0.26	RP11-4L24.4	chr9	TEC
up	ENSG00000272144.1	2.99745	-1.53771	0.000798299	0.00608664	0.08	0	0.67	0.12	CTD-2035E11.5	chr5	lincRNA
up	ENSG00000134827.7	1.21829	0.312571	0.0051577	0.0271006	0.65	0.09	0.87	1.08	TCN1	chr11	protein_coding	transcobalamin I (vitamin B12 binding protein, R binder family)
up	ENSG00000108021.19	1.99266	4.92526	3.10543e-09	2.09077e-07	1.5	0.99	7.21	3.8	FAM208B	chr10	protein_coding	family with sequence similarity 208, member B
up	ENSG00000100503.23	1.45914	3.56916	1.62722e-05	0.000258622	0.66	0.35	1.99	1.1	NIN	chr14	protein_coding	ninein (GSK3B interacting protein)
up	ENSG00000198040.10	1.66074	3.38061	1.34433e-06	3.33873e-05	0.6	0.53	2.63	1.36	ZNF84	chr12	protein_coding	zinc finger protein 84
up	ENSG00000131203.12	5.4456	-2.33239	0.00176277	0.0114519	0	0	0.15	0.03	IDO1	chr8	protein_coding	indoleamine 2,3-dioxygenase 1
up	ENSG00000099204.18	1.15796	7.56297	0.000336578	0.00303267	13.74	10.12	28.7	30.33	ABLIM1	chr10	protein_coding	actin binding LIM protein 1
up	ENSG00000213341.10	1.03341	4.64836	0.00158902	0.0106671	5.1	2.89	9.75	8.39	CHUK	chr10	protein_coding	conserved helix-loop-helix ubiquitous kinase
up	ENSG00000256069.7	2.33473	-0.997041	0.00047599	0.00405558	0	0.05	0.22	0.07	A2MP1	chr12	transcribed_unprocessed_pseudogene	alpha-2-macroglobulin pseudogene 1
up	ENSG00000198839.9	1.27541	3.82062	0.000137706	0.00146491	2.06	1.54	5.14	4.53	ZNF277	chr7	protein_coding	zinc finger protein 277
up	ENSG00000122786.19	1.29683	7.07582	6.3781e-05	0.000773478	13.4	11.15	36.26	30.75	CALD1	chr7	protein_coding	caldesmon 1
up	ENSG00000122707.11	1.03911	3.40862	0.00199352	0.0126975	1.33	1.15	2.96	2.7	RECK	chr9	protein_coding	reversion-inducing-cysteine-rich protein with kazal motifs
up	ENSG00000153982.10	2.04761	1.47691	3.23875e-07	1.01866e-05	0.32	0.43	1.87	1.59	GDPD1	chr17	protein_coding	glycerophosphodiester phosphodiesterase domain containing 1
up	ENSG00000255284.1	1.09486	1.11232	0.00582136	0.0294238	0.91	1.42	3.17	2.35	AP006621.5	chr11	lincRNA
up	ENSG00000055609.17	1.60839	5.04005	1.20488e-06	3.04301e-05	1.02	0.67	3.66	2.09	KMT2C	chr7	protein_coding	lysine (K)-specific methyltransferase 2C
up	ENSG00000174197.16	1.74553	6.1371	1.16112e-07	4.39163e-06	2.31	1.44	8.23	5.76	MGA	chr15	protein_coding	MGA, MAX dimerization protein
up	ENSG00000069188.16	5.08579	-2.54329	0.0106555	0.0457784	0	0	0.01	0.02	SDK2	chr17	protein_coding	sidekick cell adhesion molecule 2
up	ENSG00000177788.5	1.35374	1.19239	0.00070445	0.00551522	0.57	1.3	3.14	2.12	RP5-1061H20.4	chr1	lincRNA
up	ENSG00000262160.1	1.21338	3.68939	0.000300725	0.00280831	1.96	2.31	6	5.01	RP11-96D1.11	chr16	antisense
up	ENSG00000279672.1	6.96919	-1.24457	7.28551e-07	2.00131e-05	0	0	1.35	0.5	CMB9-55F22.1	chr11	TEC
up	ENSG00000266340.1	1.54822	0.393077	0.000487594	0.00413088	1.41	0.14	3.31	1.9	RP11-848P1.4	chr17	antisense
up	ENSG00000279267.1	1.66942	0.625815	0.000169023	0.00174113	0.24	0.34	1.14	0.92	RP11-395L14.18	chr2	TEC
up	ENSG00000128607.13	1.06601	6.00202	0.000996177	0.00719817	6.71	4.64	14.08	12.3	KLHDC10	chr7	protein_coding	kelch domain containing 10
up	ENSG00000280399.1	2.37434	-1.22421	0.00151862	0.0102734	0	0.05	0.25	0.03	RP11-80P20.3	chr3	TEC
up	ENSG00000172164.13	1.09783	2.25861	0.00204128	0.0129627	0.44	0.55	1.27	1.1	SNTB1	chr8	protein_coding	syntrophin, beta 1 (dystrophin-associated protein A1, 59kDa, basic component 1)
up	ENSG00000260874.5	2.07659	-1.44621	0.0116483	0.0490393	0.16	0.06	0.39	0.68	RP11-715J22.4	chr16	lincRNA
up	ENSG00000101966.12	1.58317	4.90643	1.76858e-06	4.15237e-05	1.78	1.17	6	3.83	XIAP	chrX	protein_coding	X-linked inhibitor of apoptosis, E3 ubiquitin protein ligase
up	ENSG00000146350.13	2.31304	-0.0909987	7.32497e-06	0.000133583	0.1	0	0.36	0.23	TBC1D32	chr6	protein_coding	TBC1 domain family, member 32
up	ENSG00000107854.5	1.9942	5.79298	2.05785e-09	1.52281e-07	3.51	2.85	16.39	11.79	TNKS2	chr10	protein_coding	tankyrase, TRF1-interacting ankyrin-related ADP-ribose polymerase 2
up	ENSG00000280107.1	1.64402	-0.96335	0.00662751	0.0325062	0.2	0	0.38	0.34	AL022393.9	chr6	TEC
up	ENSG00000083290.19	1.09698	1.85885	0.00288735	0.0172633	0.25	0.38	0.71	0.79	ULK2	chr17	protein_coding	unc-51 like autophagy activating kinase 2
up	ENSG00000155545.19	2.06418	2.84719	8.42295e-09	4.8589e-07	0.48	0.41	2.34	1.82	MIER3	chr5	protein_coding	mesoderm induction early response 1, family member 3
up	ENSG00000048028.11	1.29928	5.43679	7.00564e-05	0.000835214	4.78	4.17	12.29	12.17	USP28	chr11	protein_coding	ubiquitin specific peptidase 28
up	ENSG00000272361.2	5.21868	-2.46786	0.00579708	0.0293227	0	0	0.21	0.37	GS1-166A23.2	chr7	lincRNA
up	ENSG00000102189.16	1.25737	2.33197	0.000369494	0.00326663	0.38	0.14	1.03	0.34	EEA1	chr12	protein_coding	early endosome antigen 1
up	ENSG00000102893.15	1.32968	5.44849	4.75917e-05	0.000614119	4.35	3.33	11.31	10.13	PHKB	chr16	protein_coding	phosphorylase kinase, beta
up	ENSG00000113369.8	1.5056	5.39131	4.54937e-06	8.99316e-05	6.11	3.09	17.09	11.91	ARRDC3	chr5	protein_coding	arrestin domain containing 3
up	ENSG00000102230.13	3.88133	-1.56907	0.000141893	0.00150377	0	0.01	0.05	0.1	PCYT1B	chrX	protein_coding	phosphate cytidylyltransferase 1, choline, beta
up	ENSG00000124198.8	1.72585	6.19649	1.58251e-07	5.59431e-06	3.52	3.25	14.25	10.67	ARFGEF2	chr20	protein_coding	ADP-ribosylation factor guanine nucleotide-exchange factor 2 (brefeldin A-inhibited)
up	ENSG00000100201.18	1.08464	8.176	0.000761886	0.00587425	35.58	32.68	82.03	78.8	DDX17	chr22	protein_coding	DEAD (Asp-Glu-Ala-Asp) box helicase 17
up	ENSG00000249087.6	1.39792	1.8268	0.000195236	0.001938	0.22	1.05	1.92	1.77	ZNF436-AS1	chr1	antisense	ZNF436 antisense RNA 1
up	ENSG00000259744.1	5.21032	-2.47271	0.00579708	0.0293227	0	0	0.41	0.04	RP11-138H8.6	chr15	sense_intronic
up	ENSG00000267160.1	5.64659	-2.20584	0.000984721	0.00712489	0	0	0.16	0.02	RP11-1072C15.4	chr17	antisense
up	ENSG00000112893.9	1.47324	4.16448	1.01036e-05	0.00017565	2.38	1.18	6.17	4.82	MAN2A1	chr5	protein_coding	mannosidase, alpha, class 2A, member 1
up	ENSG00000236085.1	5.64788	-2.20507	0.000984721	0.00712489	0	0	0.33	0.08	ACTG1P4	chr1	processed_pseudogene	actin gamma 1 pseudogene 4
up	ENSG00000260388.2	1.84309	-1.16003	0.00641391	0.0317903	0.1	0	0.29	0.14	LINC00562	chr13	lincRNA	long intergenic non-protein coding RNA 562
up	ENSG00000167524.14	1.14692	0.613745	0.00643066	0.0318367	0.86	0.38	1.97	1.13	SGK494	chr17	protein_coding
up	ENSG00000198879.11	1.67491	6.21818	3.41601e-07	1.06517e-05	4.25	2.05	12.27	10.04	SFMBT2	chr10	protein_coding	Scm-like with four mbt domains 2
up	ENSG00000164463.12	1.89155	2.2399	2.47705e-07	8.16525e-06	0.28	0.11	0.98	0.64	CREBRF	chr5	protein_coding	CREB3 regulatory factor
up	ENSG00000089505.17	1.42514	-0.225717	0.00507469	0.0267398	0.18	0.45	1.06	0.81	CMTM1	chr16	protein_coding	CKLF-like MARVEL transmembrane domain containing 1
up	ENSG00000131503.20	1.15909	6.73165	0.000340648	0.00306173	8.36	5.37	17.98	16.02	ANKHD1	chr5	protein_coding	ankyrin repeat and KH domain containing 1
up	ENSG00000181704.11	1.04484	5.54164	0.00129576	0.00899146	3.7	4.23	9.35	8.85	YIPF6	chrX	protein_coding	Yip1 domain family, member 6
up	ENSG00000118985.14	1.10395	6.60303	0.000639271	0.00506587	10.71	7.32	24.16	18.86	ELL2	chr5	protein_coding	elongation factor, RNA polymerase II, 2
up	ENSG00000237248.4	6.59884	-1.5353	1.68285e-05	0.000263668	0	0	0.09	0.28	LINC00987	chr12	lincRNA	long intergenic non-protein coding RNA 987
up	ENSG00000125885.13	1.46539	4.85523	9.16251e-06	0.000161952	1.91	1.61	6.15	4.64	MCM8	chr20	protein_coding	minichromosome maintenance complex component 8
up	ENSG00000273247.5	1.41719	0.0673408	0.00347023	0.0195754	0.02	0.09	0.18	0.15	RP11-83A24.2	chr4	antisense
up	ENSG00000233849.1	5.33889	-2.39718	0.00318265	0.0183721	0	0	0.64	0.66	AC022201.5	chr2	antisense
up	ENSG00000273335.1	4.92913	-2.62895	0.0106555	0.0457784	0	0	0.47	0	RP11-61L19.2	chr18	lincRNA
up	ENSG00000229867.1	4.81832	-0.847863	4.22152e-08	1.87984e-06	0.01	0	0.27	0.24	STEAP3-AS1	chr2	antisense	STEAP3 antisense RNA 1
up	ENSG00000239908.3	5.08152	-2.54575	0.0106555	0.0457784	0	0	0.66	0.45	RN7SL75P	chr9	misc_RNA	RNA, 7SL, cytoplasmic 75, pseudogene
up	ENSG00000151632.16	1.98574	0.0673702	6.90248e-05	0.000824096	0.1	0.04	0.26	0.38	AKR1C2	chr10	protein_coding	aldo-keto reductase family 1, member C2
up	ENSG00000101126.15	1.12725	6.61268	0.000491149	0.00415406	10.25	5.1	20.16	17	ADNP	chr20	protein_coding	activity-dependent neuroprotector homeobox
up	ENSG00000180178.10	2.27021	-0.486143	9.53994e-05	0.00108926	0.02	0.07	0.39	0.12	FAR2P1	chr2	transcribed_unprocessed_pseudogene	fatty acyl CoA reductase 2 pseudogene 1
up	ENSG00000162148.10	2.52037	-1.45446	0.00155197	0.0104461	0.05	0	0.18	0.19	PPP1R32	chr11	protein_coding	protein phosphatase 1, regulatory subunit 32
up	ENSG00000121039.9	1.28516	5.6488	8.09455e-05	0.000946802	7.66	4.82	17.67	16.05	RDH10	chr8	protein_coding	retinol dehydrogenase 10 (all-trans)
up	ENSG00000175147.11	6.68681	-1.467	6.71053e-06	0.000124873	0	0	0.06	0.07	TMEM51-AS1	chr1	antisense	TMEM51 antisense RNA 1
up	ENSG00000276259.1	3.56014	-0.33553	3.13397e-08	1.47581e-06	0.19	0	1.37	1.35	RP11-481J2.4	chr16	antisense
up	ENSG00000213516.9	1.15374	3.92338	0.000528389	0.00441606	1.86	1.38	4.53	3.48	RBMXL1	chr1	protein_coding	RNA binding motif protein, X-linked-like 1
up	ENSG00000090539.15	1.62777	0.311109	0.000450336	0.00387341	0.15	0.12	0.51	0.42	CHRD	chr3	protein_coding	chordin
up	ENSG00000249348.1	1.13372	2.10258	0.00153209	0.0103534	1.17	0.47	2.63	1.4	UGDH-AS1	chr4	antisense	UGDH antisense RNA 1
up	ENSG00000243896.3	1.53495	-0.879885	0.0110551	0.0470808	0.18	0.17	0.55	0.6	OR2A7	chr7	protein_coding	olfactory receptor, family 2, subfamily A, member 7
up	ENSG00000163602.9	1.32079	4.69037	6.32295e-05	0.000768258	1.36	2.09	5.1	4.47	RYBP	chr3	protein_coding	RING1 and YY1 binding protein
up	ENSG00000155304.5	1.0619	5.28404	0.00109681	0.0078025	6.71	4.45	14.06	11.79	HSPA13	chr21	protein_coding	heat shock protein 70kDa family, member 13
up	ENSG00000247498.9	1.21638	0.424161	0.00559578	0.0289094	0.32	0.18	0.78	0.53	RP11-392P7.6	chr12	antisense
up	ENSG00000235770.5	2.42442	-1.52122	0.00228532	0.0142032	0.02	0	0.02	0.13	LINC00607	chr2	lincRNA	long intergenic non-protein coding RNA 607
up	ENSG00000244479.6	1.92579	-0.160663	0.000168865	0.00174092	0.12	0.04	0.39	0.29	OR2A1-AS1	chr7	antisense	OR2A1 antisense RNA 1
up	ENSG00000118058.20	1.16159	6.65924	0.000330525	0.002993	4.82	1.85	10.25	6.26	KMT2A	chr11	protein_coding	lysine (K)-specific methyltransferase 2A
up	ENSG00000249502.1	5.21728	-2.46867	0.00579708	0.0293227	0	0	0.2	0.25	AC006160.5	chr4	antisense
up	ENSG00000138468.15	1.36	1.91494	0.00020974	0.00206182	0.39	0.28	1.16	0.74	SENP7	chr3	protein_coding	SUMO1/sentrin specific peptidase 7
up	ENSG00000079387.13	1.02451	5.14033	0.00164551	0.0109883	4.84	3.41	9.7	8.93	SENP1	chr12	protein_coding	SUMO1/sentrin specific peptidase 1
up	ENSG00000113742.12	1.26845	2.73086	0.000253828	0.00242297	0.38	0.31	1.14	0.7	CPEB4	chr5	protein_coding	cytoplasmic polyadenylation element binding protein 4
up	ENSG00000198589.10	2.0094	4.98386	2.23461e-09	1.63178e-07	1.19	0.83	5.37	3.68	LRBA	chr4	protein_coding	LPS-responsive vesicle trafficking, beach and anchor containing
up	ENSG00000051825.14	2.45751	3.95934	1.71978e-12	4.15727e-10	0.95	0.36	5.7	2.36	MPHOSPH9	chr12	protein_coding	M-phase phosphoprotein 9
up	ENSG00000223855.1	3.3635	0.38758	3.10011e-10	3.22488e-08	0.02	0.08	0.92	0.25	FLJ44511	chr7	lincRNA
up	ENSG00000244255.5	1.0552	4.71664	0.00128029	0.00889822	4.09	3.29	8.16	8.85	XXbac-BPG116M5.17	chr6	protein_coding
up	ENSG00000124486.12	1.86289	6.87271	1.60456e-08	8.24434e-07	4.66	2.55	17.03	12.04	USP9X	chrX	protein_coding	ubiquitin specific peptidase 9, X-linked
up	ENSG00000237296.9	1.91698	0.124033	0.000102634	0.00115344	0.05	0.09	0.42	0.17	SMG1P1	chr16	transcribed_unprocessed_pseudogene	SMG1 pseudogene 1
up	ENSG00000112245.9	1.07501	7.50227	0.000855647	0.00642926	24.05	16.49	49.36	45.37	PTP4A1	chr6	protein_coding	protein tyrosine phosphatase type IVA, member 1
up	ENSG00000281183.1	2.27226	0.501739	1.67517e-06	3.98867e-05	0	0.35	1.31	0.5	NPTN-IT1	chr15	sense_intronic	NPTN intronic transcript 1
up	ENSG00000129128.12	1.28242	4.6908	9.97043e-05	0.00113129	3.08	2.7	9.07	6.56	SPCS3	chr4	protein_coding	signal peptidase complex subunit 3 homolog (S. cerevisiae)
up	ENSG00000163354.14	1.61316	-0.0183103	0.00117989	0.00831658	0.1	0.22	0.53	0.54	DCST2	chr1	protein_coding	DC-STAMP domain containing 2
up	ENSG00000137070.17	1.4102	0.198361	0.00216179	0.0135886	0.22	0.07	0.43	0.45	IL11RA	chr9	protein_coding	interleukin 11 receptor, alpha
up	ENSG00000231107.1	5.08152	-2.54575	0.0106555	0.0457784	0	0	0.12	0.08	LINC01508	chr9	lincRNA	long intergenic non-protein coding RNA 1508
up	ENSG00000229692.3	5.99784	-1.9724	0.000103947	0.00115344	0	0	0.11	1	SOS1-IT1	chr2	sense_intronic	SOS1 intronic transcript 1
up	ENSG00000069275.12	1.48313	8.32923	5.11008e-06	9.91442e-05	24.42	21.63	76.77	66.27	NUCKS1	chr1	protein_coding	nuclear casein kinase and cyclin-dependent kinase substrate 1
up	ENSG00000095564.13	2.1973	5.87587	5.45814e-11	7.36907e-09	2.53	2.56	16.38	9.63	BTAF1	chr10	protein_coding	BTAF1 RNA polymerase II, B-TFIID transcription factor-associated, 170kDa
up	ENSG00000023516.8	2.52965	3.41253	1.25602e-12	3.18802e-10	0.39	0.16	2.4	1.13	AKAP11	chr13	protein_coding	A kinase (PRKA) anchor protein 11
up	ENSG00000243649.8	2.32567	0.236121	1.45521e-06	3.57562e-05	0.16	0.05	0.59	0.6	CFB	chr6	protein_coding	complement factor B
up	ENSG00000162688.15	1.64879	3.87872	1.08627e-06	2.79916e-05	0.82	0.69	3.38	1.9	AGL	chr1	protein_coding	amylo-alpha-1, 6-glucosidase, 4-alpha-glucanotransferase
up	ENSG00000280239.1	1.11151	1.77028	0.00262933	0.0159698	0.73	1.08	2.61	1.74	CTB-50L17.8	chr19	TEC
up	ENSG00000180182.10	1.04386	6.17333	0.00124572	0.00870871	7	3.44	12.42	11.41	MED14	chrX	protein_coding	mediator complex subunit 14
up	ENSG00000162614.18	1.06793	3.05939	0.00173823	0.0114519	1.27	1.49	3.71	2.73	NEXN	chr1	protein_coding	nexilin (F actin binding protein)
up	ENSG00000188177.13	1.64006	2.8878	2.79582e-06	6.06525e-05	0.32	0.21	1.22	0.65	ZC3H6	chr2	protein_coding	zinc finger CCCH-type containing 6
up	ENSG00000280069.1	6.25535	-1.78881	2.08226e-05	0.000312549	0	0	0.23	0.11	CTD-2349P21.3	chr17	TEC
up	ENSG00000258588.3	1.13003	0.414763	0.0114382	0.0483469	0.06	0.34	0.53	0.44	TRIM6-TRIM34	chr11	protein_coding	TRIM6-TRIM34 readthrough
up	ENSG00000172771.11	1.63361	0.133137	0.000624437	0.00497004	0.17	0.22	0.91	0.43	EFCAB12	chr3	protein_coding	EF-hand calcium binding domain 12
up	ENSG00000133703.11	1.64074	4.63308	8.43501e-07	2.26798e-05	1.61	1.29	5.66	4.37	KRAS	chr12	protein_coding	Kirsten rat sarcoma viral oncogene homolog
up	ENSG00000175105.5	2.48857	1.52575	6.53467e-10	5.8326e-08	0.26	0.03	1.26	0.57	ZNF654	chr3	protein_coding	zinc finger protein 654
up	ENSG00000138411.10	1.14985	2.00304	0.00142929	0.00976535	0.19	0.15	0.5	0.36	HECW2	chr2	protein_coding	HECT, C2 and WW domain containing E3 ubiquitin protein ligase 2
up	ENSG00000261799.1	3.12705	-0.418027	4.19184e-07	1.26213e-05	0.06	0	0.47	0.21	RP11-283I3.6	chr12	sense_overlapping
up	ENSG00000173200.12	7.00147	-1.2181	4.73395e-07	1.40249e-05	0	0	0.2	0.03	PARP15	chr3	protein_coding	poly (ADP-ribose) polymerase family, member 15
up	ENSG00000266826.1	5.44962	-2.33003	0.00176277	0.0114519	0	0	0.24	0.16	CTD-2200P10.1	chr17	processed_pseudogene
up	ENSG00000177173.5	2.62787	-1.77957	0.00645214	0.0318367	0	0.08	0.53	0.03	NAP1L4P1	chr1	processed_pseudogene	nucleosome assembly protein 1-like 4 pseudogene 1
up	ENSG00000005020.12	1.72427	4.27211	2.80117e-07	9.01133e-06	2.51	1.43	8.6	5.85	SKAP2	chr7	protein_coding	src kinase associated phosphoprotein 2
up	ENSG00000228434.1	1.35239	1.79802	0.000305645	0.00284693	0.48	1.3	3.28	1.77	AC004951.6	chr7	lincRNA
up	ENSG00000214402.6	5.22147	-2.46624	0.00579708	0.0293227	0	0	0.03	0.16	LCNL1	chr9	protein_coding	lipocalin-like 1
up	ENSG00000267680.5	1.37828	3.42761	4.80286e-05	0.000619128	1.76	0.86	4.78	2.79	ZNF224	chr19	protein_coding	zinc finger protein 224
up	ENSG00000277425.1	5.6453	-2.2066	0.000554672	0.00448794	0	0	0.71	0.05	RP5-1116H23.3	chr20	lincRNA
up	ENSG00000169379.15	2.05147	3.23556	4.59942e-09	2.90404e-07	1.04	0.55	4.36	2.99	ARL13B	chr3	protein_coding	ADP-ribosylation factor-like 13B
up	ENSG00000268650.3	5.55489	-2.26454	0.000984721	0.00712489	0	0	0.22	0.17	AC068499.10	chr19	antisense
up	ENSG00000246792.2	3.93699	-1.53389	0.000141893	0.00150377	0.01	0	0.09	0.15	RP11-68L18.1	chr8	antisense
up	ENSG00000186522.14	1.02892	6.27451	0.00145692	0.00992475	14.36	10.76	32.32	24.62	2020-09-10	chr2	protein_coding	septin 10
up	ENSG00000170381.12	5.55885	-2.2622	0.000984721	0.00712489	0	0	0.02	0.04	SEMA3E	chr7	protein_coding	sema domain, immunoglobulin domain (Ig), short basic domain, secreted, (semaphorin) 3E
up	ENSG00000107864.14	2.62258	1.49255	2.36559e-10	2.56596e-08	0.1	0.06	0.67	0.45	CPEB3	chr10	protein_coding	cytoplasmic polyadenylation element binding protein 3
up	ENSG00000268543.1	2.99362	-0.770328	1.0367e-05	0.000179492	0.08	0.28	2.17	1.09	CTD-2619J13.16	chr19	TEC
up	ENSG00000140199.11	1.22897	5.51116	0.000162656	0.0016865	3.54	2.23	7.42	7.57	SLC12A6	chr15	protein_coding	solute carrier family 12 (potassium/chloride transporter), member 6
up	ENSG00000279149.1	5.08721	-2.54247	0.0106555	0.0457784	0	0	0.02	0.1	RP11-374F3.5	chr13	TEC
up	ENSG00000144426.18	1.19427	2.30698	0.000808051	0.00613703	0.19	0.28	0.82	0.38	NBEAL1	chr2	protein_coding	neurobeachin-like 1
up	ENSG00000138592.13	1.13707	4.85623	0.000508728	0.00428419	1.01	0.67	2.27	1.82	USP8	chr15	protein_coding	ubiquitin specific peptidase 8
up	ENSG00000261420.1	5.54962	-2.26764	0.000984721	0.00712489	0	0	0.23	0.04	RP1-168L15.5	chr6	antisense
up	ENSG00000163946.13	1.5245	5.01634	3.95293e-06	8.09791e-05	1.71	1.63	6.94	3.77	FAM208A	chr3	protein_coding	family with sequence similarity 208, member A
up	ENSG00000278527.1	2.52116	-0.662177	3.73352e-05	0.00050353	1.31	0.75	9.09	4.57	SNORD22	chr11	snoRNA	small nucleolar RNA, C/D box 22
up	ENSG00000280987.2	1.13461	7.29845	0.000442836	0.00381666	16.16	11.67	38.04	29.81	MATR3	chr5	protein_coding	matrin 3
up	ENSG00000268964.1	1.02905	2.15677	0.00368369	0.0206037	1.6	0.46	2.48	2.22	ERVV-2	chr19	protein_coding	endogenous retrovirus group V, member 2
up	ENSG00000236039.1	2.65917	-1.35633	0.000717838	0.00559192	0.14	0	0.75	0.32	AC019117.2	chr7	lincRNA
up	ENSG00000231431.7	5.6453	-2.2066	0.000554672	0.00448794	0	0	0.2	0.02	FAR2P4	chr2	transcribed_unprocessed_pseudogene	fatty acyl CoA reductase 2 pseudogene 4
up	ENSG00000102145.13	6.18911	-1.83619	3.53364e-05	0.000481175	0	0	0.37	0.08	GATA1	chrX	protein_coding	GATA binding protein 1 (globin transcription factor 1)
up	ENSG00000280180.1	4.94073	-2.6223	0.0106555	0.0457784	0	0	0.01	0.04	RP11-244B22.10	chr16	TEC
up	ENSG00000226849.1	5.33889	-2.39718	0.00318265	0.0183721	0	0	0.07	0.07	RP4-635E18.7	chr1	antisense
up	ENSG00000153914.15	1.77945	4.48841	1.16094e-07	4.39163e-06	1.05	0.94	4.65	2.94	SREK1	chr5	protein_coding	splicing regulatory glutamine/lysine-rich protein 1
up	ENSG00000232284.7	6.64356	-1.50069	1.06026e-05	0.000181588	0	0	0.11	0.19	GNG12-AS1	chr1	antisense	GNG12 antisense RNA 1
up	ENSG00000104369.4	1.15889	2.98423	0.000738687	0.00571801	1.01	0.93	2.17	2.64	JPH1	chr8	protein_coding	junctophilin 1
up	ENSG00000215105.4	1.26471	0.298277	0.0051577	0.0271006	0.06	0.13	0.46	0.04	TTC3P1	chrX	processed_pseudogene	tetratricopeptide repeat domain 3 pseudogene 1
up	ENSG00000270019.1	3.29995	-0.544648	6.13621e-07	1.74607e-05	0.11	0	1.03	0.25	RP11-141B14.1	chr2	lincRNA
up	ENSG00000239617.1	1.6653	0.8074	0.000101474	0.00114931	1.45	2.01	5.82	6.33	RP11-302B13.1	chr12	processed_pseudogene
up	ENSG00000277170.1	5.0801	-2.54657	0.0106555	0.0457784	0	0	0.45	0.2	RP11-295D4.4	chr16	sense_intronic
up	ENSG00000131725.13	1.53321	4.99813	3.54872e-06	7.40129e-05	3.66	3.29	11.39	10.96	WDR44	chrX	protein_coding	WD repeat domain 44
up	ENSG00000163590.13	2.4912	-0.894183	0.000183032	0.00183625	0.01	0.01	0.05	0.07	PPM1L	chr3	protein_coding	protein phosphatase, Mg2+/Mn2+ dependent, 1L
up	ENSG00000139323.13	1.51557	3.1836	1.07275e-05	0.000183473	1.38	1.01	3.56	4.05	POC1B	chr12	protein_coding	POC1 centriolar protein B
up	ENSG00000185008.17	5.33889	-2.39718	0.00318265	0.0183721	0	0	0.02	0.02	ROBO2	chr3	protein_coding	roundabout, axon guidance receptor, homolog 2 (Drosophila)
up	ENSG00000247373.3	2.08251	1.68504	7.6872e-08	3.11688e-06	0.18	0.07	0.78	0.39	RP11-486O12.2	chr12	lincRNA
up	ENSG00000265864.1	3.04837	-0.732717	7.52044e-06	0.000135764	1.05	1.2	16.54	4.88	AC092117.2	chr16	miRNA
up	ENSG00000137869.13	5.91446	-2.02901	0.000180253	0.00181555	0	0	0.04	0.06	CYP19A1	chr15	protein_coding	cytochrome P450, family 19, subfamily A, polypeptide 1
up	ENSG00000145725.19	1.98066	3.62667	8.74597e-09	5.03379e-07	0.36	0.2	1.48	0.97	PPIP5K2	chr5	protein_coding	diphosphoinositol pentakisphosphate kinase 2
up	ENSG00000074706.13	6.25308	-1.79021	2.08226e-05	0.000312549	0	0	0.08	0.02	IPCEF1	chr6	protein_coding	interaction protein for cytohesin exchange factors 1
up	ENSG00000170915.8	1.17604	2.51787	0.000712938	0.0055748	0.86	0.38	1.68	1.45	PAQR8	chr6	protein_coding	progestin and adipoQ receptor family member VIII
up	ENSG00000143107.8	7.11467	-1.12822	1.33135e-07	4.87623e-06	0	0	0.26	0.13	FNDC7	chr1	protein_coding	fibronectin type III domain containing 7
up	ENSG00000271888.1	1.46633	0.33244	0.001418	0.00971438	0.3	0.69	1.77	1.27	RP11-560J1.2	chr6	lincRNA
up	ENSG00000137573.13	2.61091	1.60559	1.20734e-10	1.41219e-08	0.16	0.07	0.88	0.69	SULF1	chr8	protein_coding	sulfatase 1
up	ENSG00000113971.18	1.51704	2.71133	1.49268e-05	0.000240401	0.76	0.58	2.65	1.62	NPHP3	chr3	protein_coding	nephronophthisis 3 (adolescent)
up	ENSG00000165338.16	1.9709	3.32114	1.58282e-08	8.14911e-07	0.65	0.38	3	1.52	HECTD2	chr10	protein_coding	HECT domain containing E3 ubiquitin protein ligase 2
up	ENSG00000148158.16	1.11124	4.29015	0.000750458	0.00579851	1.69	1.16	3.57	3.26	SNX30	chr9	protein_coding	sorting nexin family member 30
up	ENSG00000109184.14	1.18406	3.99974	0.000377808	0.00332623	1.85	1.96	6.28	3.39	DCUN1D4	chr4	protein_coding	DCN1, defective in cullin neddylation 1, domain containing 4
up	ENSG00000100722.18	1.05327	4.8404	0.00125448	0.00875221	1.1	0.62	2.2	1.75	ZC3H14	chr14	protein_coding	zinc finger CCCH-type containing 14
up	ENSG00000196312.11	1.53219	1.09703	0.000140974	0.00149841	1.44	0.82	4.51	2.83	HIATL2	chr9	protein_coding	hippocampus abundant transcript-like 2
up	ENSG00000107295.9	1.60152	1.9951	1.07708e-05	0.00018348	0.99	0.31	2.2	2.22	SH3GL2	chr9	protein_coding	SH3-domain GRB2-like 2
up	ENSG00000121621.6	1.35828	3.508	6.01534e-05	0.000740079	1.85	1.27	5.4	3.5	KIF18A	chr11	protein_coding	kinesin family member 18A
up	ENSG00000170145.4	1.14939	6.56948	0.000383733	0.00337255	6.31	4.45	12.98	13.5	SIK2	chr11	protein_coding	salt-inducible kinase 2
up	ENSG00000196865.4	1.15922	4.12395	0.000471917	0.0040328	0.76	0.95	2.68	1.57	NHLRC2	chr10	protein_coding	NHL repeat containing 2
up	ENSG00000137033.11	3.90533	-0.385983	1.15787e-08	6.23974e-07	0.03	0.02	0.46	0.39	IL33	chr9	protein_coding	interleukin 33
up	ENSG00000271825.1	5.98693	-1.97899	0.000103947	0.00115344	0	0	0.76	0.57	RP11-337N6.2	chr2	antisense
up	ENSG00000227268.3	1.96148	1.98487	1.93658e-07	6.61566e-06	0.26	0.38	1.34	1.42	KLLN	chr10	protein_coding	killin, p53-regulated DNA replication inhibitor
up	ENSG00000173262.11	5.90584	-2.03419	0.000180253	0.00181555	0	0	0.09	0.03	SLC2A14	chr12	protein_coding	solute carrier family 2 (facilitated glucose transporter), member 14
up	ENSG00000110422.11	1.86788	4.31649	3.29503e-08	1.54023e-06	0.94	0.97	4.74	3.02	HIPK3	chr11	protein_coding	homeodomain interacting protein kinase 3
up	ENSG00000267419.2	2.17546	-1.68598	0.0107741	0.0461162	0.07	0	0.21	0.18	CTC-559E9.6	chr19	transcribed_unprocessed_pseudogene
up	ENSG00000185658.13	1.44778	4.47427	1.31062e-05	0.000214387	0.57	0.56	2.21	1.23	BRWD1	chr21	protein_coding	bromodomain and WD repeat domain containing 1
up	ENSG00000227986.1	2.39563	-1.52893	0.00336729	0.0191205	0.05	0.11	0.78	0.19	TRIM60P18	chr7	unprocessed_pseudogene	tripartite motif containing 60 pseudogene 18
up	ENSG00000173480.10	1.18346	2.51614	0.000712938	0.0055748	1.12	0.54	2.62	1.6	ZNF417	chr19	protein_coding	zinc finger protein 417
up	ENSG00000196081.9	1.91082	1.45594	1.64896e-06	3.94106e-05	0.17	0.44	1.56	0.94	ZNF724P	chr19	protein_coding	zinc finger protein 724, pseudogene
up	ENSG00000116991.10	1.01533	4.34737	0.00203276	0.012915	1.78	1.64	3.8	3.87	SIPA1L2	chr1	protein_coding	signal-induced proliferation-associated 1 like 2
up	ENSG00000255152.8	4.97567	0.898716	1.31524e-17	1.28398e-14	0.02	0.02	1.05	0.55	MSH5-SAPCD1	chr6	protein_coding	MSH5-SAPCD1 readthrough (NMD candidate)
up	ENSG00000213842.2	5.73995	-2.1452	0.000554672	0.00448794	0	0	0.37	0.13	SUGT1P2	chr3	processed_pseudogene	SUGT1 pseudogene 2
up	ENSG00000198478.7	3.58536	0.968539	1.35668e-13	4.30441e-11	0.07	0.03	0.71	0.68	SH3BGRL2	chr6	protein_coding	SH3 domain binding glutamate-rich protein like 2
up	ENSG00000172469.14	1.67369	1.50835	1.84357e-05	0.000284812	0.23	0.23	0.94	0.68	MANEA	chr6	protein_coding	mannosidase, endo-alpha
up	ENSG00000259845.1	1.61775	-1.1257	0.011646	0.0490393	0.09	0.04	0.32	0.12	HERC2P10	chr15	unprocessed_pseudogene	hect domain and RLD 2 pseudogene 10
up	ENSG00000138604.9	1.82706	4.76406	4.92454e-08	2.14768e-06	2.13	2.02	9.33	7.03	GLCE	chr15	protein_coding	glucuronic acid epimerase
up	ENSG00000273590.4	2.08294	-0.340773	0.000189527	0.00189227	0.01	0.11	0.36	0.18	SMIM11	chr21	protein_coding	small integral membrane protein 11
up	ENSG00000064313.11	1.70874	4.63608	3.06818e-07	9.7055e-06	2.62	1.44	8.35	6.36	TAF2	chr8	protein_coding	TAF2 RNA polymerase II, TATA box binding protein (TBP)-associated factor, 150kDa
up	ENSG00000151640.12	4.07464	-1.4309	3.84838e-05	0.000516277	0.01	0	0.23	0.13	DPYSL4	chr10	protein_coding	dihydropyrimidinase-like 4
up	ENSG00000239474.6	6.43737	-1.65607	4.2986e-05	0.000562988	0	0	0.14	0.19	KLHL41	chr2	protein_coding	kelch-like family member 41
up	ENSG00000276724.1	2.94401	-1.57533	0.00120934	0.00848435	0.12	0	0.96	0.18	RP11-1000B6.7	chr15	sense_intronic
up	ENSG00000112874.9	1.33064	3.11288	0.000109813	0.00120975	0.7	1.74	3.63	3.2	NUDT12	chr5	protein_coding	nudix (nucleoside diphosphate linked moiety X)-type motif 12
up	ENSG00000244041.7	1.57859	1.78332	2.71965e-05	0.000390222	0.41	0.63	1.99	1.46	LINC01011	chr6	lincRNA	long intergenic non-protein coding RNA 1011
up	ENSG00000256667.6	4.93485	-0.750015	9.72993e-09	5.43976e-07	0.02	0	0.64	0.08	KLRAP1	chr12	transcribed_unprocessed_pseudogene	killer cell lectin-like receptor subfamily A pseudogene 1
up	ENSG00000230869.1	1.50023	0.694065	0.000510613	0.00429436	0.2	0.37	0.88	0.91	AGAP10P	chr10	unprocessed_pseudogene	ArfGAP with GTPase domain, ankyrin repeat and PH domain 10 pseudogene
up	ENSG00000138346.14	1.22675	4.58399	0.00019705	0.00195372	3	2.88	8.98	6.33	DNA2	chr10	protein_coding	DNA replication helicase/nuclease 2
up	ENSG00000138078.15	1.53871	5.96023	2.64982e-06	5.88096e-05	4.69	2.94	13.95	10.66	PREPL	chr2	protein_coding	prolyl endopeptidase-like
up	ENSG00000131374.14	1.6699	4.69206	5.40465e-07	1.57137e-05	1.45	0.97	4.64	3.93	TBC1D5	chr3	protein_coding	TBC1 domain family, member 5
up	ENSG00000174473.15	2.99284	1.65054	7.5277e-13	1.99029e-10	0.14	0.05	0.89	0.79	GALNTL6	chr4	protein_coding	polypeptide N-acetylgalactosaminyltransferase-like 6
up	ENSG00000150995.17	1.29548	6.20667	6.7988e-05	0.00081592	4.23	3.13	10.47	9.59	ITPR1	chr3	protein_coding	inositol 1,4,5-trisphosphate receptor, type 1
[truncated: 3,045 more rows]
