# Supplementary material for: Transcriptome analysis reveals the potential biological function of FSCN1 in HeLa cervical cancer cells
Source: PeerJ. 2022 Feb 2;10:e12909. doi: 10.7717/peerj.12909 (PMC8817631; doi:10.7717/peerj.12909)
Supplement: Table S6 [file peerj-10-12909-s006.xlsx]

## Sheet: Table S6-1
Table S6 GO terms of upregulated genes after FSCN1-KD
GO biology process terms
#Term	Database	ID	Input number	Background number	P-Value	Corrected P-Value	Input	Hyperlink
regulation of transcription, DNA-dependent	Gene Ontology	GO:0006355	269	1305	0	0	BPTF|ZNF160|LRPPRC|ZNF451|CASP8AP2|BBX|DMTF1|PPARGC1A|HIPK3|HIPK1|ZNF33A|ZXDB|RCBTB1|ZNF600|GTF2A1|L3MBTL1|ZNF702P|CCNT2|HSF4|ZNF141|ZNF708|ZNF383|ZNF382|ZNF354B|ZNF700|RORB|APBB2|ZFP3|ZNF782|GMCL1|ZNF260|MYCBP2|ZNF236|ZNF578|ZNF705E|ZNF664|ZFP62|ZMYM2|ZNF487|ZNF254|TMF1|SP3|ZFP14|BAZ1A|ZNF791|MITF|ZNF644|SETD7|ZNF675|PCGF5|ZNF443|PARP14|TRAPPC2|ZNF844|ZNF845|ATF7IP2|RFX3|AHR|L3MBTL3|ZNF277|ZNF51…	http://amigo.geneontology.org/cgi-bin/amigo/term_details?term=GO:0006355
transcription, DNA-dependent	Gene Ontology	GO:0006351	367	1857	0	0	HIPK1|ZNF708|CDC73|ZNF700|RNF111|ZMYM2|ZNF680|SP4|ARID5B|ZNF675|PARP14|PARP15|ATF7IP2|TCF12|ZSCAN12|ZNF773|ZNF770|ZNF195|DENND4A|BAZ2B|ZNF180|ZNF451|ZNF519|NR1H4|ZNF510|ZNF514|ZNF221|ZNF224|HOXB2|HOXB3|HOXB6|HOXB4|HOXC12|ZEB1|ATAD2|ATXN7|NAB1|ATXN3|ZNF429|SMAD9|SMAD4|SMAD5|SMAD1|REL|NCOA2|NCOA3|NCOA1|NCOA7|CIITA|BRWD1|ZNF83|ZNF81|ZNF84|ZNF639|ZNF638|ZNF736|ZNF737|ZNF630|PBRM1|WASL|ZNF497|ZNF493|Z…	http://amigo.geneontology.org/cgi-bin/amigo/term_details?term=GO:0006351
protein phosphorylation	Gene Ontology	GO:0006468	76	344	2.96769e-07	6.34096e-05	JAK3|MAP4K3|MAP3K1|ICK|SGK3|MORC3|RORC|ATM|PRPF4B|SCYL3|PRKAA1|HIPK3|BMPR1A|BMPR1B|AKT3|SMAD1|ROCK2|MYLK3|MAP3K2|CCNT1|MAP4K5|SMAD5|ROS1|SMAD9|AKAP13|FNIP2|NEK2|NEK3|SIK2|CPNE3|PIK3CA|TEC|RPS6KB1|TAOK1|PXK|FRK|MAPK6|CDC42BPA|BIRC6|DYRK1A|SRPK2|DAPK2|PKN2|MARK1|PRKCI|TGFBR1|PRKCB|PRKAB2|CDKL1|WNK2|WNK1|CHUK|PLK4|FER|GMFB|LTK|TLK1|STK17B|NEXN|TAOK3|MAP3K8|TBCK|SGK2|PRKAA2|SNRK|EIF2AK2|LATS1|MLK4|PD…	http://amigo.geneontology.org/cgi-bin/amigo/term_details?term=GO:0006468
regulation of small GTPase mediated signal transduction	Gene Ontology	GO:0051056	42	160	1.45101e-06	0.000232524	RASGRP1|FGD4|SRGAP3|CHN2|RAPGEF6|AKAP13|ARHGAP4|ARHGAP5|FAM13A|GAPVD1|FAM13B|ARAP2|ECT2|ARHGEF6|TIAM2|ARHGAP20|GARNL3|NF1|ARHGAP24|ARHGAP29|SIPA1L2|KNDC1|RALGAPA1|RALGAPA2|RASGEF1B|ARHGEF12|ARHGAP11B|RHOQ|SYDE2|RHOBTB1|RASA4|DEPDC1B|ARHGAP28|SOS2|SOS1|VAV3|ARHGAP32|ARHGAP12|ARHGAP11A|MYO9A|ARHGAP18|RHOT1	http://amigo.geneontology.org/cgi-bin/amigo/term_details?term=GO:0051056
DNA duplex unwinding	Gene Ontology	GO:0032508	15	37	1.5747e-05	0.00183323	CHD1|MRE11A|DDX3X|RAD54B|WRN|DNA2|POT1|BLM|CHD2|NBN|HELB|ASCC3|BRIP1|SETX|ATRX	http://amigo.geneontology.org/cgi-bin/amigo/term_details?term=GO:0032508
cAMP catabolic process	Gene Ontology	GO:0006198	9	15	1.71597e-05	0.00183323	PDE1A|PDE3A|PDE3B|PDE7A|PDE7B|PDE4C|PDE4D|PDE10A|PDE8B	http://amigo.geneontology.org/cgi-bin/amigo/term_details?term=GO:0006198
post-embryonic development	Gene Ontology	GO:0009791	24	81	3.03335e-05	0.00247184	FOXP2|MORC3|ZFX|MUT|TGFBR1|IMPAD1|DDX17|MECOM|INVS|ALX4|IREB2|ACVR2B|PYGO1|TET2|ITPR1|ARID5B|SEMA3C|SCUBE1|DICER1|GNAQ|SEPP1|TMTC3|PLEKHA1|BCL2	http://amigo.geneontology.org/cgi-bin/amigo/term_details?term=GO:0009791
protein ubiquitination	Gene Ontology	GO:0016567	57	269	3.17784e-05	0.00247184	ITCH|WWP1|TRIM33|BIRC6|TRIM31|FBXO11|BIRC3|RC3H1|MARCH7|DCAF10|DCAF17|HACE1|ARIH1|CAND1|PELI2|NFE2L2|NEDD4|SPOPL|TULP4|GAN|MKRN3|RAB40A|FBXO25|CUL5|PJA2|RLIM|FEM1C|MALT1|BRCA1|SOCS5|SIRT1|KLHL13|KLHL15|FBXO43|BARD1|TRIM24|RNF43|TRIM23|UBA6|UBA7|KLHL2|KLHL3|MDM2|KLHL8|RNF19A|KLHL9|SOCS4|FEM1B|RNF169|RNF168|XIAP|RNF182|UBD|KLHL41|FBXO33|HLTF|FBXL22	http://amigo.geneontology.org/cgi-bin/amigo/term_details?term=GO:0016567
protein targeting to lysosome	Gene Ontology	GO:0006622	7	10	3.85622e-05	0.00247184	SORL1|SNX16|NEDD4|ZFYVE16|AP3M1|GCC2|SCARB2	http://amigo.geneontology.org/cgi-bin/amigo/term_details?term=GO:0006622
centriole replication	Gene Ontology	GO:0007099	7	10	3.85622e-05	0.00247184	CEP152|CENPJ|PLK4|CEP135|SASS6|CCP110|OFD1	http://amigo.geneontology.org/cgi-bin/amigo/term_details?term=GO:0007099
histone mRNA catabolic process	Gene Ontology	GO:0071044	8	14	8.39557e-05	0.00440019	DCP2|ZCCHC11|ATM|ERI1|XRN1|PAPD4|PAPD5|ZCCHC6	http://amigo.geneontology.org/cgi-bin/amigo/term_details?term=GO:0071044
centrosome duplication	Gene Ontology	GO:0051298	8	14	8.39557e-05	0.00440019	CEP152|BRCA2|PKD2|CEP192|ROCK2|CCP110|USP33|SASS6	http://amigo.geneontology.org/cgi-bin/amigo/term_details?term=GO:0051298
chromatin modification	Gene Ontology	GO:0016568	27	102	8.92394e-05	0.00440019	DPF3|PHF21A|DEK|RCBTB1|AEBP2|NCOR1|CHD2|CHD6|CHD9|FAM175A|JMJD1C|SMARCAD1|EYA4|SPIN1|NR3C1|RBL1|RBL2|ARID2|BMI1|SETD7|TLK1|TBL1XR1|MBTD1|EPC2|L3MBTL1|L3MBTL3|HLTF	http://amigo.geneontology.org/cgi-bin/amigo/term_details?term=GO:0016568
protein ubiquitination involved in ubiquitin-dependent protein catabolic process	Gene Ontology	GO:0042787	17	54	0.000188973	0.00810152	HECTD2|HACE1|UBE3A|ITCH|LNX1|RNF43|WWP1|NEDD4|RBBP6|HERC3|HECTD1|UBR5|HECW2|RNF217|MDM2|KLHL8|KLHL3	http://amigo.geneontology.org/cgi-bin/amigo/term_details?term=GO:0042787
positive regulation of transcription from RNA polymerase II promoter	Gene Ontology	GO:0045944	126	749	0.000195783	0.00810152	HSF2|HSF4|TBX20|SLC30A9|CCNT1|CCNT2|RARB|CDC73|SIX4|ZNF148|RBPJ|RORA|RNF111|JAK3|BRCA1|DDX3X|MURC|AHI1|NR2C2|ABLIM1|MYSM1|CXCL10|FOXH1|GATA1|NFAT5|RFX3|TLR3|CDON|LMO1|TNKS|NFATC3|GLIS3|KAT2B|HIF1A|MED1|DHX36|PIAS2|MAML2|ASXL2|PPARGC1A|MKL2|ZBTB38|NR5A2|NR1H4|TOP2A|SIRT1|TP63|RHOQ|IFT74|CHUK|FOXS1|ZEB1|HOXB4|PPARA|PAX9|NCOA7|RPS6KA3|TAF2|HNF4A|MEF2C|MEF2A|NFE2L2|ATXN7|WNT5A|TFDP2|ATXN1|CLOCK|SMAD4…	http://amigo.geneontology.org/cgi-bin/amigo/term_details?term=GO:0045944
mitosis	Gene Ontology	GO:0007067	50	243	0.000202222	0.00810152	TNKS|MASTL|PDS5A|KIF15|ITGB3BP|KIF11|CLTC|CCNG2|CD2AP|ASPM|DCLRE1A|NEK2|NEK3|HAUS6|NEDD1|SMC3|SMC5|EML4|ARPP19|CLIP1|PPP1R12A|CENPF|OFD1|USP37|SETDB2|HELLS|KLHL13|CLASP2|RAD21|STAG2|MIS18BP1|STAG1|CENPC|ANLN|TPR|CASC5|PAPD5|ANAPC4|LATS1|KLHL9|KNTC1|RBBP8|BIRC6|CCNG1|WASL|USP9X|LMLN|PBRM1|DYNLT3|CKAP5	http://amigo.geneontology.org/cgi-bin/amigo/term_details?term=GO:0007067
response to DNA damage stimulus	Gene Ontology	GO:0006974	37	169	0.000376666	0.0142025	DTX3L|RAD17|ZRANB3|ATM|XIAP|ATR|USP28|MRE11A|USP47|MASTL|NIPBL|MCM8|TOP2A|BRCA1|SIRT1|RIF1|BARD1|WRN|PSME4|WAC|BLM|CHD2|MACROD2|TAOK1|UBR5|TAOK3|TLK1|TOPBP1|ATAD5|VAV3|RNF168|ZMAT3|YAP1|APC|ATF2|RNF169|BCL2	http://amigo.geneontology.org/cgi-bin/amigo/term_details?term=GO:0006974
tight junction assembly	Gene Ontology	GO:0070830	13	38	0.000429748	0.0153038	PRKCI|DLG1|ECT2|MPP7|PARD6B|MPP5|CDH1|INADL|STRN|OCLN|APC|MTDH|F11R	http://amigo.geneontology.org/cgi-bin/amigo/term_details?term=GO:0070830
androgen receptor signaling pathway	Gene Ontology	GO:0030521	14	43	0.000466196	0.015728	BRCA1|NCOA3|NCOA1|UBE3A|NRIP1|RB1|PPARGC1A|PIAS2|MED1|MED14|NCOA2|PIAS1|MED13|AR	http://amigo.geneontology.org/cgi-bin/amigo/term_details?term=GO:0030521
cilium assembly	Gene Ontology	GO:0042384	22	86	0.000645769	0.0206969	ONECUT2|AHI1|CEP290|FAM161A|POC1B|SNX10|PCM1|DYNC2LI1|ARL13B|TTLL3|IFT74|INTU|TTBK2|DYNC2H1|KIF3A|TMEM67|IFT80|KIF27|IFT81|RFX3|WDR35|WDR19	http://amigo.geneontology.org/cgi-bin/amigo/term_details?term=GO:0042384
positive regulation of transcription, DNA-dependent	Gene Ontology	GO:0045893	87	503	0.000778643	0.0237672	BPTF|ATF7IP|ZXDA|AGT|MAP3K2|RORB|RORA|RNF111|CDH1|BRCA1|BRCA2|ERBB4|TRIM24|CREB5|SP3|FOXH1|CEP290|TCF12|LGR4|HIF1A|MED1|ZFP90|RFX3|MITF|PPARGC1A|AFF1|NR5A2|SMARCAD1|ZNF281|PLCB1|NCOA3|BLM|REST|PPARA|RFXAP|PRDM16|NAA15|HNF4A|ATAD2|MEF2C|TOX3|NSD1|WNT5A|SMAD9|CLOCK|SMAD4|SMAD5|RFC1|GPBP1|REL|TP63|NCOA1|MECOM|CIITA|CD86|PHIP|NAA16|TGFBR1|WAC|NPAT|LRP6|TBL1XR1|RLF|WNT6|PIAS2|PIAS1|ZNF711|BMPR1A|MYBL1…	http://amigo.geneontology.org/cgi-bin/amigo/term_details?term=GO:0045893
negative regulation of thymocyte apoptotic process	Gene Ontology	GO:0070244	5	8	0.00119205	0.0301256	BLM|RAG1|RORC|JAK3|HIF1A	http://amigo.geneontology.org/cgi-bin/amigo/term_details?term=GO:0070244
doxorubicin metabolic process	Gene Ontology	GO:0044598	5	8	0.00119205	0.0301256	AKR1C4|AKR1B10|AKR1C1|AKR1C2|AKR1C3	http://amigo.geneontology.org/cgi-bin/amigo/term_details?term=GO:0044598
daunorubicin metabolic process	Gene Ontology	GO:0044597	5	8	0.00119205	0.0301256	AKR1C4|AKR1B10|AKR1C1|AKR1C2|AKR1C3	http://amigo.geneontology.org/cgi-bin/amigo/term_details?term=GO:0044597
cerebral cortex development	Gene Ontology	GO:0021987	13	42	0.00125708	0.0301256	FOXP2|PLCB1|NCOA1|DICER1|CEP120|TACC1|ZBTB18|HIF1A|CDON|NF1|FAT4|LRP6|BTBD3	http://amigo.geneontology.org/cgi-bin/amigo/term_details?term=GO:0021987
blood vessel development	Gene Ontology	GO:0001568	13	42	0.00125708	0.0301256	TGFBR3|MEF2C|FLVCR1|FOXH1|MIB1|FOXS1|CHM|AHR|MEF2A|RAPGEF2|AGT|ATP7A|ALDH1A2	http://amigo.geneontology.org/cgi-bin/amigo/term_details?term=GO:0001568
ubiquitin-dependent protein catabolic process	Gene Ontology	GO:0006511	36	174	0.00133452	0.0301256	USP8|USP48|FBXL2|ITCH|FBXO11|USP6|USP9X|USP28|USP25|USP24|USP49|ARIH1|USP45|USP47|UBE3A|CACUL1|CUL5|RLIM|TTC3|UBA6|USP12|USP13|UBR3|UBR2|UBR1|USP33|USP34|ANAPC4|UBR5|USP37|USP38|UBE4A|RNF168|FBXL4|UBD|CUL4B	http://amigo.geneontology.org/cgi-bin/amigo/term_details?term=GO:0006511
regulation of circadian rhythm	Gene Ontology	GO:0042752	10	28	0.00134636	0.0301256	PPP1CB|PRKAA2|DRD4|PPARGC1A|ROCK2|RORB|PRKAA1|PPARA|NR1D2|OPN3	http://amigo.geneontology.org/cgi-bin/amigo/term_details?term=GO:0042752
negative regulation of transcription, DNA-dependent	Gene Ontology	GO:0045892	80	464	0.00136294	0.0301256	FOXP2|LGR4|ZBTB18|WWP1|SMAD4|TLE2|ZNF253|ATF7IP|LIMS1|NOSTRIN|RBAK|ARID4A|NR1D2|ELF2|MXD3|CBX5|ZNF12|CREBZF|TP63|ARID5B|ZBTB21|STRN3|MECOM|CIITA|RBPJ|CLOCK|GCLC|RB1|HDAC9|ZBTB38|NIPBL|MLXIPL|RBM15|TBX20|ZHX1|PDCD4|RLIM|ZNF382|SETDB2|ZNF281|BRCA1|PLCB1|SIRT1|ZNF224|ZNF148|ZBED6|TBL1XR1|TRIM24|CENPF|SP3|TRIM33|RSF1|FOXS1|ZNF24|TRPS1|ZEB1|REST|BTAF1|MDM2|PAX9|ZBTB33|FOXN3|PRDM16|ZNF639|WNT5A|LRRFIP1…	http://amigo.geneontology.org/cgi-bin/amigo/term_details?term=GO:0045892
meiosis	Gene Ontology	GO:0007126	15	53	0.00152336	0.0325492	RBBP8|NEK2|FBXO43|STAG2|SMC3|MSH5|SGOL2|MNS1|UTP14C|NBN|MRE11A|XRCC2|SPIN1|DUSP13|DMC1	http://amigo.geneontology.org/cgi-bin/amigo/term_details?term=GO:0007126
intracellular signal transduction	Gene Ontology	GO:0035556	67	379	0.00170467	0.0336021	ICK|MAP4K3|TEC|MAP4K5|SMAD9|SMAD4|SMAD5|INADL|CHN2|AKAP13|RAPGEF2|AKAP11|TGFBR3|TEK|MARK1|ECT2|SIK2|DCDC1|APBB2|RGS7|TULP4|WNK2|DGKH|GUCY1A2|MAGI3|ZAP70|JAK3|ZBTB33|PRKCI|DAPK2|DGKE|KMT2C|PLCB1|ARHGEF12|WNK1|DDX3X|STAC3|PIKFYVE|MLXIPL|PRKCB|FLRT1|CDC42BPA|AKAP7|FER|ARFGEF2|RASA4|DEPDC1B|STK17B|ARHGAP29|RASA2|SRPK2|SOCS5|SOCS4|RPS6KA3|TLK1|SGK2|GPR155|VAV3|ROCK2|GNAZ|NFAM1|DEPDC1|MYO9A|PRKACB|PDZD…	http://amigo.geneontology.org/cgi-bin/amigo/term_details?term=GO:0035556
regulation of cell motility	Gene Ontology	GO:2000145	6	12	0.00172991	0.0336021	BRCA1|PKN2|SSX2IP|ROCK2|CDK6|ABL2	http://amigo.geneontology.org/cgi-bin/amigo/term_details?term=GO:2000145
positive regulation of cardiac muscle hypertrophy	Gene Ontology	GO:0010613	6	12	0.00172991	0.0336021	IL6ST|MEF2C|MTPN|MEF2A|AGT|PDE5A	http://amigo.geneontology.org/cgi-bin/amigo/term_details?term=GO:0010613
double-strand break repair via homologous recombination	Gene Ontology	GO:0000724	16	60	0.00213249	0.0402038	BRCA1|MEIOB|BRCA2|RAD54B|SMC6|ATM|SMC5|MMS22L|GEN1|BLM|RAD51AP1|RBBP8|NBN|MRE11A|XRCC2|MCM8	http://amigo.geneontology.org/cgi-bin/amigo/term_details?term=GO:0000724
transcription initiation from RNA polymerase II promoter	Gene Ontology	GO:0006367	37	186	0.00238957	0.0437632	SMAD4|MED23|KAT2B|PPARGC1A|USP9X|MED1|GTF2A1|CCNT1|TEAD1|CCNT2|NR1D2|NCOR1|RARB|MAML2|NR6A1|RBPJ|RORC|RORB|RORA|TRIM33|TAF4B|MED13|MED14|NR5A2|RNF111|NR1H4|NR3C1|RBL1|NR2C2|NR2C1|SKIL|PPARA|YAP1|TAF2|HNF4A|AR|TFDP2	http://amigo.geneontology.org/cgi-bin/amigo/term_details?term=GO:0006367
cellular response to insulin stimulus	Gene Ontology	GO:0032869	16	61	0.00256345	0.0456437	PRKCI|C2CD5|LPIN1|HDAC9|RHOQ|SLC2A4|TBC1D4|KAT2B|PDE3B|PPAT|GPLD1|FER|DENND4C|SORBS1|ENPP1|CPEB2	http://amigo.geneontology.org/cgi-bin/amigo/term_details?term=GO:0032869
protein K48-linked deubiquitination	Gene Ontology	GO:0071108	7	17	0.00282841	0.046099	USP8|OTUD4|YOD1|USP25|USP33|USP34|USP37	http://amigo.geneontology.org/cgi-bin/amigo/term_details?term=GO:0071108
definitive hemopoiesis	Gene Ontology	GO:0060216	6	13	0.00287669	0.046099	TGFBR3|TEK|HOXB3|SP3|HOXB4|HIPK1	http://amigo.geneontology.org/cgi-bin/amigo/term_details?term=GO:0060216
replication fork processing	Gene Ontology	GO:0031297	6	13	0.00287669	0.046099	ZRANB3|WRN|MMS22L|BLM|ATRX|FANCM	http://amigo.geneontology.org/cgi-bin/amigo/term_details?term=GO:0031297
striated muscle cell differentiation	Gene Ontology	GO:0051146	6	13	0.00287669	0.046099	SPAG9|CHUK|RB1|MTPN|BNIP2|KRAS	http://amigo.geneontology.org/cgi-bin/amigo/term_details?term=GO:0051146
small GTPase mediated signal transduction	Gene Ontology	GO:0007264	61	348	0.00326158	0.0483023	RASGRP3|DOCK8|DOCK9|RAB7B|DNAJC27|SRGAP3|DOCK5|ARHGAP4|RAPGEF6|FGD4|ARL15|RHOT1|RAPGEF2|SH2D3C|FAM13B|ARHGAP5|FAM13A|DOCK10|DOCK11|RAB8B|ARL13B|CHN2|ARAP2|ECT2|ARHGEF6|IQGAP1|TIAM2|ARHGAP20|SOS1|ARHGAP24|ARHGAP29|ARHGAP28|KNDC1|ARL17A|RASGEF1B|ARHGEF12|RAP2A|ARHGAP11B|RALGPS2|RHOQ|SYDE2|TRIM23|RHOBTB3|RHOBTB1|KRIT1|DEPDC1B|RAB40A|KRAS|RASGRP1|PLD1|RAB26|RAB33B|VAV3|ARL5B|ARHGAP32|ARHGAP12|ARHGAP1…	http://amigo.geneontology.org/cgi-bin/amigo/term_details?term=GO:0007264
palate development	Gene Ontology	GO:0060021	17	68	0.00331147	0.0483023	TGFBR3|PRDM16|TGFBR1|LRP6|ARID5B|SMAD4|ACVR2B|IFT88|ALX4|MEF2C|BMPR1A|MEF2A|INSIG2|PLEKHA1|INSIG1|WNT5A|PKDCC	http://amigo.geneontology.org/cgi-bin/amigo/term_details?term=GO:0060021
multicellular organism growth	Gene Ontology	GO:0035264	17	68	0.00331147	0.0483023	NCOA3|FLVCR1|ZFX|DICER1|ARID5B|STIL|PDE4D|GPD2|RBBP6|CLIC4|PKDCC|RARB|PLEKHA1|SLC12A2|TNKS2|PLAG1|SLC1A2	http://amigo.geneontology.org/cgi-bin/amigo/term_details?term=GO:0035264
mitotic cell cycle	Gene Ontology	GO:0000278	69	403	0.00334301	0.0483023	RANBP2|POLA1|CCP110|AHCTF1|CEP57|PDS5A|PLK4|PDS5B|CENPP|ITGB3BP|CLIP1|ESCO1|CEP135|SMC4|RBL1|XPO1|DNA2|NEK2|RBL2|NEDD1|XRCC2|SMC2|MASTL|ALMS1|RB1|TAOK1|ARPP19|NIPBL|PPP1R12A|PPP1R12B|PCM1|DYRK1A|OFD1|CDC7|KIF18A|TOP2A|CENPK|CLASP2|RFC1|RAD21|STAG2|CENPF|PSME4|STAG1|CENPC|SGOL2|USO1|TPR|CASC5|SMC3|ANAPC4|CENPQ|MCM8|CEP152|PPP1CB|CENPJ|CDC27|TUBB4A|ORC2|CEP290|CEP70|CDK6|KNTC1|FER|CNTRL|LIN54|CEP19…	http://amigo.geneontology.org/cgi-bin/amigo/term_details?term=GO:0000278
positive regulation of NF-kappaB transcription factor activity	Gene Ontology	GO:0051092	27	127	0.00339096	0.0483023	PRKCI|TRIM13|CLOCK|TRIM37|CAT|MTDH|TRIM52|AGT|MAP3K7|MALT1|TGFBR3|RAB7B|TRAF5|PRKCB|CHUK|MTPN|AR|FER|KRAS|EDA2R|EDA|TAB3|TAB2|EIF2AK2|TLR3|WNT5A|PRKD1	http://amigo.geneontology.org/cgi-bin/amigo/term_details?term=GO:0051092
positive regulation of GTPase activity	Gene Ontology	GO:0043547	14	52	0.00359009	0.0500271	PLCB1|SNX13|GNAQ|RGS22|ARHGEF6|RABGAP1|VAV3|CHN2|RGS7|RAB3GAP2|RGS17|IQGAP1|BNIP2|AXIN2	http://amigo.geneontology.org/cgi-bin/amigo/term_details?term=GO:0043547
regulation of cell proliferation	Gene Ontology	GO:0042127	25	116	0.00389492	0.0531201	BIRC6|SIRT1|PDS5B|XIAP|PRG4|MITF|TEAD1|AGT|MECOM|CCDC88A|TFRC|NR5A2|TBX19|BRCA1|ERBB3|NOS2|BIRC2|CXCL11|CXCL10|PLA2G4A|SGK3|SGK2|PKD2|PIAS1|BMPR2	http://amigo.geneontology.org/cgi-bin/amigo/term_details?term=GO:0042127
Golgi to endosome transport	Gene Ontology	GO:0006895	5	10	0.00432473	0.0577532	MON2|KIF16B|SLC30A6|VPS13A|DOPEY1	http://amigo.geneontology.org/cgi-bin/amigo/term_details?term=GO:0006895
protein autophosphorylation	Gene Ontology	GO:0046777	32	161	0.00457637	0.0598664	ATM|EGFR|MAPK15|ATR|MOB1B|YES1|EEF2K|TEK|NEK2|SIK2|CDKL5|UHMK1|WNK2|ZAP70|DYRK1A|TRPM7|DAPK2|ULK2|ERBB4|PEAK1|TRIM24|FER|SLK|SMG1|STK17B|TAOK3|DDR2|EIF2AK2|MLK4|CLK1|CLK4|PRKD1	http://amigo.geneontology.org/cgi-bin/amigo/term_details?term=GO:0046777
CenH3-containing nucleosome assembly at centromere	Gene Ontology	GO:0034080	8	23	0.00488912	0.0618836	CENPK|MIS18BP1|RSF1|ITGB3BP|CASC5|SMARCA5|CENPQ|CENPP	http://amigo.geneontology.org/cgi-bin/amigo/term_details?term=GO:0034080
Golgi organization	Gene Ontology	GO:0007030	12	43	0.00496399	0.0618836	HACE1|GOLPH3L|ATL2|ARHGAP21|LMAN1|GOLGA5|STX17|GOLGB1|USP6NL|DYNC2H1|PRKD1|ARFGEF1	http://amigo.geneontology.org/cgi-bin/amigo/term_details?term=GO:0007030
G2/M transition of mitotic cell cycle	Gene Ontology	GO:0000086	29	143	0.00502019	0.0618836	PCM1|PLK4|LATS1|CEP290|NEK2|NEDD1|MASTL|ALMS1|ARPP19|PPP1R12A|PPP1R12B|CEP57|USH1C|OFD1|PLCB1|CENPJ|CENPF|CEP192|CCP110|ANAPC4|CEP152|PPP1CB|TAF2|TUBB4A|CEP135|CEP70|CNTRL|LIN54|CKAP5	http://amigo.geneontology.org/cgi-bin/amigo/term_details?term=GO:0000086
blood vessel remodeling	Gene Ontology	GO:0001974	11	38	0.00519519	0.0628323	SEMA3C|ELN|RBPJ|ACVR2B|FOXS1|MEF2C|CBS|MEF2A|BMPR2|AGT|ATP7A	http://amigo.geneontology.org/cgi-bin/amigo/term_details?term=GO:0001974
intracellular receptor mediated signaling pathway	Gene Ontology	GO:0030522	10	33	0.0053104	0.0630364	NR6A1|RORC|RORB|RORA|AHR|AR|NR5A2|PPARA|NR1H4|NR1D2	http://amigo.geneontology.org/cgi-bin/amigo/term_details?term=GO:0030522
microtubule-based movement	Gene Ontology	GO:0007018	17	72	0.00617735	0.0696189	KIF16B|DNAH7|KTN1|KIF13A|DYNC2H1|KIF27|KIF18A|KIF26B|KIF14|KIF15|STARD9|KIF11|DYNC1LI2|KIF21A|KIF5B|DNHD1|KIF3A	http://amigo.geneontology.org/cgi-bin/amigo/term_details?term=GO:0007018
protein dephosphorylation	Gene Ontology	GO:0006470	23	108	0.0063751	0.0696189	PPP2R3A|PTPRZ1|PPM1L|PPM1K|PPP1R12A|PPP5D1|STYX|SSH2|PHLPP2|DUSP13|PTPN4|PPP1CB|PTPRR|PTPN13|PTPN12|DAPP1|PTPN14|PTEN|PTPRD|PTPRB|SMEK2|DUSP19|BCL2	http://amigo.geneontology.org/cgi-bin/amigo/term_details?term=GO:0006470
BMP signaling pathway	Gene Ontology	GO:0030509	15	61	0.00660974	0.0696189	TGFBR3|ACVR2B|SMAD9|TWSG1|SMAD4|SMAD5|RYR2|ZFYVE16|SMAD1|USP9X|GDF6|BMPR1A|BMPR1B|BMPR2|DSG4	http://amigo.geneontology.org/cgi-bin/amigo/term_details?term=GO:0030509
cholesterol biosynthetic process	Gene Ontology	GO:0006695	10	34	0.00670117	0.0696189	MSMO1|HMGCS1|IDI1|GGPS1|PRKAA2|PRKAA1|INSIG2|HMGCR|INSIG1|SQLE	http://amigo.geneontology.org/cgi-bin/amigo/term_details?term=GO:0006695
cellular response to calcium ion	Gene Ontology	GO:0071277	10	34	0.00670117	0.0696189	CLIC4|ECT2|RYR3|MEF2C|MEF2A|GPLD1|WNT5A|CARF|IQGAP1|AKR1C3	http://amigo.geneontology.org/cgi-bin/amigo/term_details?term=GO:0071277
epidermal growth factor receptor signaling pathway	Gene Ontology	GO:0007173	36	191	0.00672865	0.0696189	ERBB2IP|KIF16B|EGFR|FRS2|ITPR2|PLCE1|TNRC6B|TNRC6A|REPS2|KITLG|SH3GL2|EPS15|ITPR1|PDE1C|PIK3CA|STAM2|CD86|VIL1|FGF18|ERBB3|ERBB4|EPS8|CHUK|PIK3C2A|RICTOR|PHLPP2|MDM2|GAB1|KRAS|SOCS5|GAREM|SOS1|PTEN|PRKACB|FGF22|PDE1A	http://amigo.geneontology.org/cgi-bin/amigo/term_details?term=GO:0007173
suckling behavior	Gene Ontology	GO:0001967	6	15	0.00673381	0.0696189	PHF21A|DACH1|OXTR|UBR3|PEX13|GLS	http://amigo.geneontology.org/cgi-bin/amigo/term_details?term=GO:0001967
protein targeting to Golgi	Gene Ontology	GO:0000042	6	15	0.00673381	0.0696189	SORL1|RGPD3|GOLGA4|GCC2|TRIP11|RGPD8	http://amigo.geneontology.org/cgi-bin/amigo/term_details?term=GO:0000042
response to arsenic-containing substance	Gene Ontology	GO:0046685	5	11	0.00712344	0.0713457	ABCC2|GCLC|FECH|TNFRSF11B|PTEN	http://amigo.geneontology.org/cgi-bin/amigo/term_details?term=GO:0046685
positive regulation of glycolysis	Gene Ontology	GO:0045821	5	11	0.00712344	0.0713457	MLXIPL|ENTPD5|PRKAA2|PRKAA1|HIF1A	http://amigo.geneontology.org/cgi-bin/amigo/term_details?term=GO:0045821
double-strand break repair	Gene Ontology	GO:0006302	15	62	0.00774129	0.076341	BRCA1|DTX3L|BRCA2|PARP9|RAD21|WRN|FAM175A|MRE11A|ATM|RNF168|KIAA0430|NBN|BRIP1|SETX|SMARCA5	http://amigo.geneontology.org/cgi-bin/amigo/term_details?term=GO:0006302
toll-like receptor signaling pathway	Gene Ontology	GO:0002224	23	110	0.00800971	0.0777912	BIRC3|BIRC2|TLR10|MAP2K6|MAP2K4|PELI1|TBK1|PELI2|MAP3K1|MAP3K7|CD86|CTSK|CHUK|RPS6KA3|TAB3|TAB2|MEF2C|TLR3|MEF2A|TLR1|TLR6|TLR5|ATF2	http://amigo.geneontology.org/cgi-bin/amigo/term_details?term=GO:0002224
negative regulation of neuron apoptotic process	Gene Ontology	GO:0043524	25	124	0.00942382	0.087185	ADNP|CPEB4|HIF1A|GCLC|OXR1|C5AR1|AGT|ATP7A|XRCC2|SIX4|PIK3CA|PPARGC1A|FOXB1|BHLHB9|PRKCI|ERBB3|NAIP|GABRB3|KRAS|GRIK2|MEF2C|MEF2A|TOX3|SNCA|BCL2	http://amigo.geneontology.org/cgi-bin/amigo/term_details?term=GO:0043524
response to nutrient	Gene Ontology	GO:0007584	17	75	0.00943753	0.087185	AGL|TNFRSF11B|CCL28|OGT|ACSL1|RPS6KB1|TULP4|CYBB|PTEN|SLC6A19|BCKDHB|HMGCR|ABCA1|GCGR|UCP3|TTPA|AKR1C3	http://amigo.geneontology.org/cgi-bin/amigo/term_details?term=GO:0007584
anterior/posterior pattern specification	Gene Ontology	GO:0009952	19	87	0.00948928	0.087185	BPTF|TGFBR1|LRP6|KIF3A|HOXB2|HOXB3|HOXB6|KMT2A|HOXB4|ALX4|HIPK1|BMPR2|CDON|IFT88|APC|MLLT3|ACVR2B|ALDH1A2|PBX1	http://amigo.geneontology.org/cgi-bin/amigo/term_details?term=GO:0009952
heart looping	Gene Ontology	GO:0001947	13	52	0.00958155	0.087185	MEF2C|STIL|LRP6|PKD2|MIB1|HIF1A|AHI1|NPHP3|MEF2A|TBX20|WNT5A|FOXH1|SETDB2	http://amigo.geneontology.org/cgi-bin/amigo/term_details?term=GO:0001947
gamete generation	Gene Ontology	GO:0007276	6	16	0.00965699	0.087185	NR6A1|SPIN2A|SMAD1|ZNF148|SPIN4|SPIN1	http://amigo.geneontology.org/cgi-bin/amigo/term_details?term=GO:0007276
positive regulation of osteoblast differentiation	Gene Ontology	GO:0045669	14	58	0.0101069	0.0899791	TP63|ACVR2B|SMAD1|BMPR1A|DDR2|SMAD5|MEF2A|IL6ST|MEF2C|NPNT|BMPR1B|BMPR2|PRKD1|SUCO	http://amigo.geneontology.org/cgi-bin/amigo/term_details?term=GO:0045669
negative regulation of transcription from RNA polymerase II promoter	Gene Ontology	GO:0000122	89	565	0.0102882	0.0900175	BPTF|HSF4|TBX20|ATF7IP|RARB|CDC73|ZNF148|RBPJ|HDAC9|CREBRF|PER3|NR2C1|TPR|MDM2|FOXH1|MDM4|GATA1|ZNF675|RBBP8|AHR|ELK4|TRIM33|GLIS3|PHF21A|MED1|MTDH|XPO1|BACH1|NR1H4|SIRT1|FNIP1|HOXB3|ZNF189|FOXS1|HOXB4|PPARA|ZEB1|NR6A1|PRDM16|MEF2C|MEF2A|NSD1|ZHX1|SMAD4|RFC1|MAPK15|NCOR1|NCOA2|TP63|FNIP2|STRN3|CIITA|ZBTB18|ZNF431|LCOR|FOXB1|RBL1|ZBED6|SALL4|SATB1|TRPS1|DICER1|TBL1XR1|LMO1|PIAS1|GABPA|HIVEP1|ZNF13…	http://amigo.geneontology.org/cgi-bin/amigo/term_details?term=GO:0000122
transforming growth factor beta receptor signaling pathway	Gene Ontology	GO:0007179	25	125	0.0104281	0.0900175	SMAD9|SMAD4|SMAD5|SMAD1|BMPR1A|USP9X|CCNT1|CCNT2|HPGD|NCOR1|XPO1|MAP3K1|MAP3K7|TRIM33|RNF111|TGFBR3|TGFBR1|RBL1|LEFTY2|SKIL|FOXH1|F11R|PPP1CB|ZFYVE9|TFDP2	http://amigo.geneontology.org/cgi-bin/amigo/term_details?term=GO:0007179
embryonic hemopoiesis	Gene Ontology	GO:0035162	7	21	0.0108141	0.0900175	KMT2A|HIF1A|MED1|KITLG|PBX1|KAT6A|GATA1	http://amigo.geneontology.org/cgi-bin/amigo/term_details?term=GO:0035162
negative regulation of TOR signaling cascade	Gene Ontology	GO:0032007	7	21	0.0108141	0.0900175	FNIP1|SIRT1|PRKAA2|HIF1A|PRKAA1|UBR2|UBR1	http://amigo.geneontology.org/cgi-bin/amigo/term_details?term=GO:0032007
embryonic viscerocranium morphogenesis	Gene Ontology	GO:0048703	5	12	0.010976	0.0900175	MEF2C|MEF2A|RDH10|NIPBL|FOXS1	http://amigo.geneontology.org/cgi-bin/amigo/term_details?term=GO:0048703
microtubule anchoring	Gene Ontology	GO:0034453	5	12	0.010976	0.0900175	CEP57|CLASP2|GCC2|CEP57L1|PCM1	http://amigo.geneontology.org/cgi-bin/amigo/term_details?term=GO:0034453
cell aging	Gene Ontology	GO:0007569	8	26	0.0110942	0.0900175	MORC3|SIRT1|BRCA2|TP63|WRN|LIMS1|PDCD4|BCL2	http://amigo.geneontology.org/cgi-bin/amigo/term_details?term=GO:0007569
toll-like receptor 5 signaling pathway	Gene Ontology	GO:0034146	15	65	0.0120828	0.0956184	MEF2C|RPS6KA3|PELI1|PELI2|TAB3|TAB2|MAP3K1|CHUK|MAP3K7|TLR10|MEF2A|MAP2K4|MAP2K6|TLR5|ATF2	http://amigo.geneontology.org/cgi-bin/amigo/term_details?term=GO:0034146
toll-like receptor 10 signaling pathway	Gene Ontology	GO:0034166	15	65	0.0120828	0.0956184	MEF2C|RPS6KA3|PELI1|PELI2|TAB3|TAB2|MAP3K1|CHUK|MAP3K7|TLR10|MEF2A|MAP2K4|MAP2K6|TLR5|ATF2	http://amigo.geneontology.org/cgi-bin/amigo/term_details?term=GO:0034166
protein complex assembly	Gene Ontology	GO:0006461	23	114	0.0123037	0.0961789	CD74|SKAP2|SLC7A7|PPARGC1A|CLGN|WASL|MITF|WASF3|ZNF148|KNTC1|PARD6B|REPS2|VIL1|MAGI1|RIMS1|KMT2A|IL1RAP|OCLN|MDM2|MDM4|CD2AP|APC|HLA-DMA	http://amigo.geneontology.org/cgi-bin/amigo/term_details?term=GO:0006461
gastrulation with mouth forming second	Gene Ontology	GO:0001702	7	22	0.0141936	0.106873	ACVR2B|LRP6|SMAD4|FRS2|UGDH|CHRD|NSD1	http://amigo.geneontology.org/cgi-bin/amigo/term_details?term=GO:0001702
pigmentation	Gene Ontology	GO:0043473	7	22	0.0141936	0.106873	EDA|EDAR|LYST|FIG4|HPS3|ATP7A|NF1	http://amigo.geneontology.org/cgi-bin/amigo/term_details?term=GO:0043473
negative regulation of JNK cascade	Gene Ontology	GO:0046329	7	22	0.0141936	0.106873	ZNF675|ITCH|MECOM|DUSP19|FKTN|NCOR1|TAOK3	http://amigo.geneontology.org/cgi-bin/amigo/term_details?term=GO:0046329
cell cycle	Gene Ontology	GO:0007049	38	214	0.0143386	0.106873	RAD17|ERBB2IP|RABGAP1|CASP8AP2|ATR|RCBTB1|CCNT1|CCAR1|RB1CC1|CCNT2|MAP3K8|HACE1|CDC73|PARD6B|PRPF40A|CCPG1|PTP4A1|EVI5|MAPK6|SEPT11|SEPT10|PKN2|RIF1|RBL2|TXLNG|TET2|APPL1|KLK10|RPS6KA3|TLK1|THAP5|TACC1|KLLN|DMTF1|AHR|CUL4B|PARD3B|SPIN2A	http://amigo.geneontology.org/cgi-bin/amigo/term_details?term=GO:0007049
negative regulation of epithelial cell proliferation	Gene Ontology	GO:0050680	12	49	0.0147968	0.10902	TGFBR3|DLG1|LRP6|CDC73|MCC|RB1|MEF2C|PTEN|MEF2A|CDK6|CDH1|WNT5A	http://amigo.geneontology.org/cgi-bin/amigo/term_details?term=GO:0050680
forebrain development	Gene Ontology	GO:0030900	13	55	0.0153968	0.109366	PCDH9|STIL|DYNC2H1|TWSG1|MECOM|ZEB1|FRS2|CHRD|APAF1|ATRX|SETD2|TOP2B|DRAXIN	http://amigo.geneontology.org/cgi-bin/amigo/term_details?term=GO:0030900
negative regulation of transforming growth factor beta receptor signaling pathway	Gene Ontology	GO:0030512	15	67	0.0158994	0.109366	XPO1|TGFBR3|TGFBR1|PPP1CB|MECOM|ONECUT2|CD109|SIRT1|DAND5|ZFYVE9|SKIL|SNX25|PRDM16|PEG10|SKOR1	http://amigo.geneontology.org/cgi-bin/amigo/term_details?term=GO:0030512
cellular response to cholesterol	Gene Ontology	GO:0071397	5	13	0.016038	0.109366	GPLD1|HMGCS1|CYP7A1|LRP6|ABCA1	http://amigo.geneontology.org/cgi-bin/amigo/term_details?term=GO:0071397
mRNA transcription from RNA polymerase II promoter	Gene Ontology	GO:0042789	5	13	0.016038	0.109366	POU5F1|ZBTB1|C5AR1|MED1|HIF1A	http://amigo.geneontology.org/cgi-bin/amigo/term_details?term=GO:0042789
TOR signaling cascade	Gene Ontology	GO:0031929	5	13	0.016038	0.109366	FNIP1|RICTOR|RPS6KB1|CCDC88A|DISC1	http://amigo.geneontology.org/cgi-bin/amigo/term_details?term=GO:0031929
vesicle organization	Gene Ontology	GO:0016050	5	13	0.016038	0.109366	EPS15|FNBP1L|ZFYVE16|WASL|CD2AP	http://amigo.geneontology.org/cgi-bin/amigo/term_details?term=GO:0016050
phospholipid translocation	Gene Ontology	GO:0045332	5	13	0.016038	0.109366	TMEM30A|ATP8A1|ATP11C|ATP11B|ABCA1	http://amigo.geneontology.org/cgi-bin/amigo/term_details?term=GO:0045332
endochondral ossification	Gene Ontology	GO:0001958	8	28	0.0176243	0.115915	TEK|MEF2C|CBS|MEF2A|FGF18|IMPAD1|PHOSPHO1|NAB1	http://amigo.geneontology.org/cgi-bin/amigo/term_details?term=GO:0001958
rhythmic process	Gene Ontology	GO:0048511	6	18	0.018004	0.115915	RORB|PRKAA1|PRKAA2|CIPC|HLF|NR1D2	http://amigo.geneontology.org/cgi-bin/amigo/term_details?term=GO:0048511
hindbrain development	Gene Ontology	GO:0030902	6	18	0.018004	0.115915	NFIB|AHI1|SMAD9|SMAD1|CEP290|ALDH1A2	http://amigo.geneontology.org/cgi-bin/amigo/term_details?term=GO:0030902
regulation of autophagy	Gene Ontology	GO:0010506	6	18	0.018004	0.115915	ULK2|USP13|RB1CC1|ABL2|SOGA3|DAPK2	http://amigo.geneontology.org/cgi-bin/amigo/term_details?term=GO:0010506
blastocyst development	Gene Ontology	GO:0001824	6	18	0.018004	0.115915	TGFBR3|TGFBR1|NEK2|G2E3|POU5F1|BNIP2	http://amigo.geneontology.org/cgi-bin/amigo/term_details?term=GO:0001824
ATP catabolic process	Gene Ontology	GO:0006200	29	157	0.0181077	0.115915	MYH10|BPTF|POLQ|MSH5|PMS1|SMARCA1|SMARCA5|DHX36|DDX17|DNA2|MYH4|CHD6|MYH8|MLH3|ABCD3|TOP2B|TOP2A|DDX3X|WRN|KIF18A|ENPP1|BLM|RHOBTB3|ATRX|MOV10L1|PEX1|RAD54B|SPAST|ATAD2	http://amigo.geneontology.org/cgi-bin/amigo/term_details?term=GO:0006200
embryonic placenta development	Gene Ontology	GO:0001892	7	23	0.0182644	0.115915	BPTF|PKD2|SP3|EGFR|HIF1A|MED1|TTPA	http://amigo.geneontology.org/cgi-bin/amigo/term_details?term=GO:0001892
muscle organ development	Gene Ontology	GO:0007517	18	87	0.0195172	0.122652	JPH1|SIRT1|CHD2|FXR1|CENPF|MURC|MKL2|ALX4|MEF2C|UTRN|MEF2A|ITGA11|AEBP1|EID2B|FKTN|CXCL10|TCF12|PAXBP1	http://amigo.geneontology.org/cgi-bin/amigo/term_details?term=GO:0007517
cell proliferation	Gene Ontology	GO:0008283	56	344	0.0202099	0.125772	CD74|MYH10|POLA1|SMAD4|TBX20|CLK1|EGFR|GAB1|KIF15|PRG4|PLCE1|MAP7|EPS8|USP28|ROS1|SORL1|EPS15|STIL|MRE11A|AXIN2|POC1B|MDM4|MTCP1|NBN|DLGAP5|LAMP3|CUL5|YAP1|FIGF|ENTPD5|ELN|ERBB4|CENPF|EVI5|CHRM3|HOXB4|APPL1|AR|COL4A3|INSIG1|DACH1|KITLG|PDS5B|ZEB1|UBR5|NR6A1|LTK|USP8|USPL1|USP13|CDC27|PDK1|PTEN|ASCC3|FER|PRKD1	http://amigo.geneontology.org/cgi-bin/amigo/term_details?term=GO:0008283
centrosome organization	Gene Ontology	GO:0051297	8	29	0.0217572	0.133932	HAUS6|PCM1|TUBB4A|SSX2IP|PPP1R12A|XRCC2|BNIP2|CKAP5	http://amigo.geneontology.org/cgi-bin/amigo/term_details?term=GO:0051297
intracellular protein transport	Gene Ontology	GO:0006886	35	200	0.0223044	0.133932	PGAP1|CD74|IPO11|SYTL2|CLTC|RANBP17|XPO1|TNPO1|SNX13|SEC23A|SNX10|STAM2|NAPB|SNX30|SERAC1|RIMS1|ARFIP1|RAB3GAP2|APPBP2|COG3|CHM|STON1|AP4E1|SEC24A|EXPH5|SEC24B|TLK1|GRIK2|MYO6|STX7|KIF13A|STON2|STX17|COPB1|USO1	http://amigo.geneontology.org/cgi-bin/amigo/term_details?term=GO:0006886
heart development	Gene Ontology	GO:0007507	28	153	0.0223553	0.133932	NFATC3|HDAC9|ATM|ACVR2B|GAB1|PLCE1|RB1CC1|TEK|CDKL1|ADAP2|KDM6A|NF1|ERBB3|TGFBR1|OXTR|ERBB4|PBRM1|PPARA|KIF3A|CXADR|GNAQ|TAB2|MEF2C|PTEN|MEF2A|RBM20|PKD2|TFDP2	http://amigo.geneontology.org/cgi-bin/amigo/term_details?term=GO:0007507
regulation of glucose metabolic process	Gene Ontology	GO:0010906	5	14	0.0224429	0.133932	PDK1|SIRT1|RORC|PDK4|RORA	http://amigo.geneontology.org/cgi-bin/amigo/term_details?term=GO:0010906
protein deubiquitination	Gene Ontology	GO:0016579	11	46	0.0227743	0.133932	USP8|USP38|USP49|USP45|USP6|USP12|USP9X|USP28|USP33|USP34|USP37	http://amigo.geneontology.org/cgi-bin/amigo/term_details?term=GO:0016579
microtubule bundle formation	Gene Ontology	GO:0001578	7	24	0.023089	0.133932	MAP1B|TTLL6|SPAST|CCSER2|MAP2|CLIP1|MAP7	http://amigo.geneontology.org/cgi-bin/amigo/term_details?term=GO:0001578
positive regulation of peptidyl-serine phosphorylation	Gene Ontology	GO:0033138	12	52	0.0233523	0.133932	FNIP1|FNIP2|TEK|TBK1|PIK3CA|SNCA|LATS1|PHIP|UCN|WNT5A|PRKD1|BCL2	http://amigo.geneontology.org/cgi-bin/amigo/term_details?term=GO:0033138
regulation of GTPase activity	Gene Ontology	GO:0043087	14	64	0.0235289	0.133932	MON2|FNIP1|DIS3|RAB3GAP2|GAPVD1|HERC1|DOCK5|PSD3|RAPGEF6|PLCE1|ARFGEF2|ARFGEF3|GCGR|SPATA13	http://amigo.geneontology.org/cgi-bin/amigo/term_details?term=GO:0043087
cytokinesis after mitosis	Gene Ontology	GO:0000281	6	19	0.0236104	0.133932	USP8|MYH10|ANLN|ANK3|CKAP2|APC	http://amigo.geneontology.org/cgi-bin/amigo/term_details?term=GO:0000281
negative regulation of endothelial cell apoptotic process	Gene Ontology	GO:2000352	6	19	0.0236104	0.133932	TEK|NFE2L2|KRIT1|FGG|FGA|FGB	http://amigo.geneontology.org/cgi-bin/amigo/term_details?term=GO:2000352
toll-like receptor 4 signaling pathway	Gene Ontology	GO:0034142	19	96	0.025924	0.145766	TNIP3|RPS6KA3|PELI1|TBK1|PELI2|TAB3|TAB2|MAP3K1|BIRC3|MAP3K7|BIRC2|MEF2C|TLR3|CHUK|TLR6|MAP2K6|MAP2K4|MEF2A|ATF2	http://amigo.geneontology.org/cgi-bin/amigo/term_details?term=GO:0034142
DNA damage checkpoint	Gene Ontology	GO:0000077	8	30	0.0265298	0.147875	RAD17|CLOCK|ATM|ATR|NBN|USP28|BRIP1|FOXN3	http://amigo.geneontology.org/cgi-bin/amigo/term_details?term=GO:0000077
kidney development	Gene Ontology	GO:0001822	18	90	0.026888	0.148579	TGFBR1|ARID5B|PKD2|TET2|INVS|ACVR2B|SULF1|SMAD1|NPHP3|CAT|C1GALT1|PPAT|RRM2B|PYGO1|APC|AGT|ALDH1A2|KIF3A	http://amigo.geneontology.org/cgi-bin/amigo/term_details?term=GO:0001822
DNA-dependent DNA replication	Gene Ontology	GO:0006261	7	25	0.0287241	0.154755	POLQ|RFC1|BAZ1A|REV3L|TOP2B|POLI|TOP2A	http://amigo.geneontology.org/cgi-bin/amigo/term_details?term=GO:0006261
protein localization in plasma membrane	Gene Ontology	GO:0072659	9	36	0.0287299	0.154755	DLG1|C2CD5|GPR158|FCHO2|ANK3|MAP7|DENND4C|CDH1|ZDHHC23	http://amigo.geneontology.org/cgi-bin/amigo/term_details?term=GO:0072659
muscle cell differentiation	Gene Ontology	GO:0042692	9	36	0.0287299	0.154755	QKI|SPAG9|NTN3|CDON|RORA|MEF2C|MEF2A|MAP2K6|BNIP2	http://amigo.geneontology.org/cgi-bin/amigo/term_details?term=GO:0042692
somitogenesis	Gene Ontology	GO:0001756	10	42	0.0300196	0.156618	SEMA3C|AXIN2|ATM|MIB1|FOXS1|CRB2|BMPR1A|FOXB1|WNT5A|NCKAP1	http://amigo.geneontology.org/cgi-bin/amigo/term_details?term=GO:0001756
I-kappaB kinase/NF-kappaB cascade	Gene Ontology	GO:0007249	10	42	0.0300196	0.156618	ZNF675|TANK|TBK1|TLR3|TAB3|TAB2|MAP3K7|CHUK|IRAK1BP1|REL	http://amigo.geneontology.org/cgi-bin/amigo/term_details?term=GO:0007249
regulation of long-term neuronal synaptic plasticity	Gene Ontology	GO:0048169	6	20	0.0302755	0.156618	GRIK2|NF1|SNCA|AGT|RIMS1|KRAS	http://amigo.geneontology.org/cgi-bin/amigo/term_details?term=GO:0048169
negative regulation of G1/S transition of mitotic cell cycle	Gene Ontology	GO:2000134	6	20	0.0302755	0.156618	CDC73|PKD2|RB1|PTEN|MYO16|BCL2	http://amigo.geneontology.org/cgi-bin/amigo/term_details?term=GO:2000134
skeletal muscle contraction	Gene Ontology	GO:0003009	5	15	0.0302974	0.156618	HOMER1|JSRP1|MYH8|RPS6KB1|CHUK	http://amigo.geneontology.org/cgi-bin/amigo/term_details?term=GO:0003009
positive regulation of catalytic activity	Gene Ontology	GO:0043085	12	54	0.0307873	0.157877	APH1B|RAB3GAP2|RFC1|GMFB|CTAGE5|TRIM23|PPP1R12B|OGT|NOXA1|ATP7A|ASAP2|BCL2	http://amigo.geneontology.org/cgi-bin/amigo/term_details?term=GO:0043085
MyD88-dependent toll-like receptor signaling pathway	Gene Ontology	GO:0002755	16	79	0.0319651	0.161427	TLR10|RPS6KA3|PELI1|PELI2|TAB3|TAB2|MAP3K1|MAP3K7|CHUK|MEF2C|MEF2A|TLR6|MAP2K6|TLR5|MAP2K4|ATF2	http://amigo.geneontology.org/cgi-bin/amigo/term_details?term=GO:0002755
B cell receptor signaling pathway	Gene Ontology	GO:0050853	8	31	0.0319831	0.161427	PRKCB|VAV3|TEC|NFAM1|MEF2C|MEF2A|PLEKHA1|BCL2	http://amigo.geneontology.org/cgi-bin/amigo/term_details?term=GO:0050853
angiogenesis	Gene Ontology	GO:0001525	35	206	0.0331452	0.165985	AGGF1|TSPAN12|TGFBR1|HIF1A|MED1|TEK|CYP1B1|FZD6|PIK3CA|RBPJ|MAP3K7|RORA|PDE3B|C1GALT1|SLC12A6|VEZF1|ARHGAP24|FGF18|PLXDC1|FIGF|CLIC4|HOXB3|NAA15|KRIT1|SETD2|SRPK2|ANG|DICER1|VAV3|NRXN3|ITGAV|PTEN|PTPRB|SIRT1|PRKD1	http://amigo.geneontology.org/cgi-bin/amigo/term_details?term=GO:0001525
outflow tract morphogenesis	Gene Ontology	GO:0003151	9	37	0.0339159	0.166061	SEMA3C|RBPJ|NEDD4|MEF2A|HIF1A|MEF2C|NIPBL|FOXH1|ATF2	http://amigo.geneontology.org/cgi-bin/amigo/term_details?term=GO:0003151
cell cycle arrest	Gene Ontology	GO:0007050	24	132	0.0348871	0.166061	MTBP|SESN3|ATM|PRKAA2|PRKAA1|APBB2|JMY|GAS2L3|UHMK1|RB1|NBN|CUL5|TGFBR1|PRKAB2|KMT2E|BARD1|DST|KAT2B|SKIL|PKD2|HBP1|CDK6|APC|MAP2K6	http://amigo.geneontology.org/cgi-bin/amigo/term_details?term=GO:0007050
determination of left/right symmetry	Gene Ontology	GO:0007368	10	43	0.0349084	0.166061	ARL13B|STIL|DYNC2H1|ACVR2B|IFT88|NPHP3|RTTN|PKD2|DYNC2LI1|KIF3A	http://amigo.geneontology.org/cgi-bin/amigo/term_details?term=GO:0007368
negative regulation of angiogenesis	Gene Ontology	GO:0016525	12	55	0.0350824	0.166061	TEK|STAB1|SEMA3E|SULF1|PDE3B|COL4A3|ROCK2|NF1|KRIT1|CXCL10|SPINK5|AGT	http://amigo.geneontology.org/cgi-bin/amigo/term_details?term=GO:0016525
spindle assembly	Gene Ontology	GO:0051225	7	26	0.0352193	0.166061	TNKS|DICER1|HAUS6|CEP192|STARD9|NEK2|NCOR1	http://amigo.geneontology.org/cgi-bin/amigo/term_details?term=GO:0051225
establishment or maintenance of cell polarity	Gene Ontology	GO:0007163	7	26	0.0352193	0.166061	DLG1|CLASP2|PARD6B|CEP290|NPHP3|MAP7|SYNE2	http://amigo.geneontology.org/cgi-bin/amigo/term_details?term=GO:0007163
cytokine production	Gene Ontology	GO:0001816	7	26	0.0352193	0.166061	NFAT5|ZCCHC11|RASGRP1|PLA2R1|S1PR3|CD226|REL	http://amigo.geneontology.org/cgi-bin/amigo/term_details?term=GO:0001816
regulation of catalytic activity	Gene Ontology	GO:0050790	11	49	0.035233	0.166061	FXYD3|PPP2R3A|HIF1A|PPP2R2B|ARPP19|SHOC2|PPP4R2|PPP2R5E|KRIT1|IPO7|RIMS1	http://amigo.geneontology.org/cgi-bin/amigo/term_details?term=GO:0050790
chromatin remodeling	Gene Ontology	GO:0006338	14	68	0.0379474	0.174689	BPTF|TP63|MYSM1|PBRM1|KAT2B|RB1|BAZ1A|RSF1|SATB1|ATRX|SMARCAD1|SMARCA1|CHD1|SMARCA5	http://amigo.geneontology.org/cgi-bin/amigo/term_details?term=GO:0006338
microtubule cytoskeleton organization	Gene Ontology	GO:0000226	14	68	0.0379474	0.174689	MAP1B|MARK1|GAS2L3|DISC1|CAMSAP2|TACC1|DST|CDC42BPA|FER|MAP7|DYNC1LI2|ATXN7|ATXN3|RNF19A	http://amigo.geneontology.org/cgi-bin/amigo/term_details?term=GO:0000226
mitotic cell cycle spindle assembly checkpoint	Gene Ontology	GO:0007094	8	32	0.0381536	0.174689	CDC27|CENPF|ATM|TTK|TPR|TEX14|APC|ANAPC4	http://amigo.geneontology.org/cgi-bin/amigo/term_details?term=GO:0007094
positive regulation of bone mineralization	Gene Ontology	GO:0030501	8	32	0.0381536	0.174689	ACVR2B|MEF2A|BMPR1B|MEF2C|BMPR1A|PKDCC|BMPR2|MIA3	http://amigo.geneontology.org/cgi-bin/amigo/term_details?term=GO:0030501
regulation of cytoskeleton organization	Gene Ontology	GO:0051493	5	16	0.0396794	0.175556	NEXN|CLIC4|TAOK1|CRIPAK|MYCBP2	http://amigo.geneontology.org/cgi-bin/amigo/term_details?term=GO:0051493
positive regulation of exocytosis	Gene Ontology	GO:0045921	5	16	0.0396794	0.175556	FGG|STXBP5|FGA|FGB|EXPH5	http://amigo.geneontology.org/cgi-bin/amigo/term_details?term=GO:0045921
negative regulation of fat cell differentiation	Gene Ontology	GO:0045599	9	38	0.0397123	0.175556	SIRT1|LRP6|MMP11|RORA|ENPP1|ANKRD26|BBS12|INSIG1|WNT5A	http://amigo.geneontology.org/cgi-bin/amigo/term_details?term=GO:0045599
circadian regulation of gene expression	Gene Ontology	GO:0032922	9	38	0.0397123	0.175556	PPP1CB|CLOCK|OGT|RORC|PPARGC1A|RORA|PER3|PPARA|NCOR1	http://amigo.geneontology.org/cgi-bin/amigo/term_details?term=GO:0032922
negative regulation of extrinsic apoptotic signaling pathway	Gene Ontology	GO:2001237	9	38	0.0397123	0.175556	TGFBR1|BIRC6|RPS6KB1|GCLC|ITGAV|AR|PHIP|RB1CC1|YAP1	http://amigo.geneontology.org/cgi-bin/amigo/term_details?term=GO:2001237
positive regulation of protein catabolic process	Gene Ontology	GO:0045732	10	44	0.0403249	0.177043	SORL1|ITCH|BARD1|PPP2R3A|NEDD4|MAPK15|CUL4B|CREBRF|APC|WNT5A	http://amigo.geneontology.org/cgi-bin/amigo/term_details?term=GO:0045732
exocytosis	Gene Ontology	GO:0006887	15	75	0.0408869	0.178289	MYH10|LIN7C|EXOC1|ARFGEF2|SYTL2|EXOC8|SCAMP1|EXOC5|MIA3|PIK3C2A|STXBP5|ARFGEF1|STX17|GCGR|RIMS3	http://amigo.geneontology.org/cgi-bin/amigo/term_details?term=GO:0006887
cytoskeleton organization	Gene Ontology	GO:0007010	19	101	0.0414803	0.178542	PRKCI|FGD4|FGD6|SEMA6A|ZMYM4|PLCE1|WASF3|DST|ZMYM6|PRPF40A|VIL1|PCLO|MARK1|PHIP|ARHGAP4|ABLIM1|BRWD1|BRWD3|PDZD8	http://amigo.geneontology.org/cgi-bin/amigo/term_details?term=GO:0007010
cell division	Gene Ontology	GO:0051301	17	88	0.0415878	0.178542	CDK19|PPP1CB|CENPJ|CDC27|TACC1|PKN2|PARD6B|PRPF40A|CDK6|PARD3B|EVI5|CCNT1|CNTRL|CCNT2|SEPT11|SEPT10|CDC7	http://amigo.geneontology.org/cgi-bin/amigo/term_details?term=GO:0051301
positive regulation of muscle cell differentiation	Gene Ontology	GO:0051149	7	27	0.042616	0.178542	SPAG9|NTN3|MEF2A|MEF2C|CDON|MAP2K6|BNIP2	http://amigo.geneontology.org/cgi-bin/amigo/term_details?term=GO:0051149
platelet-derived growth factor receptor signaling pathway	Gene Ontology	GO:0048008	7	27	0.042616	0.178542	PDGFD|ARID5B|GAB1|PTEN|PIK3C2A|FER|PLEKHA1	http://amigo.geneontology.org/cgi-bin/amigo/term_details?term=GO:0048008
cellular response to starvation	Gene Ontology	GO:0009267	7	27	0.042616	0.178542	FNIP1|SIRT1|WRN|BMPR2|PDK4|TNRC6A|AKR1C3	http://amigo.geneontology.org/cgi-bin/amigo/term_details?term=GO:0009267
phosphatidylinositol phosphorylation	Gene Ontology	GO:0046854	7	27	0.042616	0.178542	SMG1|PIKFYVE|PIP5K1B|IMPA1|PIK3C2A|IMPAD1|PIK3CA	http://amigo.geneontology.org/cgi-bin/amigo/term_details?term=GO:0046854
signal transduction	Gene Ontology	GO:0007165	148	1045	0.0448905	0.185202	ZDHHC17|ERBB2IP|WWP1|CASP8AP2|TRIM13|CHN2|C5AR1|CD226|KITLG|GAPVD1|RARB|ZFYVE16|PDE7A|ARHGAP21|PDE7B|FGFBP1|TLE2|ARHGAP28|FGA|FGB|ERBB3|ULK2|ERBB4|AKAP5|PPP2R2B|CSNK1G3|FGG|GMFB|CXCL11|CXCL10|TSPAN8|NFAT5|CD2AP|RHBDL1|TLR3|TLR1|TLR6|NOSTRIN|RASSF9|RASSF8|TNFSF10|SKAP2|LRP12|HIF1A|DEK|FAM13B|ARHGAP5|FAM13A|TNFRSF18|KLRC3|TANK|RAPH1|GUCY1A2|NF1|NR1H4|PDE5A|PLCB1|PRKCB|PRKAB2|MIER1|DAPP1|ITPR2|ITPR1…	http://amigo.geneontology.org/cgi-bin/amigo/term_details?term=GO:0007165
phosphatidylinositol biosynthetic process	Gene Ontology	GO:0006661	12	57	0.0449138	0.185202	SH3YL1|PIKFYVE|PTEN|CDS1|PIK3C2A|PIP5K1B|IMPA1|FIG4|PI4K2B|SACM1L|PIK3CA|SYNJ1	http://amigo.geneontology.org/cgi-bin/amigo/term_details?term=GO:0006661
nucleic acid phosphodiester bond hydrolysis	Gene Ontology	GO:0090305	8	33	0.0450725	0.185202	POLA1|ANG|WRN|ERI1|DIS3|RAG1|MRE11A|ENPP1	http://amigo.geneontology.org/cgi-bin/amigo/term_details?term=GO:0090305
insulin receptor signaling pathway	Gene Ontology	GO:0008286	26	149	0.0453714	0.185242	ATP6V1A|PRKAA2|PRKAA1|GAB1|GPLD1|STXBP4|SORBS1|IDE|EEF2K|SIK2|PIK3CA|RPS6KB1|PDE3B|FGF18|PHIP|ZNF106|PRKAB2|RHOQ|FOXS1|APPL1|PIK3C2A|FRS2|KRAS|SOS1|PDK4|FGF22	http://amigo.geneontology.org/cgi-bin/amigo/term_details?term=GO:0008286
termination of G-protein coupled receptor signaling pathway	Gene Ontology	GO:0038032	9	39	0.046144	0.187205	RGS22|ARHGEF12|SNX13|AXIN2|RGS17|RGS7|AKAP10|ADRBK2|SNX25	http://amigo.geneontology.org/cgi-bin/amigo/term_details?term=GO:0038032
positive regulation vascular endothelial growth factor production	Gene Ontology	GO:0010575	6	22	0.0470099	0.189518	CYP1B1|RORA|IL6ST|SULF1|HIF1A|C5	http://amigo.geneontology.org/cgi-bin/amigo/term_details?term=GO:0010575
regulation of cell migration	Gene Ontology	GO:0030334	12	58	0.0504804	0.198006	SPATA13|LAMA3|SGK3|ERBB4|MAP3K1|PARD6B|GAB1|KIF14|HACE1|GNA13|DOCK10|NEXN	http://amigo.geneontology.org/cgi-bin/amigo/term_details?term=GO:0030334
protein K63-linked deubiquitination	Gene Ontology	GO:0070536	5	17	0.0506368	0.198006	USP8|USP13|USP25|USP33|YOD1	http://amigo.geneontology.org/cgi-bin/amigo/term_details?term=GO:0070536
ventricular septum development	Gene Ontology	GO:0003281	5	17	0.0506368	0.198006	SALL4|TRIP11|HOXA13|DAND5|FRS2	http://amigo.geneontology.org/cgi-bin/amigo/term_details?term=GO:0003281
phosphatidylinositol-mediated signaling	Gene Ontology	GO:0048015	24	137	0.0508751	0.198006	EGFR|FRS2|TNRC6B|TNRC6A|RICTOR|MDM2|PIK3CA|RPS6KB1|CD86|PLCH1|FGF18|TOP2A|ERBB3|NPR3|ERBB4|CHUK|PIK3C2A|PHLPP2|KITLG|GAB1|INPP5F|OGT|PTEN|FGF22	http://amigo.geneontology.org/cgi-bin/amigo/term_details?term=GO:0048015
protein sumoylation	Gene Ontology	GO:0016925	7	28	0.0509466	0.198006	IFIH1|SENP6|BCL11A|SENP1|PIAS2|PIAS1|RANBP2	http://amigo.geneontology.org/cgi-bin/amigo/term_details?term=GO:0016925
membrane organization	Gene Ontology	GO:0061024	25	144	0.0515407	0.198006	PRKAA2|STXBP3|CLTC|SH3GL2|BLOC1S6|SEC23A|MYH4|CCDC88A|STAM2|GJB2|TBC1D4|RALGAPA2|PRKCI|PRKAB2|COPB1|SEC24A|SEC24B|KIF3A|EXOC1|EXOC6|EXOC5|EXOC8|SLC2A4|MYO6|LNPEP	http://amigo.geneontology.org/cgi-bin/amigo/term_details?term=GO:0061024
ER to Golgi vesicle-mediated transport	Gene Ontology	GO:0006888	11	52	0.0518383	0.198006	SEC23A|SPAST|COG3|TRAPPC2|ATL2|SEC24A|USO1|STX17|SEC24B|LMAN1|GOPC	http://amigo.geneontology.org/cgi-bin/amigo/term_details?term=GO:0006888
cellular lipid metabolic process	Gene Ontology	GO:0044255	26	151	0.0520897	0.198006	MUT|LCLAT1|PRKAA2|MED1|ME1|GPD2|AGT|NCOR1|NCOA2|NCOA1|GRHL1|LPIN1|CHD9|TIAM2|CYP7A1|HMGCS1|PRKAB2|IDH1|HMGCR|PPARA|TBL1XR1|ACSL1|ELOVL7|AGPAT4|FAR1|ABCA1	http://amigo.geneontology.org/cgi-bin/amigo/term_details?term=GO:0044255
toll-like receptor TLR6:TLR2 signaling pathway	Gene Ontology	GO:0038124	14	71	0.0522739	0.198006	RPS6KA3|PELI1|PELI2|TAB3|TAB2|MAP3K1|MAP3K7|CHUK|MEF2C|MEF2A|TLR6|MAP2K6|MAP2K4|ATF2	http://amigo.geneontology.org/cgi-bin/amigo/term_details?term=GO:0038124
toll-like receptor TLR1:TLR2 signaling pathway	Gene Ontology	GO:0038123	14	71	0.0522739	0.198006	RPS6KA3|PELI1|PELI2|TAB3|TAB2|MAP3K1|CHUK|MAP3K7|MEF2C|MEF2A|TLR6|MAP2K6|MAP2K4|ATF2	http://amigo.geneontology.org/cgi-bin/amigo/term_details?term=GO:0038123
embryonic forelimb morphogenesis	Gene Ontology	GO:0035115	8	34	0.0527652	0.198006	KIAA1715|LRP6|MECOM|HOXA13|ALX4|NIPBL|RDH10|ALDH1A2	http://amigo.geneontology.org/cgi-bin/amigo/term_details?term=GO:0035115
cilium morphogenesis	Gene Ontology	GO:0060271	10	46	0.0528223	0.198006	TMEM67|TTLL1|ULK4|TTC21B|AHI1|PTPDC1|CEP290|NPHP3|IFT88|OFD1	http://amigo.geneontology.org/cgi-bin/amigo/term_details?term=GO:0060271
peptidyl-serine phosphorylation	Gene Ontology	GO:0018105	13	65	0.0544364	0.20278	TNKS|MORC3|TGFBR1|SMG1|ATM|UHMK1|HIPK3|TTBK2|ATR|DYRK1A|CLK1|PRKD1|BCL2	http://amigo.geneontology.org/cgi-bin/amigo/term_details?term=GO:0018105
peptidyl-tyrosine phosphorylation	Gene Ontology	GO:0018108	17	91	0.0547284	0.20278	FRK|ERBB4|PEAK1|EPHA7|TEC|EGFR|TTK|DYRK1A|TEK|FER|JAK3|LTK|ABL2|DDR2|ROS1|YES1|ZAP70	http://amigo.geneontology.org/cgi-bin/amigo/term_details?term=GO:0018108
MyD88-independent toll-like receptor signaling pathway	Gene Ontology	GO:0002756	15	78	0.0551616	0.20321	RPS6KA3|TBK1|TNIP3|TAB3|TAB2|BIRC3|CHUK|MAP3K7|MEF2C|TLR3|MEF2A|MAP2K6|MAP2K4|BIRC2|ATF2	http://amigo.geneontology.org/cgi-bin/amigo/term_details?term=GO:0002756
platelet aggregation	Gene Ontology	GO:0070527	6	23	0.0571554	0.206986	SLC7A11|STXBP3|FGG|FGA|FGB|GATA1	http://amigo.geneontology.org/cgi-bin/amigo/term_details?term=GO:0070527
G2/M transition DNA damage checkpoint	Gene Ontology	GO:0031572	6	23	0.0571554	0.206986	BRCA1|RBBP8|FAM175A|BLM|TAOK1|TAOK3	http://amigo.geneontology.org/cgi-bin/amigo/term_details?term=GO:0031572
phosphatidylinositol 3-kinase cascade	Gene Ontology	GO:0014065	6	23	0.0571554	0.206986	ERBB3|PLEKHA1|NF1|LTK|MYO16|NYAP1	http://amigo.geneontology.org/cgi-bin/amigo/term_details?term=GO:0014065
MAPK cascade	Gene Ontology	GO:0000165	14	72	0.05778	0.208073	RASGRP3|MAP3K8|MAP4K5|RAPGEF2|PPM1L|EGFR|SMAD1|MEF2C|MAPK15|MEF2A|NF1|TAOK3|TAOK1|KRAS	http://amigo.geneontology.org/cgi-bin/amigo/term_details?term=GO:0000165
cell growth	Gene Ontology	GO:0016049	11	53	0.0583741	0.209038	TGFBR3|SOCS5|ENTPD5|ERBB2IP|CCNG1|LEFTY2|MTPN|AR|NDRG4|ROS1|BCL2	http://amigo.geneontology.org/cgi-bin/amigo/term_details?term=GO:0016049
lamellipodium assembly	Gene Ontology	GO:0030032	7	29	0.0602341	0.211086	SPATA13|FGD4|WASF3|ARHGEF6|CCDC88A|VAV3|NCKAP1	http://amigo.geneontology.org/cgi-bin/amigo/term_details?term=GO:0030032
response to gamma radiation	Gene Ontology	GO:0010332	7	29	0.0602341	0.211086	TP63|TRIM13|BRCA2|PRKAA1|CXCL10|XRCC2|BCL2	http://amigo.geneontology.org/cgi-bin/amigo/term_details?term=GO:0010332
negative regulation of gene expression	Gene Ontology	GO:0010629	15	79	0.0605982	0.211086	NOS2|TBK1|C1QTNF3|TMF1|CD46|BCL11A|SFMBT2|REST|MEF2C|MEF2A|ZNF148|UCN|PLAG1|ROS1|ZNF281	http://amigo.geneontology.org/cgi-bin/amigo/term_details?term=GO:0010629
collagen fibril organization	Gene Ontology	GO:0030199	9	41	0.0609942	0.211086	TGFBR1|MMP11|MIA3|DDR2|COL14A1|FOXS1|COL5A2|NF1|ATP7A	http://amigo.geneontology.org/cgi-bin/amigo/term_details?term=GO:0030199
ureteric bud development	Gene Ontology	GO:0001657	9	41	0.0609942	0.211086	RARB|SMAD9|SMAD5|ROBO2|SMAD1|FOXS1|CAT|NPNT|BMPER	http://amigo.geneontology.org/cgi-bin/amigo/term_details?term=GO:0001657
lactation	Gene Ontology	GO:0007595	9	41	0.0609942	0.211086	NCOA1|ERBB4|CHUK|HIF1A|PPAT|MED1|OXTR|FOXB1|ATP7A	http://amigo.geneontology.org/cgi-bin/amigo/term_details?term=GO:0007595
reciprocal meiotic recombination	Gene Ontology	GO:0007131	8	35	0.0612511	0.211086	MRE11A|RAD54B|RAD21|ATM|MLH3|MSH5|DMC1|PMS1	http://amigo.geneontology.org/cgi-bin/amigo/term_details?term=GO:0007131
activation of NF-kappaB-inducing kinase activity	Gene Ontology	GO:0007250	5	18	0.0631879	0.216596	TLR3|AGT|TLR6|MAP3K7|MALT1	http://amigo.geneontology.org/cgi-bin/amigo/term_details?term=GO:0007250
toll-like receptor 2 signaling pathway	Gene Ontology	GO:0034134	14	73	0.0636665	0.217076	RPS6KA3|PELI1|PELI2|TAB3|TAB2|MAP3K1|CHUK|MAP3K7|MEF2C|MEF2A|TLR6|MAP2K6|MAP2K4|ATF2	http://amigo.geneontology.org/cgi-bin/amigo/term_details?term=GO:0034134
regulation of cell cycle	Gene Ontology	GO:0051726	17	93	0.0649459	0.219588	PLCB1|LIN54|DICER1|RBL1|RBL2|TXLNG|CENPF|ATM|MASTL|TRIM36|BIRC2|L3MBTL1|MECOM|CCNG2|MED1|APC|FIGNL1	http://amigo.geneontology.org/cgi-bin/amigo/term_details?term=GO:0051726
activation of MAPKK activity	Gene Ontology	GO:0000186	11	54	0.0654312	0.219588	MAP3K8|EIF2AK2|MAP3K7|MAP3K1|EGFR|TGFBR1|TAOK1|KRAS|FRS2|GRM1|TAOK3	http://amigo.geneontology.org/cgi-bin/amigo/term_details?term=GO:0000186
keratinocyte differentiation	Gene Ontology	GO:0030216	11	54	0.0654312	0.219588	TP63|CLIC4|RBPJ|FOXN1|LATS1|MED1|WNT5A|AKR1C3|POU2F3|DSG4|YAP1	http://amigo.geneontology.org/cgi-bin/amigo/term_details?term=GO:0030216
vesicle-mediated transport	Gene Ontology	GO:0016192	28	169	0.0678133	0.226398	SYTL2|SEC24B|ERGIC2|AHI1|STXBP5|CLTC|SEC31B|SEC23A|NCALD|CPNE3|TBC1D4|PSD3|TRAPPC11|GOLGA4|ARL17A|PRKCI|STX17|AP4E1|MON2|ARFGEF1|ARFGEF2|ARFGEF3|TRAPPC8|SFT2D2|TRAPPC6B|STON2|STON1|COPB1	http://amigo.geneontology.org/cgi-bin/amigo/term_details?term=GO:0016192
regulation of complement activation	Gene Ontology	GO:0030449	6	24	0.0685108	0.227541	C4BPA|CD46|PROS1|C9|CFB|C5	http://amigo.geneontology.org/cgi-bin/amigo/term_details?term=GO:0030449
melanocyte differentiation	Gene Ontology	GO:0030318	7	30	0.0704919	0.232914	BLOC1S6|C10orf11|MEF2C|USP13|MEF2A|MITF|BCL2	http://amigo.geneontology.org/cgi-bin/amigo/term_details?term=GO:0030318
fibroblast growth factor receptor signaling pathway	Gene Ontology	GO:0008543	27	163	0.0720081	0.236704	ERBB3|CEP57|EGFR|FRS2|ITPR2|TNRC6B|TNRC6A|RICTOR|KITLG|PDE1C|PIK3CA|PDE1A|CD86|FGF18|KIF16B|ERBB4|CHUK|PHLPP2|MDM2|ITPR1|KRAS|SOS1|GAB1|PTEN|SHOC2|PRKACB|FGF22	http://amigo.geneontology.org/cgi-bin/amigo/term_details?term=GO:0008543
liver development	Gene Ontology	GO:0001889	15	81	0.0725343	0.237217	TGFBR3|HMGCS1|ONECUT2|ARID5B|PKD2|UPF2|EGFR|MAN2A1|SP3|MED1|MKL2|NF1|SLCO2B1|RB1CC1|ALDH1A2	http://amigo.geneontology.org/cgi-bin/amigo/term_details?term=GO:0001889
phospholipid metabolic process	Gene Ontology	GO:0006644	26	157	0.0764914	0.247631	LCLAT1|PI4K2B|LPGAT1|LPIN1|PIK3CA|FIG4|SYNJ1|SACM1L|PHOSPHO1|LYST|GPCPD1|SLC44A1|ETNK1|PIKFYVE|SNCA|PIK3C2A|PLB1|PLA2G4A|PCYT1B|PLD1|CDS1|EPT1|PTEN|AGPAT4|PIP5K1B|PLCE1	http://amigo.geneontology.org/cgi-bin/amigo/term_details?term=GO:0006644
Wnt receptor signaling pathway	Gene Ontology	GO:0016055	26	157	0.0764914	0.247631	TNKS|TLE2|PRKAA2|PRKAA1|NPHP3|XIAP|FZD6|CDC73|INVS|MARK1|ZBTB33|TNKS2|SPIN1|DRAXIN|PYGO1|RNF43|CSNK1G3|USP34|LRP6|MCC|WNT6|HBP1|STRN|CXXC4|APC|WNT5A	http://amigo.geneontology.org/cgi-bin/amigo/term_details?term=GO:0016055
smooth muscle cell differentiation	Gene Ontology	GO:0051145	5	19	0.0773228	0.24782	MEF2C|MEF2A|AGT|NFATC3|MKL2	http://amigo.geneontology.org/cgi-bin/amigo/term_details?term=GO:0051145
spinal cord development	Gene Ontology	GO:0021510	5	19	0.0773228	0.24782	PKD2|SLIT1|PLXDC1|NF1|FOXB1	http://amigo.geneontology.org/cgi-bin/amigo/term_details?term=GO:0021510
neural tube closure	Gene Ontology	GO:0001843	13	69	0.080861	0.253508	STIL|HECTD1|LRP6|FZD6|ENAH|ROCK2|SALL4|KDM6A|APAF1|OPA1|WNT5A|SETD2|NCKAP1	http://amigo.geneontology.org/cgi-bin/amigo/term_details?term=GO:0001843
positive regulation of BMP signaling pathway	Gene Ontology	GO:0030513	6	25	0.0810751	0.253508	TWSG1|SMAD4|RBPJ|SULF1|CRB2|BMPR2	http://amigo.geneontology.org/cgi-bin/amigo/term_details?term=GO:0030513
nucleotide-binding oligomerization domain containing signaling pathway	Gene Ontology	GO:0070423	6	25	0.0810751	0.253508	ITCH|TAB3|TAB2|MAP3K7|CHUK|MAP2K6	http://amigo.geneontology.org/cgi-bin/amigo/term_details?term=GO:0070423
establishment of protein localization	Gene Ontology	GO:0045184	6	25	0.0810751	0.253508	KIF14|RAP2A|NPNT|ANK3|PLEKHA1|MDM2	http://amigo.geneontology.org/cgi-bin/amigo/term_details?term=GO:0045184
lens development in camera-type eye	Gene Ontology	GO:0002088	6	25	0.0810751	0.253508	DLG1|TGFBR1|CDON|MED1|NHS|WNT5A	http://amigo.geneontology.org/cgi-bin/amigo/term_details?term=GO:0002088
TRIF-dependent toll-like receptor signaling pathway	Gene Ontology	GO:0035666	14	76	0.0836755	0.260369	RPS6KA3|TBK1|TAB3|TAB2|BIRC3|MAP3K7|BIRC2|MEF2C|TLR3|CHUK|MAP2K6|MAP2K4|MEF2A|ATF2	http://amigo.geneontology.org/cgi-bin/amigo/term_details?term=GO:0035666
skeletal muscle tissue development	Gene Ontology	GO:0007519	10	50	0.0848736	0.262821	METTL8|FOXP2|ELN|SIX4|ZBTB18|MEF2C|MEF2A|SKIL|NF1|MBNL1	http://amigo.geneontology.org/cgi-bin/amigo/term_details?term=GO:0007519
negative regulation of canonical Wnt receptor signaling pathway	Gene Ontology	GO:0090090	15	83	0.085923	0.264792	INVS|AXIN2|FZD6|TLE2|PPP2R3A|SCYL2|MCC|MLLT3|NPHP3|LATS1|CDH1|APC|WNT5A|BICC1|DRAXIN	http://amigo.geneontology.org/cgi-bin/amigo/term_details?term=GO:0090090
inositol phosphate metabolic process	Gene Ontology	GO:0043647	9	44	0.0884208	0.271185	PLCB1|NUDT3|PTEN|IPMK|PPIP5K2|IMPA1|PLCH1|SYNJ1|PLCE1	http://amigo.geneontology.org/cgi-bin/amigo/term_details?term=GO:0043647
steroid metabolic process	Gene Ontology	GO:0008202	11	57	0.0898052	0.271534	MSMO1|AKR1B10|CYP1B1|CYP2D6|CUBN|CYP19A1|CYP24A1|UGT1A8|AKR1C4|AKR1C2|AKR1C3	http://amigo.geneontology.org/cgi-bin/amigo/term_details?term=GO:0008202
positive regulation of canonical Wnt receptor signaling pathway	Gene Ontology	GO:0090263	11	57	0.0898052	0.271534	TNKS|LGR4|EDA|LRP6|ASPM|PPP2R3A|XIAP|TNKS2|USP34|UBR5|YAP1	http://amigo.geneontology.org/cgi-bin/amigo/term_details?term=GO:0090263
cellular response to retinoic acid	Gene Ontology	GO:0071300	11	57	0.0898052	0.271534	KMT2E|OGT|RORB|WNT6|MEF2C|MEF2A|ABCA1|LTK|WNT5A|ABL2|ALDH1A2	http://amigo.geneontology.org/cgi-bin/amigo/term_details?term=GO:0071300
positive regulation of cytokine production	Gene Ontology	GO:0001819	5	20	0.0930052	0.273816	AGT|TMF1|EIF2AK2|PELI1|NFAM1	http://amigo.geneontology.org/cgi-bin/amigo/term_details?term=GO:0001819
positive regulation of cardiac muscle cell proliferation	Gene Ontology	GO:0060045	5	20	0.0930052	0.273816	MEF2C|TBX20|RBPJ|MEF2A|ERBB4	http://amigo.geneontology.org/cgi-bin/amigo/term_details?term=GO:0060045
phosphate-containing compound metabolic process	Gene Ontology	GO:0006796	5	20	0.0930052	0.273816	IMPA1|PTPRD|SYNJ1|PTPRB|ENPP1	http://amigo.geneontology.org/cgi-bin/amigo/term_details?term=GO:0006796
nitric oxide metabolic process	Gene Ontology	GO:0046209	5	20	0.0930052	0.273816	ZDHHC21|TLR6|WASL|NOSTRIN|CPS1	http://amigo.geneontology.org/cgi-bin/amigo/term_details?term=GO:0046209
endoplasmic reticulum organization	Gene Ontology	GO:0007029	5	20	0.0930052	0.273816	TOR1AIP2|LMAN1|DOPEY1|ATL1|ATL2	http://amigo.geneontology.org/cgi-bin/amigo/term_details?term=GO:0007029
peptidyl-threonine phosphorylation	Gene Ontology	GO:0018107	7	32	0.0939233	0.273816	TNKS|MAP2|TGFBR1|HIPK3|DYRK1A|CLK1|BCL2	http://amigo.geneontology.org/cgi-bin/amigo/term_details?term=GO:0018107
negative regulation of phosphatase activity	Gene Ontology	GO:0010923	10	51	0.0944008	0.273816	DLG3|KIAA0430|SYTL2|WNK1|CNST|CEP192|RBM26|CASC5|ARFGEF3|ELFN2	http://amigo.geneontology.org/cgi-bin/amigo/term_details?term=GO:0010923
positive regulation of pathway-restricted SMAD protein phosphorylation	Gene Ontology	GO:0010862	6	26	0.0948318	0.273816	TGFBR1|SMAD4|GDF6|TTK|BMPR1A|BMPR2	http://amigo.geneontology.org/cgi-bin/amigo/term_details?term=GO:0010862
hippo signaling cascade	Gene Ontology	GO:0035329	6	26	0.0948318	0.273816	LATS1|FAT4|MOB1A|TEAD1|MOB1B|YAP1	http://amigo.geneontology.org/cgi-bin/amigo/term_details?term=GO:0035329
cellular response to ionizing radiation	Gene Ontology	GO:0071479	6	26	0.0948318	0.273816	SIRT1|ECT2|CLOCK|FIGNL1|BLM|RAD51AP1	http://amigo.geneontology.org/cgi-bin/amigo/term_details?term=GO:0071479
positive regulation of signal transduction	Gene Ontology	GO:0009967	11	58	0.0990088	0.284595	SKAP2|SH3BGRL|VAV3|ITSN2|MPP7|CHN2|SORBS1|EPS8|SH2D3C|HOMER1|ARHGAP4	http://amigo.geneontology.org/cgi-bin/amigo/term_details?term=GO:0009967
chromosome segregation	Gene Ontology	GO:0007059	12	65	0.102552	0.292942	BRCA1|NEK2|RAD21|CENPF|STAG1|CENPC|SGOL2|USP9X|DDX3X|TOP2B|SETDB2|TOP2A	http://amigo.geneontology.org/cgi-bin/amigo/term_details?term=GO:0007059
learning or memory	Gene Ontology	GO:0007611	8	39	0.103284	0.292942	TMOD2|EGFR|PTPRZ1|MEF2C|PTEN|MEF2A|BHLHB9|POMK	http://amigo.geneontology.org/cgi-bin/amigo/term_details?term=GO:0007611
protein targeting	Gene Ontology	GO:0006605	8	39	0.103284	0.292942	PAN3|AKAP5|AKAP6|ERBB2IP|MYO6|STXBP4|RASSF9|SORL1	http://amigo.geneontology.org/cgi-bin/amigo/term_details?term=GO:0006605
stem cell maintenance	Gene Ontology	GO:0019827	10	52	0.104535	0.295184	ZCCHC11|DICER1|SALL4|STAG2|SMC3|CDC73|BMPR1A|NIPBL|MED14|RIF1	http://amigo.geneontology.org/cgi-bin/amigo/term_details?term=GO:0019827
lung alveolus development	Gene Ontology	GO:0048286	7	33	0.107075	0.301032	FOXP2|MAN2A1|PKDCC|BMPR2|TMTC3|ATP7A|MAN1A2	http://amigo.geneontology.org/cgi-bin/amigo/term_details?term=GO:0048286
activation of phospholipase C activity	Gene Ontology	GO:0007202	11	59	0.108751	0.304407	ANG|GNAQ|ITPR1|PDE1C|PDE1A|EGFR|C5AR1|GPR55|PRKACB|ITPR2|AGT	http://amigo.geneontology.org/cgi-bin/amigo/term_details?term=GO:0007202
regulation of protein phosphorylation	Gene Ontology	GO:0001932	5	21	0.110176	0.305725	CCDC88A|FNIP2|FER|FNIP1|PHIP	http://amigo.geneontology.org/cgi-bin/amigo/term_details?term=GO:0001932
protein palmitoylation	Gene Ontology	GO:0018345	5	21	0.110176	0.305725	ZDHHC1|ZDHHC20|ZDHHC17|ZDHHC23|ZDHHC21	http://amigo.geneontology.org/cgi-bin/amigo/term_details?term=GO:0018345
toll-like receptor 9 signaling pathway	Gene Ontology	GO:0034162	13	73	0.114266	0.315709	RPS6KA3|PELI1|PELI2|TAB3|TAB2|MAP3K1|MAP3K7|CHUK|MEF2C|MEF2A|MAP2K6|MAP2K4|ATF2	http://amigo.geneontology.org/cgi-bin/amigo/term_details?term=GO:0034162
thymus development	Gene Ontology	GO:0048538	8	40	0.115796	0.317664	ZBTB1|SIX4|TGFBR1|RAG1|APC|PBX1|FOXN1|BCL2	http://amigo.geneontology.org/cgi-bin/amigo/term_details?term=GO:0048538
toll-like receptor 3 signaling pathway	Gene Ontology	GO:0034138	14	80	0.115965	0.317664	RPS6KA3|TBK1|TAB3|TAB2|BIRC3|BIRC2|CHUK|MEF2C|TLR3|MEF2A|MAP2K6|MAP2K4|MAP3K7|ATF2	http://amigo.geneontology.org/cgi-bin/amigo/term_details?term=GO:0034138
sphingolipid biosynthetic process	Gene Ontology	GO:0030148	7	34	0.121156	0.330472	CERS6|ACER3|CERS4|PPM1L|SPTLC3|PRKD1|SGPP1	http://amigo.geneontology.org/cgi-bin/amigo/term_details?term=GO:0030148
cell-matrix adhesion	Gene Ontology	GO:0007160	14	81	0.12504	0.334134	NPNT|TEK|ITGB8|SNED1|EDA|ECM2|ITGAV|AGT|RAPH1|ITGA11|SORBS1|FGG|FGA|FGB	http://amigo.geneontology.org/cgi-bin/amigo/term_details?term=GO:0007160
positive regulation of JUN kinase activity	Gene Ontology	GO:0043507	6	28	0.125788	0.334134	MAP3K7|MAGI3|TLR6|DUSP19|TAOK3|SASH1	http://amigo.geneontology.org/cgi-bin/amigo/term_details?term=GO:0043507
positive regulation of protein secretion	Gene Ontology	GO:0050714	6	28	0.125788	0.334134	ANG|GOLPH3L|EXPH5|FGG|FGA|FGB	http://amigo.geneontology.org/cgi-bin/amigo/term_details?term=GO:0050714
smoothened signaling pathway	Gene Ontology	GO:0007224	10	54	0.126597	0.334134	ARL13B|STIL|IFT80|TTC21B|HIPK1|IFT88|CDON|PTCHD2|TTBK2|KIF3A	http://amigo.geneontology.org/cgi-bin/amigo/term_details?term=GO:0007224
stress-activated MAPK cascade	Gene Ontology	GO:0051403	10	54	0.126597	0.334134	RPS6KA3|TAB3|TAB2|MAP3K7|MEF2C|MEF2A|MAP2K6|MAP2K4|AGT|ATF2	http://amigo.geneontology.org/cgi-bin/amigo/term_details?term=GO:0051403
neural tube development	Gene Ontology	GO:0021915	5	22	0.128754	0.334134	PKD2|STIL|ALDH1A2|NF1|SEMA3C	http://amigo.geneontology.org/cgi-bin/amigo/term_details?term=GO:0021915
response to interferon-gamma	Gene Ontology	GO:0034341	5	22	0.128754	0.334134	UBD|CIITA|KYNU|SNCA|CD86	http://amigo.geneontology.org/cgi-bin/amigo/term_details?term=GO:0034341
DNA methylation	Gene Ontology	GO:0006306	5	22	0.128754	0.334134	ATRX|KMT2A|TRDMT1|KMT2E|ATF7IP	http://amigo.geneontology.org/cgi-bin/amigo/term_details?term=GO:0006306
histone acetylation	Gene Ontology	GO:0016573	5	22	0.128754	0.334134	KAT6B|KAT6A|CLOCK|NCOA3|ATF2	http://amigo.geneontology.org/cgi-bin/amigo/term_details?term=GO:0016573
positive regulation of release of sequestered calcium ion into cytosol	Gene Ontology	GO:0051281	5	22	0.128754	0.334134	CXCL11|CXCL10|AKAP6|TRPC1|SNCA	http://amigo.geneontology.org/cgi-bin/amigo/term_details?term=GO:0051281
vascular endothelial growth factor receptor signaling pathway	Gene Ontology	GO:0048010	5	22	0.128754	0.334134	FIGF|BMPR2|FOXS1|SULF1|PRKD1	http://amigo.geneontology.org/cgi-bin/amigo/term_details?term=GO:0048010
Golgi to plasma membrane protein transport	Gene Ontology	GO:0043001	5	22	0.128754	0.334134	KIF13A|ANK3|GOLGA4|GCC2|RAB26	http://amigo.geneontology.org/cgi-bin/amigo/term_details?term=GO:0043001
regulation of gene expression	Gene Ontology	GO:0010468	11	61	0.129827	0.335562	TGFBR1|KIAA0430|BMI1|HIF1A|AHR|TMTC3|CDK6|POU5F1|SETD2|ATP7A|NPAT	http://amigo.geneontology.org/cgi-bin/amigo/term_details?term=GO:0010468
glycerophospholipid biosynthetic process	Gene Ontology	GO:0046474	15	89	0.134967	0.343546	SLC44A1|PCYT1B|ETNK1|LPIN1|LCLAT1|CDS1|PLD1|EPT1|AGPAT4|FAR1|PHOSPHO1|PLB1|PLA2G4A|LPGAT1|GPCPD1	http://amigo.geneontology.org/cgi-bin/amigo/term_details?term=GO:0046474
activation of MAPK activity	Gene Ontology	GO:0000187	16	96	0.135056	0.343546	CD74|MAP3K2|TAB2|DRD4|MAP3K7|PRKAA1|FRS2|TAB3|C5AR1|PLCE1|MAP2K6|ITGA1|GRM4|WNT5A|GRM1|C5	http://amigo.geneontology.org/cgi-bin/amigo/term_details?term=GO:0000187
positive regulation of I-kappaB kinase/NF-kappaB cascade	Gene Ontology	GO:0043123	24	153	0.135494	0.343546	ZDHHC17|TNFSF10|BIRC3|TRIM13|REL|MTDH|PELI1|TBK1|PELI2|MAP3K7|MALT1|TRAF5|MIER1|PRKCB|CHUK|BIRC2|EDA|ECT2|CASP1|TAB2|UBD|TLR3|TLR6|PRKD1	http://amigo.geneontology.org/cgi-bin/amigo/term_details?term=GO:0043123
neuron apoptotic process	Gene Ontology	GO:0051402	7	35	0.136132	0.343546	ERBB3|TP63|ATM|RB1|AATK|APAF1|BCL2	http://amigo.geneontology.org/cgi-bin/amigo/term_details?term=GO:0051402
hair follicle development	Gene Ontology	GO:0001942	7	35	0.136132	0.343546	FZD6|EGFR|ALX4|EDAR|ZDHHC21|APC|FOXN1	http://amigo.geneontology.org/cgi-bin/amigo/term_details?term=GO:0001942
positive regulation of mesenchymal cell proliferation	Gene Ontology	GO:0002053	7	35	0.136132	0.343546	FOXP2|TP63|LRP6|BMPR1A|CHRD|ARHGAP5|WNT5A	http://amigo.geneontology.org/cgi-bin/amigo/term_details?term=GO:0002053
fat cell differentiation	Gene Ontology	GO:0045444	10	55	0.138503	0.348158	METTL8|PLCB1|ARID5B|C1QTNF3|CREB5|NIPBL|OSBPL8|MED1|STEAP4|ATF2	http://amigo.geneontology.org/cgi-bin/amigo/term_details?term=GO:0045444
developmental growth	Gene Ontology	GO:0048589	6	29	0.142889	0.352833	NCOA3|SMAD4|ASPM|BMPR1A|NIPBL|BCL2	http://amigo.geneontology.org/cgi-bin/amigo/term_details?term=GO:0048589
skeletal system morphogenesis	Gene Ontology	GO:0048705	6	29	0.142889	0.352833	TGFBR1|LRP6|ARID5B|FMN1|ACVR2B|PLEKHA1	http://amigo.geneontology.org/cgi-bin/amigo/term_details?term=GO:0048705
embryonic skeletal system morphogenesis	Gene Ontology	GO:0048704	8	42	0.143115	0.352833	DLG1|FLVCR1|HOXB2|HOXB3|HOXB6|HOXB4|ALX4|ZEB1	http://amigo.geneontology.org/cgi-bin/amigo/term_details?term=GO:0048704
nucleotide-binding domain, leucine rich repeat containing receptor signaling pathway	Gene Ontology	GO:0035872	8	42	0.143115	0.352833	ITCH|CASP1|TAB3|TAB2|CHUK|MAP3K7|MAP2K6|BCL2	http://amigo.geneontology.org/cgi-bin/amigo/term_details?term=GO:0035872
negative regulation of translation	Gene Ontology	GO:0017148	8	42	0.143115	0.352833	ANG|DDX3X|EIF2AK2|CPEB3|TIA1|FXR1|ZNF540|IGF2BP3	http://amigo.geneontology.org/cgi-bin/amigo/term_details?term=GO:0017148
chromosome organization	Gene Ontology	GO:0051276	5	23	0.148642	0.363663	RLF|APC|BRCA2|SMC4|SMCHD1	http://amigo.geneontology.org/cgi-bin/amigo/term_details?term=GO:0051276
cAMP-mediated signaling	Gene Ontology	GO:0019933	5	23	0.148642	0.363663	PDE3A|AKAP6|PCLO|PDE4D|RAPGEF2	http://amigo.geneontology.org/cgi-bin/amigo/term_details?term=GO:0019933
nerve growth factor receptor signaling pathway	Gene Ontology	GO:0048011	40	273	0.151079	0.366199	FGD4|EGFR|FRS2|PHLPP2|ITGB3BP|TNRC6B|TNRC6A|ARHGAP4|RICTOR|MDM2|SH3GL2|APH1B|ECT2|PTEN|PDE1C|PIK3CA|PDE1A|CD86|TIAM2|FGF18|PRKCI|ERBB3|ARHGEF12|ERBB4|CHUK|ITPR2|KITLG|ITPR1|KRAS|RPS6KA3|SOS2|SOS1|VAV3|GAB1|MEF2C|ARHGEF6|MEF2A|PRKACB|FGF22|AKAP13	http://amigo.geneontology.org/cgi-bin/amigo/term_details?term=GO:0048011
positive regulation of B cell proliferation	Gene Ontology	GO:0030890	7	36	0.151964	0.366199	CD74|PELI1|VAV3|MEF2C|MEF2A|TNFRSF13C|BCL2	http://amigo.geneontology.org/cgi-bin/amigo/term_details?term=GO:0030890
negative regulation of BMP signaling pathway	Gene Ontology	GO:0030514	7	36	0.151964	0.366199	TWSG1|TRIM33|DAND5|CHRD|BMPER|WNT5A|SKOR1	http://amigo.geneontology.org/cgi-bin/amigo/term_details?term=GO:0030514
positive regulation of endothelial cell migration	Gene Ontology	GO:0010595	7	36	0.151964	0.366199	TEK|GPLD1|BMPR2|WNT5A|AGT|PRKD1|SASH1	http://amigo.geneontology.org/cgi-bin/amigo/term_details?term=GO:0010595
regulation of cell adhesion	Gene Ontology	GO:0030155	8	43	0.157865	0.378994	LAMA3|PPP1CB|ROCK2|KIF14|PPP1R12A|SERPINI1|SPINK5|ABL2	http://amigo.geneontology.org/cgi-bin/amigo/term_details?term=GO:0030155
spleen development	Gene Ontology	GO:0048536	6	30	0.160988	0.38505	FLVCR1|DICER1|HOXB4|RBM15|PBX1|BCL2	http://amigo.geneontology.org/cgi-bin/amigo/term_details?term=GO:0048536
embryonic digit morphogenesis	Gene Ontology	GO:0042733	9	50	0.161657	0.385213	KIAA1715|FLVCR1|LRP6|GNAQ|IFT88|ALX4|BMPR1A|IMPAD1|WNT5A	http://amigo.geneontology.org/cgi-bin/amigo/term_details?term=GO:0042733
endoderm development	Gene Ontology	GO:0007492	5	24	0.169729	0.398522	SMAD4|BPTF|PAX9|NCKAP1|KIF16B	http://amigo.geneontology.org/cgi-bin/amigo/term_details?term=GO:0007492
osteoclast differentiation	Gene Ontology	GO:0030316	5	24	0.169729	0.398522	MITF|SNX10|TFRC|CHUK|IREB2	http://amigo.geneontology.org/cgi-bin/amigo/term_details?term=GO:0030316
embryonic pattern specification	Gene Ontology	GO:0009880	5	24	0.169729	0.398522	PGAP1|SMAD5|LRP6|SMAD1|ERBB4	http://amigo.geneontology.org/cgi-bin/amigo/term_details?term=GO:0009880
negative regulation of protein catabolic process	Gene Ontology	GO:0042177	5	24	0.169729	0.398522	SMAD4|MDM4|NOS2|EGFR|FBXO43	http://amigo.geneontology.org/cgi-bin/amigo/term_details?term=GO:0042177
negative regulation of cell migration	Gene Ontology	GO:0030336	13	79	0.177228	0.414611	SCAI|RAP2C|CLIC4|RAP2A|CYP1B1|NF1|SULF1|PTEN|OSBPL8|CHRD|MIA3|DACH1|BCL2	http://amigo.geneontology.org/cgi-bin/amigo/term_details?term=GO:0030336
embryonic hindlimb morphogenesis	Gene Ontology	GO:0035116	6	31	0.180012	0.418071	RARB|LRP6|MECOM|ALX4|MED1|DICER1	http://amigo.geneontology.org/cgi-bin/amigo/term_details?term=GO:0035116
metanephros development	Gene Ontology	GO:0001656	6	31	0.180012	0.418071	ROBO2|FOXS1|NIPBL|RDH10|NF1|BCL2	http://amigo.geneontology.org/cgi-bin/amigo/term_details?term=GO:0001656
fertilization	Gene Ontology	GO:0009566	7	38	0.186001	0.428873	MEIOB|CLIC4|ZFX|KLK14|MAP7|FNDC3A|SYCP2	http://amigo.geneontology.org/cgi-bin/amigo/term_details?term=GO:0009566
chondrocyte differentiation	Gene Ontology	GO:0002062	7	38	0.186001	0.428873	NFIB|TRPS1|IFT80|BMPR1B|MEF2C|MEF2A|GPLD1	http://amigo.geneontology.org/cgi-bin/amigo/term_details?term=GO:0002062
fatty acid biosynthetic process	Gene Ontology	GO:0006633	9	52	0.191042	0.436182	BRCA1|MSMO1|PRKAB2|SCD|ACSM3|PRKAA2|PRKAA1|ELOVL7|AASDHPPT	http://amigo.geneontology.org/cgi-bin/amigo/term_details?term=GO:0006633
negative regulation of intrinsic apoptotic signaling pathway	Gene Ontology	GO:2001243	5	25	0.191893	0.436182	HELLS|FIGNL1|G2E3|DDX3X|BCL2	http://amigo.geneontology.org/cgi-bin/amigo/term_details?term=GO:2001243
positive regulation of DNA repair	Gene Ontology	GO:0045739	5	25	0.191893	0.436182	BRCA1|FAM175A|SIRT1|RNF168|EGFR	http://amigo.geneontology.org/cgi-bin/amigo/term_details?term=GO:0045739
mismatch repair	Gene Ontology	GO:0006298	5	25	0.191893	0.436182	PMS1|SETD2|MLH3|MSH5|MSH5-SAPCD1	http://amigo.geneontology.org/cgi-bin/amigo/term_details?term=GO:0006298
DNA repair	Gene Ontology	GO:0006281	40	280	0.193067	0.4373	POLA1|RAD17|POLQ|ATM|RFC1|GEN1|ATR|USP28|XRCC2|POLK|POLI|JMY|SMG1|ZRANB3|PARPBP|SHPRH|SMC3|SMC2|SMC4|RAD51AP1|RRM2B|NBN|EYA4|FANCM|TOP2A|BRCA1|SIRT1|BRCA2|BARD1|PSME4|BLM|MRE11A|ATRX|INO80D|TAOK1|UBR5|TAOK3|RBBP8|TOPBP1|EPC2	http://amigo.geneontology.org/cgi-bin/amigo/term_details?term=GO:0006281
mitochondrion organization	Gene Ontology	GO:0007005	6	32	0.199878	0.450631	CXADR|AGTPBP1|PPARGC1A|MAN2A1|OPA1|ATP7A	http://amigo.geneontology.org/cgi-bin/amigo/term_details?term=GO:0007005
ossification	Gene Ontology	GO:0001503	12	74	0.203312	0.450631	IGSF10|TWSG1|DDR2|SP3|EGFR|FOXS1|SLC26A2|GPLD1|DHX36|RSAD2|SUCO|BCL2	http://amigo.geneontology.org/cgi-bin/amigo/term_details?term=GO:0001503
proteasomal ubiquitin-dependent protein catabolic process	Gene Ontology	GO:0043161	12	74	0.203312	0.450631	TRIM13|SPOPL|TBL1XR1|WWP1|NFE2L2|CLOCK|BIRC2|CD2AP|TRIM9|EDEM3|SIRT1|ATXN3	http://amigo.geneontology.org/cgi-bin/amigo/term_details?term=GO:0043161
camera-type eye development	Gene Ontology	GO:0043010	7	39	0.204095	0.450631	FOXP2|PRSS56|HSF4|TWSG1|FOXS1|GPD2|MITF	http://amigo.geneontology.org/cgi-bin/amigo/term_details?term=GO:0043010
blood circulation	Gene Ontology	GO:0008015	7	39	0.204095	0.450631	BDKRB2|ELN|HOXB2|TBX20|EPB41|COL4A3|CXCL10	http://amigo.geneontology.org/cgi-bin/amigo/term_details?term=GO:0008015
amino acid transport	Gene Ontology	GO:0006865	7	39	0.204095	0.450631	XK|SLC38A1|SLC38A2|SLC7A7|SLC7A11|SLC6A19|SLC6A12	http://amigo.geneontology.org/cgi-bin/amigo/term_details?term=GO:0006865
positive regulation of interleukin-6 production	Gene Ontology	GO:0032755	7	39	0.204095	0.450631	RAB7B|ZCCHC11|TBC1D23|TLR3|IL33|UCN|WNT5A	http://amigo.geneontology.org/cgi-bin/amigo/term_details?term=GO:0032755
DNA replication	Gene Ontology	GO:0006260	22	147	0.205168	0.450631	POLA1|RAD17|RFC1|MED1|ATR|HELB|RMI1|CDC7|DNA2|CCDC88A|TOP2A|BRCA1|SIRT1|WRN|CENPF|ORC2|BLM|NOL8|MCM8|NFIB|NFIA|FAM111A	http://amigo.geneontology.org/cgi-bin/amigo/term_details?term=GO:0006260
response to oxidative stress	Gene Ontology	GO:0006979	16	103	0.205279	0.450631	SEPP1|TAT|SIRT1|SGK2|WRN|GCLC|IDH1|VNN1|EGFR|SLC7A11|GAB1|OXR1|RRM2B|UCN|IPCEF1|ABCC2	http://amigo.geneontology.org/cgi-bin/amigo/term_details?term=GO:0006979
regulation of transcription from RNA polymerase II promoter	Gene Ontology	GO:0006357	40	283	0.212793	0.460926	NFATC3|HSF4|CLOCK|HNF4A|MED23|DEK|BRIP1|ELF2|SMARCA5|CHD1|KLF12|JMY|HCFC2|LPIN1|KDM4C|MED14|VEZF1|TBX19|BRWD1|PLAG1|KLF9|BRCA1|RBL1|RBL2|RAD21|PRKCB|SP4|CHD2|ZEB1|FOXN1|RBBP8|LRRFIP1|TTC21B|AHR|ZKSCAN2|TCF12|HLTF|POU2F3|ZNF770|ATF2	http://amigo.geneontology.org/cgi-bin/amigo/term_details?term=GO:0006357
regulation of insulin secretion	Gene Ontology	GO:0050796	13	82	0.213961	0.460926	AKAP5|NOS2|ITPR1|SPCS3|CLOCK|HNF4A|PCSK1|CHRM3|PDE3B|PRKACB|ITPR2|RFX3|IQGAP1	http://amigo.geneontology.org/cgi-bin/amigo/term_details?term=GO:0050796
regulation of Rab GTPase activity	Gene Ontology	GO:0032313	5	26	0.215003	0.460926	DENND1C|DENND5B|SBF2|DENND4A|DENND4C	http://amigo.geneontology.org/cgi-bin/amigo/term_details?term=GO:0032313
photoreceptor cell maintenance	Gene Ontology	GO:0045494	5	26	0.215003	0.460926	NPHP3|BBS10|ABCA4|LCA5|USH1C	http://amigo.geneontology.org/cgi-bin/amigo/term_details?term=GO:0045494
glycogen metabolic process	Gene Ontology	GO:0005977	5	26	0.215003	0.460926	PPP1R3E|IL6ST|PPP1CB|PPP1R3B|PHKB	http://amigo.geneontology.org/cgi-bin/amigo/term_details?term=GO:0005977
telomere maintenance via recombination	Gene Ontology	GO:0000722	5	26	0.215003	0.460926	SMC5|POLA1|DNA2|RFC1|SMC6	http://amigo.geneontology.org/cgi-bin/amigo/term_details?term=GO:0000722
protein localization to nucleus	Gene Ontology	GO:0034504	5	26	0.215003	0.460926	XPO1|MDM2|PIKFYVE|SYNE2|PYGO1	http://amigo.geneontology.org/cgi-bin/amigo/term_details?term=GO:0034504
cartilage development	Gene Ontology	GO:0051216	11	68	0.218981	0.466473	ATP7A|SMAD9|MMP13|HOXB3|SMAD1|HIF1A|BMPR1A|SULF1|SMAD5|WNT5A|ZEB1	http://amigo.geneontology.org/cgi-bin/amigo/term_details?term=GO:0051216
face morphogenesis	Gene Ontology	GO:0060325	6	33	0.220501	0.466473	LRP6|ARID5B|NIPBL|PLEKHA1|KAT6A|PAX9	http://amigo.geneontology.org/cgi-bin/amigo/term_details?term=GO:0060325
retrograde transport, endosome to Golgi	Gene Ontology	GO:0042147	6	33	0.220501	0.466473	SPAG9|PIKFYVE|WASH2P|GCC2|VPS54|RHOBTB3	http://amigo.geneontology.org/cgi-bin/amigo/term_details?term=GO:0042147
cellular response to transforming growth factor beta stimulus	Gene Ontology	GO:0071560	6	33	0.220501	0.466473	TGFBR1|PDE3A|MEF2C|LIMS1|WNT5A|ZEB1	http://amigo.geneontology.org/cgi-bin/amigo/term_details?term=GO:0071560
cellular response to lipopolysaccharide	Gene Ontology	GO:0071222	13	83	0.226886	0.478401	NOS2|CDC73|ABCA1|PLSCR4|CD86|MEF2C|TNIP3|MEF2A|TLR5|CXCL10|WNT5A|PDE4D|AICDA	http://amigo.geneontology.org/cgi-bin/amigo/term_details?term=GO:0071222
negative regulation of DNA binding	Gene Ontology	GO:0043392	5	27	0.238924	0.494033	TNKS|NFIB|NEK2|RSF1|ZFP90	http://amigo.geneontology.org/cgi-bin/amigo/term_details?term=GO:0043392
protein tetramerization	Gene Ontology	GO:0051262	5	27	0.238924	0.494033	AASS|SBF2|ME1|HMGCR|CAT	http://amigo.geneontology.org/cgi-bin/amigo/term_details?term=GO:0051262
regulation of RNA splicing	Gene Ontology	GO:0043484	5	27	0.238924	0.494033	CLK1|MBNL2|MBNL3|CLK4|MBNL1	http://amigo.geneontology.org/cgi-bin/amigo/term_details?term=GO:0043484
positive regulation of glucose import	Gene Ontology	GO:0046326	5	27	0.238924	0.494033	SORBS1|PRKCI|RHOQ|SLC1A2|ARPP19	http://amigo.geneontology.org/cgi-bin/amigo/term_details?term=GO:0046326
protein O-linked glycosylation	Gene Ontology	GO:0006493	5	27	0.238924	0.494033	OGT|TET2|GCNT3|GALNT7|POMK	http://amigo.geneontology.org/cgi-bin/amigo/term_details?term=GO:0006493
B cell activation	Gene Ontology	GO:0042113	5	27	0.238924	0.494033	HDAC9|SKAP2|PRKCB|ZAP70|CD86	http://amigo.geneontology.org/cgi-bin/amigo/term_details?term=GO:0042113
glucose homeostasis	Gene Ontology	GO:0042593	13	84	0.24012	0.494276	PCK1|MLXIPL|SLC2A4|HNF4A|PRKAA2|PRKAA1|PDE3B|MBD5|ANKRD26|PDK4|HIF1A|GCGR|C5	http://amigo.geneontology.org/cgi-bin/amigo/term_details?term=GO:0042593
respiratory gaseous exchange	Gene Ontology	GO:0007585	6	34	0.24179	0.494276	ELN|TAS2R4|MAN2A1|DACH1|UCP3|MAN1A2	http://amigo.geneontology.org/cgi-bin/amigo/term_details?term=GO:0007585
activation of JUN kinase activity	Gene Ontology	GO:0007257	6	34	0.24179	0.494276	MAP4K5|SPAG9|MAP3K2|MLK4|GAB1|WNT5A	http://amigo.geneontology.org/cgi-bin/amigo/term_details?term=GO:0007257
regulation of G-protein coupled receptor protein signaling pathway	Gene Ontology	GO:0008277	7	41	0.242126	0.494276	PLCB1|KCTD16|GPR158|GNG7|PLCE1|USP33|GPSM2	http://amigo.geneontology.org/cgi-bin/amigo/term_details?term=GO:0008277
antigen processing and presentation of exogenous peptide antigen via MHC class II	Gene Ontology	GO:0019886	14	92	0.24891	0.506512	CD74|HLA-DMA|SEC23A|DYNC2H1|KIF18A|CLTC|KIF15|SEC24A|KIF11|DYNC1LI2|SEC24B|KIF3A|DYNC2LI1|SH3GL2	http://amigo.geneontology.org/cgi-bin/amigo/term_details?term=GO:0019886
positive regulation of endothelial cell proliferation	Gene Ontology	GO:0001938	10	63	0.252113	0.511406	AGGF1|TEK|VASH2|HIF1A|ANG|BMPR2|NF1|WNT5A|RICTOR|PRKD1	http://amigo.geneontology.org/cgi-bin/amigo/term_details?term=GO:0001938
retinoid metabolic process	Gene Ontology	GO:0001523	9	56	0.255819	0.517288	AKR1B10|RDH5|ABCA4|RDH10|GPC5|PLB1|AKR1C4|AKR1C1|AKR1C3	http://amigo.geneontology.org/cgi-bin/amigo/term_details?term=GO:0001523
visual learning	Gene Ontology	GO:0008542	7	42	0.261928	0.521603	NF1|TANC1|HIF1A|HMGCR|FOXB1|KRAS|ATXN1	http://amigo.geneontology.org/cgi-bin/amigo/term_details?term=GO:0008542
cellular response to oxidative stress	Gene Ontology	GO:0034599	5	28	0.263519	0.521603	NFE2L2|PPARGC1A|CPEB2|PRKD1|SNCA	http://amigo.geneontology.org/cgi-bin/amigo/term_details?term=GO:0034599
pituitary gland development	Gene Ontology	GO:0021983	5	28	0.263519	0.521603	CDH1|BMPR1A|RBPJ|ALDH1A2|TBX19	http://amigo.geneontology.org/cgi-bin/amigo/term_details?term=GO:0021983
patterning of blood vessels	Gene Ontology	GO:0001569	6	35	0.26365	0.521603	NFATC3|SEMA3E|TBX20|FOXS1|GNA13|RBM15	http://amigo.geneontology.org/cgi-bin/amigo/term_details?term=GO:0001569
dorsal/ventral pattern formation	Gene Ontology	GO:0009953	6	35	0.26365	0.521603	ARL13B|HOXB2|TBX20|BMPR1B|APC|DYNC2H1	http://amigo.geneontology.org/cgi-bin/amigo/term_details?term=GO:0009953
cellular response to glucagon stimulus	Gene Ontology	GO:0071377	6	35	0.26365	0.521603	GNB4|GNB3|GNG7|PRKACB|GCGR|CPS1	http://amigo.geneontology.org/cgi-bin/amigo/term_details?term=GO:0071377
heart morphogenesis	Gene Ontology	GO:0003007	6	35	0.26365	0.521603	TGFBR3|MKL2|NIPBL|MYBPC3|KAT6A|ALDH1A2	http://amigo.geneontology.org/cgi-bin/amigo/term_details?term=GO:0003007
metabolic process	Gene Ontology	GO:0008152	17	116	0.27032	0.533155	STARD9|BDKRB2|APPBP2|KIF15|PDE1C|KIF18A|PCSK1|NAA30|MYO6|KIF13A|PPAT|DNAH7|KIF11|INSIG1|IREB2|KIF3A|C11orf54	http://amigo.geneontology.org/cgi-bin/amigo/term_details?term=GO:0008152
JNK cascade	Gene Ontology	GO:0007254	9	57	0.273038	0.535221	MAP4K3|ARHGEF6|TAB2|MAP2K4|MAP3K7|TAB3|DUSP19|SH2D3C|RB1CC1	http://amigo.geneontology.org/cgi-bin/amigo/term_details?term=GO:0007254
cytokinesis	Gene Ontology	GO:0000910	9	57	0.273038	0.535221	KLHL13|DIAPH2|ECT2|AHCTF1|RAB11FIP4|ROCK2|KIF13A|BRCA2|KLHL9	http://amigo.geneontology.org/cgi-bin/amigo/term_details?term=GO:0000910
branching involved in ureteric bud morphogenesis	Gene Ontology	GO:0001658	8	50	0.277748	0.542794	DLG1|SMAD4|PKD2|WNT6|NPNT|BCL2|AGT|PBX1	http://amigo.geneontology.org/cgi-bin/amigo/term_details?term=GO:0001658
post-Golgi vesicle-mediated transport	Gene Ontology	GO:0006892	7	43	0.282162	0.54624	SORL1|BLOC1S6|SCAMP1|EXOC5|STX7|CLTC|SH3GL2	http://amigo.geneontology.org/cgi-bin/amigo/term_details?term=GO:0006892
embryonic limb morphogenesis	Gene Ontology	GO:0030326	7	43	0.282162	0.54624	TP63|LRP6|SALL4|MBNL1|WDR19|DYNC2H1|PBX1	http://amigo.geneontology.org/cgi-bin/amigo/term_details?term=GO:0030326
actin cytoskeleton reorganization	Gene Ontology	GO:0031532	7	43	0.282162	0.54624	CXADR|RAP2A|LPIN1|FER|CDC42BPA|EPS8|RICTOR	http://amigo.geneontology.org/cgi-bin/amigo/term_details?term=GO:0031532
B cell differentiation	Gene Ontology	GO:0030183	10	65	0.284586	0.54624	ZBTB1|RBPJ|HDAC9|IFNE|SP3|BCL11A|NFAM1|RAG1|JAK3|AICDA	http://amigo.geneontology.org/cgi-bin/amigo/term_details?term=GO:0030183
cerebellum development	Gene Ontology	GO:0021549	5	29	0.28865	0.54624	NR2C2|MYO16|FOXP2|ZBTB18|NCOA1	http://amigo.geneontology.org/cgi-bin/amigo/term_details?term=GO:0021549
mitotic cell cycle checkpoint	Gene Ontology	GO:0007093	5	29	0.28865	0.54624	DLG1|RAD17|KNTC1|NBN|RB1	http://amigo.geneontology.org/cgi-bin/amigo/term_details?term=GO:0007093
mesoderm formation	Gene Ontology	GO:0001707	5	29	0.28865	0.54624	BMPR1A|CHRD|CRB2|BMPR2|TWSG1	http://amigo.geneontology.org/cgi-bin/amigo/term_details?term=GO:0001707
substrate adhesion-dependent cell spreading	Gene Ontology	GO:0034446	5	29	0.28865	0.54624	BRCA1|KIF14|TEK|FER|PEAK1	http://amigo.geneontology.org/cgi-bin/amigo/term_details?term=GO:0034446
exonucleolytic nuclear-transcribed mRNA catabolic process involved in deadenylation-dependent decay	Gene Ontology	GO:0043928	5	29	0.28865	0.54624	DCP2|DDX6|DIS3|CNOT6|XRN1	http://amigo.geneontology.org/cgi-bin/amigo/term_details?term=GO:0043928
embryonic skeletal system development	Gene Ontology	GO:0048706	5	29	0.28865	0.54624	SP3|WNT5A|MBTD1|SULF1|PBX1	http://amigo.geneontology.org/cgi-bin/amigo/term_details?term=GO:0048706
cellular protein modification process	Gene Ontology	GO:0006464	16	110	0.288885	0.54624	RIMKLA|TTLL7|TTLL6|TTLL3|CSNK1G3|PLOD2|FBXL2|CHRM3|USP6|UBA6|UBA7|FBXO11|PPP4R2|USP25|ABL2|YES1	http://amigo.geneontology.org/cgi-bin/amigo/term_details?term=GO:0006464
protein localization	Gene Ontology	GO:0008104	9	58	0.290581	0.547831	DLG1|AKAP7|MLH3|IFT88|DISC1|NBEA|DOC2B|AKAP10|VPS13A	http://amigo.geneontology.org/cgi-bin/amigo/term_details?term=GO:0008104
positive regulation of apoptotic process	Gene Ontology	GO:0043065	40	294	0.292886	0.550556	TNFSF10|AKAP13|ATM|SIRT1|ZMAT3|IDO1|APBB2|ARHGAP4|BNIP3L|ALDH1A2|APH1B|RARB|CYP1B1|ECT2|PTEN|ARHGEF6|UACA|TIAM2|NF1|APAF1|TOP2A|FGD4|ARHGEF12|DDX3X|BARD1|REST|APPL1|JMY|LRP6|SOS2|SOS1|NCOA1|VAV3|ITGB3BP|UBD|TLR3|GPLD1|APC|SCIN|MAP2K6	http://amigo.geneontology.org/cgi-bin/amigo/term_details?term=GO:0043065
response to glucocorticoid stimulus	Gene Ontology	GO:0051384	11	73	0.294388	0.551762	TAT|AGL|RPS6KB1|UCP3|BCKDHB|ACSBG1|BCL2|UCN|PTGDS|GPR83|KRAS	http://amigo.geneontology.org/cgi-bin/amigo/term_details?term=GO:0051384
transport	Gene Ontology	GO:0006810	47	349	0.298575	0.557667	FLVCR1|ATP6V1A|CDH17|SLC7A7|ITPR2|SEC14L4|ATP2B1|SLC5A3|SLC25A16|P2RX1|TMEM106B|CLCNKB|SLC6A7|TMED7|GJB2|DYNLT3|TMED8|CLIP1|SLC12A2|CREBRF|SLC6A12|TTPA|XK|PTGDS|CLIC2|CHRND|TCTE3|ATP1B1|HERC1|GOLIM4|AR|SLC25A27|DYNC1LI2|SLC15A2|GABRB3|STAU2|RAB11FIP4|GRIK2|DHX40|ACBD3|ABCA4|SLC25A36|ACBD5|GABRE|ABCC6|CACNG4|ABCC2	http://amigo.geneontology.org/cgi-bin/amigo/term_details?term=GO:0006810
cell migration	Gene Ontology	GO:0016477	18	126	0.29994	0.557667	SPATA13|SORL1|ANG|TGFBR3|PARP9|ERBB4|PEAK1|CCDC88A|VAV3|RPS6KB1|SCYL3|PRPF40A|PTEN|CDC42BPA|APC|PRKCI|USP33|CLASP2	http://amigo.geneontology.org/cgi-bin/amigo/term_details?term=GO:0016477
cellular response to mechanical stimulus	Gene Ontology	GO:0071260	10	66	0.301249	0.557667	KCNJ2|MAP3K1|CASP1|MAP3K2|CASP8AP2|MAP2K4|EGFR|TLR3|TLR5|AGT	http://amigo.geneontology.org/cgi-bin/amigo/term_details?term=GO:0071260
receptor-mediated endocytosis	Gene Ontology	GO:0006898	10	66	0.301249	0.557667	SORL1|LRP12|STAB1|SCARA5|PLA2R1|PIKFYVE|CUBN|LRP1B|TFRC|CLTC	http://amigo.geneontology.org/cgi-bin/amigo/term_details?term=GO:0006898
calcium-mediated signaling	Gene Ontology	GO:0019722	7	44	0.302759	0.557667	RCAN2|NCALD|RYR2|PLCE1|PPP1R9A|EDN2|MCTP2	http://amigo.geneontology.org/cgi-bin/amigo/term_details?term=GO:0019722
positive regulation of neuron apoptotic process	Gene Ontology	GO:0043525	7	44	0.302759	0.557667	NR3C1|EPHA7|ITGA1|ATM|NF1|MAP2K4|SRPK2	http://amigo.geneontology.org/cgi-bin/amigo/term_details?term=GO:0043525
protein import into nucleus	Gene Ontology	GO:0006606	6	37	0.308706	0.565373	KPNA7|TPR|PHIP|IPO7|RANBP17|RANBP2	http://amigo.geneontology.org/cgi-bin/amigo/term_details?term=GO:0006606
somatic stem cell maintenance	Gene Ontology	GO:0035019	6	37	0.308706	0.565373	PRDM16|RBPJ|POU5F1|APC|KAT6A|YAP1	http://amigo.geneontology.org/cgi-bin/amigo/term_details?term=GO:0035019
Ras protein signal transduction	Gene Ontology	GO:0007265	11	74	0.31029	0.566655	USP8|RASGRP3|RASGRP1|PLD1|SOS1|SHOC2|RB1|RAPGEF6|PLCE1|NF1|KRAS	http://amigo.geneontology.org/cgi-bin/amigo/term_details?term=GO:0007265
brown fat cell differentiation	Gene Ontology	GO:0050873	5	30	0.314182	0.5689	PRDM16|ALDH6A1|SLC2A4|PPARGC1A|NUDT7	http://amigo.geneontology.org/cgi-bin/amigo/term_details?term=GO:0050873
response to activity	Gene Ontology	GO:0014823	5	30	0.314182	0.5689	UCP3|PCK1|ZEB1|PRKAA1|MYH4	http://amigo.geneontology.org/cgi-bin/amigo/term_details?term=GO:0014823
DNA damage response, signal transduction by p53 class mediator resulting in induction of apoptosis	Gene Ontology	GO:0042771	5	30	0.314182	0.5689	TP63|SIRT1|BRCA2|HIPK1|USP28	http://amigo.geneontology.org/cgi-bin/amigo/term_details?term=GO:0042771
response to insulin stimulus	Gene Ontology	GO:0032868	8	52	0.315869	0.570344	SIRT1|PCK1|OGT|RPS6KB1|TNFSF10|INSIG2|PPARA|UCP3	http://amigo.geneontology.org/cgi-bin/amigo/term_details?term=GO:0032868
mRNA transport	Gene Ontology	GO:0051028	10	67	0.318149	0.572423	XPO1|TNKS|QKI|LRPPRC|AHCTF1|NDC1|FMR1|IGF2BP3|RANBP17|RANBP2	http://amigo.geneontology.org/cgi-bin/amigo/term_details?term=GO:0051028
blood coagulation	Gene Ontology	GO:0007596	62	469	0.318807	0.572423	KIAA1715|DOCK8|DOCK9|SLC7A7|ANO6|PHF21A|ITPR2|P2RX1|RASGRP1|KIF11|AKAP10|PROS1|ITGA1|CBX5|FGB|DOCK11|YES1|BLOC1S6|TEK|PIK3CA|PDE1A|PDE3A|PDE3B|DGKH|GUCY1A2|JMJD1C|GATA1|LYST|FGA|PDE5A|DGKE|FIGF|FGG|NOS2|EFEMP2|LEFTY2|PRKCB|KIF18A|ATP1B1|LMAN1|LAMP2|ATP2B1|PLA2G4A|ITPR1|KRAS|PDE10A|F11R|KIF3A|CXADR|SCUBE1|GNAQ|SOS1|KIF15|AK3|VAV3|HNF4A|SLC7A11|ITGAV|GNA13|PRKACB|ABCC4|STXBP3	http://amigo.geneontology.org/cgi-bin/amigo/term_details?term=GO:0007596
protein kinase C-activating G-protein coupled receptor signaling pathway	Gene Ontology	GO:0007205	6	38	0.331713	0.590634	CERKL|DGKH|PLCE1|PRKD3|GRM1|DGKE	http://amigo.geneontology.org/cgi-bin/amigo/term_details?term=GO:0007205
cellular response to hydrogen peroxide	Gene Ontology	GO:0070301	6	38	0.331713	0.590634	SIRT1|ECT2|NFE2L2|PRKAA1|PLEKHA1|MDM2	http://amigo.geneontology.org/cgi-bin/amigo/term_details?term=GO:0070301
myelination	Gene Ontology	GO:0042552	6	38	0.331713	0.590634	QKI|ZNF24|SBF2|ACSBG1|NAB1|MPDZ	http://amigo.geneontology.org/cgi-bin/amigo/term_details?term=GO:0042552
protein stabilization	Gene Ontology	GO:0050821	12	83	0.333483	0.592096	NAA16|MORC3|NAA15|GNAQ|PTEN|COG3|DSC3|PPARGC1A|USP13|LAMP2|MDM4|NCKAP1	http://amigo.geneontology.org/cgi-bin/amigo/term_details?term=GO:0050821
nuclear-transcribed mRNA catabolic process, deadenylation-dependent decay	Gene Ontology	GO:0000288	8	53	0.335305	0.592096	PAN3|DCP2|CNOT6L|DIS3|DDX6|XRN1|CNOT1|CNOT6	http://amigo.geneontology.org/cgi-bin/amigo/term_details?term=GO:0000288
neurotransmitter secretion	Gene Ontology	GO:0007269	8	53	0.335305	0.592096	LIN7C|SLC38A2|NRXN3|ABAT|GRM4|SLC6A12|GLS|RIMS1	http://amigo.geneontology.org/cgi-bin/amigo/term_details?term=GO:0007269
protein transport	Gene Ontology	GO:0015031	53	402	0.342576	0.603273	TNKS|LIN7C|MIA3|KTN1|AHCTF1|MAMDC4|AFTPH|PKDCC|STXBP5|DOPEY1|DENND4C|SEC31B|TMED7|EPS15|XPO4|ECT2|EXOC6B|NDC1|LRP1B|HOOK3|RANBP6|VPS13A|ZMAT3|VPS13B|RAB7B|SCAMP1|CENPF|KIF18A|COG6|RAB8B|MON2|ARFGEF1|ARFGEF2|SLC15A2|GOPC|RAB40A|RAB11FIP2|EXOC1|EXOC6|RAB26|RAB33B|SFT2D2|EXOC8|NUP62CL|LCA5|EXOC5|CEP290|ARL17A|HLA-DMA|STXBP3|SNX25|PLEKHA8|VPS54	http://amigo.geneontology.org/cgi-bin/amigo/term_details?term=GO:0015031
positive regulation of fibroblast proliferation	Gene Ontology	GO:0048146	7	46	0.344754	0.604088	CD74|DDR2|EGFR|BMI1|CDK6|WNT5A|AGT	http://amigo.geneontology.org/cgi-bin/amigo/term_details?term=GO:0048146
cell death	Gene Ontology	GO:0008219	28	207	0.344924	0.604088	FLVCR1|SBF2|CYP2U1|SORL1|DDHD1|DDHD2|GAN|FIG4|SYNJ1|REEP1|SERPINI1|SETX|GRM1|TMEM106B|ANG|GNB4|AR|TTBK2|SPG11|SPAST|VPS13A|ATL1|ATXN1|C9orf72|ATXN7|TRIM2|ATXN3|BCL2	http://amigo.geneontology.org/cgi-bin/amigo/term_details?term=GO:0008219
positive regulation of ERK1 and ERK2 cascade	Gene Ontology	GO:0070374	15	107	0.34992	0.60624	CD74|TEK|GPR55|ERBB4|EGFR|C5AR1|NPNT|FGF18|BMPER|RAPGEF2|FGG|HMGCR|FGA|FGB|GAREM	http://amigo.geneontology.org/cgi-bin/amigo/term_details?term=GO:0070374
anatomical structure morphogenesis	Gene Ontology	GO:0009653	13	92	0.35459	0.60624	ZNF141|TRIM13|CPM|SIX4|CHUK|S1PR3|MLXIPL|FGF18|POU5F1|EYA4|PTBP3|TBX19|IGF2BP3	http://amigo.geneontology.org/cgi-bin/amigo/term_details?term=GO:0009653
social behavior	Gene Ontology	GO:0035176	6	39	0.354917	0.60624	DRD4|NRXN3|PTEN|OXTR|VPS13A|KRAS	http://amigo.geneontology.org/cgi-bin/amigo/term_details?term=GO:0035176
erythrocyte differentiation	Gene Ontology	GO:0030218	6	39	0.354917	0.60624	FLVCR1|EXOC6|KMT2E|SMAD5|FECH|GATA1	http://amigo.geneontology.org/cgi-bin/amigo/term_details?term=GO:0030218
positive regulation of neuron differentiation	Gene Ontology	GO:0045666	11	77	0.359083	0.60624	RARB|ECT2|SPAG9|GDF6|MEF2C|CDON|NCOA1|TCF12|MEF2A|ZEB1|BNIP2	http://amigo.geneontology.org/cgi-bin/amigo/term_details?term=GO:0045666
energy reserve metabolic process	Gene Ontology	GO:0006112	14	100	0.359467	0.60624	AKAP5|PRKAB2|MLXIPL|GNB4|CHRM3|PRKAA2|GNB3|LEPR|GNG7|PRKACB|ITPR2|GCGR|ITPR1|IQGAP1	http://amigo.geneontology.org/cgi-bin/amigo/term_details?term=GO:0006112
negative regulation of protein kinase activity	Gene Ontology	GO:0006469	9	62	0.363113	0.60624	LRP6|GNAQ|CRIPAK|GMFB|RB1|DNAJC3|DUSP19|NF1|TAOK3	http://amigo.geneontology.org/cgi-bin/amigo/term_details?term=GO:0006469
peptidyl-tyrosine dephosphorylation	Gene Ontology	GO:0035335	9	62	0.363113	0.60624	PTPN13|PTPN12|PTPRZ1|PTEN|PTPRD|PTP4A1|PTPRB|PTPN14|PTPN4	http://amigo.geneontology.org/cgi-bin/amigo/term_details?term=GO:0035335
response to stress	Gene Ontology	GO:0006950	12	85	0.364726	0.60624	HSF2|SMG1|HSF4|HSP90B2P|ZNF443|EGFR|PRKAA2|AHR|AHSA2|SGK3|NDRG4|C5	http://amigo.geneontology.org/cgi-bin/amigo/term_details?term=GO:0006950
dendrite morphogenesis	Gene Ontology	GO:0048813	5	32	0.365929	0.60624	MAP2|TMEM106B|MEF2A|ATP7A|BTBD3	http://amigo.geneontology.org/cgi-bin/amigo/term_details?term=GO:0048813
epithelial to mesenchymal transition	Gene Ontology	GO:0001837	5	32	0.365929	0.60624	TGFBR3|WNT5A|TGFBR1|RBPJ|HIF1A	http://amigo.geneontology.org/cgi-bin/amigo/term_details?term=GO:0001837
midbrain development	Gene Ontology	GO:0030901	5	32	0.365929	0.60624	LRP6|FOXB1|SMAD9|SMAD1|KDM7A	http://amigo.geneontology.org/cgi-bin/amigo/term_details?term=GO:0030901
DNA catabolic process, endonucleolytic	Gene Ontology	GO:0000737	5	32	0.365929	0.60624	MRE11A|DNA2|RBBP8|ZRANB3|GEN1	http://amigo.geneontology.org/cgi-bin/amigo/term_details?term=GO:0000737
negative regulation of type I interferon production	Gene Ontology	GO:0032480	5	32	0.365929	0.60624	ITCH|IFIH1|RNF125|TBK1|UBA7	http://amigo.geneontology.org/cgi-bin/amigo/term_details?term=GO:0032480
growth	Gene Ontology	GO:0040007	5	32	0.365929	0.60624	FOXP2|SEPP1|GDF6|INHBE|VPS54	http://amigo.geneontology.org/cgi-bin/amigo/term_details?term=GO:0040007
cellular response to UV	Gene Ontology	GO:0034644	5	32	0.365929	0.60624	NEDD4|TP63|USP47|ATR|USP28	http://amigo.geneontology.org/cgi-bin/amigo/term_details?term=GO:0034644
T cell differentiation in thymus	Gene Ontology	GO:0033077	5	32	0.365929	0.60624	APC|ZBTB1|RAG1|RORC|BCL2	http://amigo.geneontology.org/cgi-bin/amigo/term_details?term=GO:0033077
positive regulation of apoptotic signaling pathway	Gene Ontology	GO:2001235	5	32	0.365929	0.60624	PTEN|TGFBR1|BMF|APAF1|TP63	http://amigo.geneontology.org/cgi-bin/amigo/term_details?term=GO:2001235
response to starvation	Gene Ontology	GO:0042594	5	32	0.365929	0.60624	ULK2|GCGR|CPS1|PPARGC1A|PDK4	http://amigo.geneontology.org/cgi-bin/amigo/term_details?term=GO:0042594
cellular response to drug	Gene Ontology	GO:0035690	7	47	0.366014	0.60624	EGFR|REST|MEF2C|TLR3|MEF2A|GPLD1|PPAT	http://amigo.geneontology.org/cgi-bin/amigo/term_details?term=GO:0035690
adult locomotory behavior	Gene Ontology	GO:0008344	7	47	0.366014	0.60624	TMOD1|DRD4|ADAM22|OTOG|EPS8|SNCA|ATXN1	http://amigo.geneontology.org/cgi-bin/amigo/term_details?term=GO:0008344
Notch signaling pathway	Gene Ontology	GO:0007219	17	124	0.37116	0.61318	APH1B|SEL1L|MAML2|TBL1XR1|ITCH|TP63|HDAC9|TLE2|RBPJ|MIB1|FOXS1|KAT2B|HIF1A|TNRC6A|TFDP2|NCOR1|TNRC6B	http://amigo.geneontology.org/cgi-bin/amigo/term_details?term=GO:0007219
ion transport	Gene Ontology	GO:0006811	22	163	0.373081	0.61419	SLC7A7|SLC4A7|ATP11B|P2RX1|SLC6A19|SLC12A6|SLC12A2|SLC6A12|SLC38A1|SLC38A2|WNK1|GLRB|SLC26A2|SLC15A2|GABRB3|AKAP7|SLC7A11|CHRND|FAM26E|GABRE|STEAP4|SLC1A2	http://amigo.geneontology.org/cgi-bin/amigo/term_details?term=GO:0006811
fatty acid metabolic process	Gene Ontology	GO:0006631	8	55	0.374655	0.61419	MSMO1|PPARA|UGT1A8|ACADSB|SNCA|ANKRD23|UCP3|AASDH	http://amigo.geneontology.org/cgi-bin/amigo/term_details?term=GO:0006631
extracellular matrix organization	Gene Ontology	GO:0030198	41	312	0.374948	0.61419	RECK|MMP11|MMP13|ITGA1|ECM2|NPHP3|ITGA11|MFAP3|CASK|ELN|AGT|ATP7A|ADAMTS5|ADAMTS4|RXFP1|LAMA3|APBB2|NF1|COL26A1|CDH1|SPINK5|FGG|FGA|FGB|CTSK|COL25A1|TLL1|ITGB8|DST|EFEMP2|COL5A2|COL4A4|COL4A3|TNFRSF11B|F11R|DDR2|COL14A1|ITGAV|NPNT|PLOD2|SERAC1	http://amigo.geneontology.org/cgi-bin/amigo/term_details?term=GO:0030198
axonogenesis	Gene Ontology	GO:0007409	11	78	0.375605	0.61419	FZD6|SPAST|DST|PARD6B|ATL1|PTPRZ1|MAP2|ANK3|APC|TOP2B|BCL2	http://amigo.geneontology.org/cgi-bin/amigo/term_details?term=GO:0007409
cellular response to organic cyclic compound	Gene Ontology	GO:0071407	6	40	0.378227	0.615339	CYP1B1|SMAD9|SMAD5|TMF1|SMAD1|AXIN2	http://amigo.geneontology.org/cgi-bin/amigo/term_details?term=GO:0071407
ovarian follicle development	Gene Ontology	GO:0001541	6	40	0.378227	0.615339	ZFX|ANG|UBE3A|PCYT1B|DMC1|BCL2	http://amigo.geneontology.org/cgi-bin/amigo/term_details?term=GO:0001541
negative regulation of NF-kappaB transcription factor activity	Gene Ontology	GO:0032088	9	63	0.381613	0.617712	UFL1|ZNF675|PELI1|ITCH|TRIM37|ZCCHC11|CAT|SIRT1|CYP1B1	http://amigo.geneontology.org/cgi-bin/amigo/term_details?term=GO:0032088
negative regulation of cysteine-type endopeptidase activity involved in apoptotic process	Gene Ontology	GO:0043154	9	63	0.381613	0.617712	FNIP1|RPS6KA3|DDX3X|USP47|NAIP|XIAP|RAG1|SNCA|MDM2	http://amigo.geneontology.org/cgi-bin/amigo/term_details?term=GO:0043154
regulation of inflammatory response	Gene Ontology	GO:0050727	7	48	0.387358	0.625432	CASP1|BIRC3|BIRC2|TBC1D23|XIAP|NR1D2|IL1R1	http://amigo.geneontology.org/cgi-bin/amigo/term_details?term=GO:0050727
cell projection organization	Gene Ontology	GO:0030030	5	33	0.391899	0.628018	CEP152|WDR60|AK7|CEP97|CCP110	http://amigo.geneontology.org/cgi-bin/amigo/term_details?term=GO:0030030
biosynthetic process	Gene Ontology	GO:0009058	5	33	0.391899	0.628018	TAT|ALDH1L2|PCYT1B|GAL3ST4|SPTLC3	http://amigo.geneontology.org/cgi-bin/amigo/term_details?term=GO:0009058
positive regulation of multicellular organism growth	Gene Ontology	GO:0040018	5	33	0.391899	0.628018	POU3F2|NIPBL|AGT|FOXS1|BCL2	http://amigo.geneontology.org/cgi-bin/amigo/term_details?term=GO:0040018
O-glycan processing	Gene Ontology	GO:0016266	8	56	0.394461	0.628978	B3GNT5|GALNT15|GALNT13|GCNT3|C1GALT1|GXYLT2|MUC16|GALNT7	http://amigo.geneontology.org/cgi-bin/amigo/term_details?term=GO:0016266
positive regulation of JNK cascade	Gene Ontology	GO:0046330	8	56	0.394461	0.628978	EDA2R|PLCB1|MAP3K7|TLR3|DUSP19|WNT5A|TAOK1|TAOK3	http://amigo.geneontology.org/cgi-bin/amigo/term_details?term=GO:0046330
in utero embryonic development	Gene Ontology	GO:0001701	29	220	0.396391	0.630489	MYH10|FLVCR1|SMAD4|MIB1|BMPR1A|IFT88|XRCC2|ATP7A|NCKAP1|STIL|MECOM|ZBTB18|DSC3|MKL2|KDM6A|MBNL1|GATA1|C5|TGFBR1|MAN2A1|TANC2|UBR3|GABPA|KIF3A|PTPRR|RBBP6|RDH10|GNA13|WDR19	http://amigo.geneontology.org/cgi-bin/amigo/term_details?term=GO:0001701
protein K48-linked ubiquitination	Gene Ontology	GO:0070936	6	41	0.401559	0.633988	HACE1|PELI1|ITCH|TTC3|UBE3A|KLHL3	http://amigo.geneontology.org/cgi-bin/amigo/term_details?term=GO:0070936
cellular response to amino acid stimulus	Gene Ontology	GO:0071230	6	41	0.401559	0.633988	PDGFD|CPEB4|CPEB3|COL5A2|CDH1|ZEB1	http://amigo.geneontology.org/cgi-bin/amigo/term_details?term=GO:0071230
regulation of protein localization	Gene Ontology	GO:0032880	6	41	0.401559	0.633988	SIX4|CEP120|RABGAP1L|WASL|NCKAP1|MYCBP2	http://amigo.geneontology.org/cgi-bin/amigo/term_details?term=GO:0032880
protein homooligomerization	Gene Ontology	GO:0051260	22	166	0.407496	0.641782	KCTD3|KCTD6|CEP57|P2RX1|KCNA7|IDE|AKR1C1|ECT2|SPAG9|SMARCAD1|ZBTB1|LNX2|LNX1|CDH1|GOPC|KCTD12|SCUBE1|KCTD16|SPAST|KCTD19|ATL2|ATL1	http://amigo.geneontology.org/cgi-bin/amigo/term_details?term=GO:0051260
positive regulation of protein ubiquitination	Gene Ontology	GO:0031398	7	49	0.408722	0.642135	BRCA1|PELI1|BIRC3|MAPK15|XIAP|RNF111|MALT1	http://amigo.geneontology.org/cgi-bin/amigo/term_details?term=GO:0031398
negative regulation of sequence-specific DNA binding transcription factor activity	Gene Ontology	GO:0043433	8	57	0.414285	0.648418	SIRT1|FZD6|RB1|ZNF431|FOXS1|KAT6A|RLIM|PBX1	http://amigo.geneontology.org/cgi-bin/amigo/term_details?term=GO:0043433
osteoblast differentiation	Gene Ontology	GO:0001649	13	96	0.415163	0.648418	UFL1|LGR4|CYP24A1|CLTC|IFT80|CHRD|FIGNL1|MEF2C|MEF2A|ITGA11|DNAJC13|NF1|CAT	http://amigo.geneontology.org/cgi-bin/amigo/term_details?term=GO:0001649
response to hypoxia	Gene Ontology	GO:0001666	21	159	0.417637	0.648418	TGFBR3|RYR2|NOS2|ANG|SMAD9|ITPR1|CASP1|PLOD2|ATM|BIRC2|HIF1A|CAT|SMAD4|TEK|PRKAA1|NF1|PPARA|ITPR2|ATP1B1|UCP3|ABAT	http://amigo.geneontology.org/cgi-bin/amigo/term_details?term=GO:0001666
neuron projection morphogenesis	Gene Ontology	GO:0048812	5	34	0.41778	0.648418	MYO16|ATP7A|EGFR|DICER1|NYAP1	http://amigo.geneontology.org/cgi-bin/amigo/term_details?term=GO:0048812
negative regulation of epidermal growth factor receptor signaling pathway	Gene Ontology	GO:0042059	5	34	0.41778	0.648418	ITGA1|STAM2|EPS15|EGFR|SH3GL2	http://amigo.geneontology.org/cgi-bin/amigo/term_details?term=GO:0042059
extracellular matrix disassembly	Gene Ontology	GO:0022617	15	112	0.419992	0.650277	ADAMTS5|ADAMTS4|CTSK|ELN|MMP11|MMP13|LAMA3|COL14A1|TLL1|COL5A2|COL4A4|COL4A3|COL26A1|CDH1|COL25A1	http://amigo.geneontology.org/cgi-bin/amigo/term_details?term=GO:0022617
positive regulation of cell growth	Gene Ontology	GO:0030307	10	73	0.422422	0.650951	AKAP6|RPS6KA3|DDX3X|USP47|ZNF639|MTPN|NOL8|UCN|TGFBR1|BCL2	http://amigo.geneontology.org/cgi-bin/amigo/term_details?term=GO:0030307
excretion	Gene Ontology	GO:0007588	6	42	0.42483	0.650951	NFAT5|UGT1A7|CLDN16|AQP7|CLCNKB|AGT	http://amigo.geneontology.org/cgi-bin/amigo/term_details?term=GO:0007588
cellular response to cAMP	Gene Ontology	GO:0071320	6	42	0.42483	0.650951	AKAP6|AKAP7|RAPGEF2|ITPR2|PDE4D|CPS1	http://amigo.geneontology.org/cgi-bin/amigo/term_details?term=GO:0071320
protein autoubiquitination	Gene Ontology	GO:0051865	6	42	0.42483	0.650951	BRCA1|TRIM13|UBE3A|TRIM37|LTN1|RAG1	http://amigo.geneontology.org/cgi-bin/amigo/term_details?term=GO:0051865
locomotory behavior	Gene Ontology	GO:0007626	11	81	0.425505	0.650951	SEPP1|GNG7|VPS13A|MYO6|PTEN|FIG4|STRN|ABAT|PEX13|ATP7A|GRM1	http://amigo.geneontology.org/cgi-bin/amigo/term_details?term=GO:0007626
organ regeneration	Gene Ontology	GO:0031100	7	50	0.430044	0.65477	TGFBR3|TEK|LPIN1|C5AR1|MED1|UPF2|PPAT	http://amigo.geneontology.org/cgi-bin/amigo/term_details?term=GO:0031100
retina development in camera-type eye	Gene Ontology	GO:0060041	7	50	0.430044	0.65477	MYH10|DRD4|RORB|CEP290|BMPR1B|APC|AGTPBP1	http://amigo.geneontology.org/cgi-bin/amigo/term_details?term=GO:0060041
protein heterooligomerization	Gene Ontology	GO:0051291	8	58	0.434077	0.657786	BIRC3|GLRB|PRKAA1|BIRC2|STXBP3|P2RX1|IDE|SEPT11	http://amigo.geneontology.org/cgi-bin/amigo/term_details?term=GO:0051291
intrinsic apoptotic signaling pathway	Gene Ontology	GO:0097193	8	58	0.434077	0.657786	APAF1|BMF|DDX3X|XIAP|NBN|CUL5|SGPP1|BCL2	http://amigo.geneontology.org/cgi-bin/amigo/term_details?term=GO:0097193
transcription from RNA polymerase II promoter	Gene Ontology	GO:0006366	52	407	0.437045	0.659554	HSF2|CLOCK|GLIS3|ASH1L|NFATC3|GTF2A1|CCNT1|ARID4A|ELF2|CPSF2|NCOR1|ZNF141|CCNT2|ZNF148|AFF4|PAPOLA|PCF11|POLR2J2|TAF4B|VEZF1|ELL3|FOXB1|PLAG1|CREB5|RNMT|KMT2A|NR3C1|NFAT5|TRIM24|TMF1|FOXS1|LCOR|POU5F1|TRIP11|FOXH1|FOXN1|GATA1|NFIB|TRPS1|DEK|RFX3|AHR|MEF2A|ZKSCAN2|BMPR2|ZNF770|ELK4|NFE2L2|HLF|GABPA|ZNF136|ATF2	http://amigo.geneontology.org/cgi-bin/amigo/term_details?term=GO:0006366
cholesterol metabolic process	Gene Ontology	GO:0008203	9	66	0.437301	0.659554	SORL1|MBTPS2|CUBN|ABCA1|CAT|APOBR|LEPR|SQLE|FECH	http://amigo.geneontology.org/cgi-bin/amigo/term_details?term=GO:0008203
defense response to virus	Gene Ontology	GO:0051607	19	145	0.439404	0.661076	IFNAR1|CXADR|DICER1|TBK1|ITCH|BNIP3L|IFNE|EIF2AK2|DNAJC3|CD86|TLR3|OAS2|ABCC9|DDX60|CXCL10|BCL2|LYST|RSAD2|FAM111A	http://amigo.geneontology.org/cgi-bin/amigo/term_details?term=GO:0051607
DNA recombination	Gene Ontology	GO:0006310	11	82	0.442149	0.661076	MRE11A|RAD21|WRN|RBPJ|SMC2|SMC4|BLM|RAD51AP1|RAG1|ATRX|INO80D	http://amigo.geneontology.org/cgi-bin/amigo/term_details?term=GO:0006310
regulation of ARF GTPase activity	Gene Ontology	GO:0032312	5	35	0.443468	0.661076	ASAP2|ADAP2|AGAP4|ARAP2|ACAP2	http://amigo.geneontology.org/cgi-bin/amigo/term_details?term=GO:0032312
negative regulation of osteoblast differentiation	Gene Ontology	GO:0045668	5	35	0.443468	0.661076	TWSG1|CHRD|AXIN2|CDK6|RORB	http://amigo.geneontology.org/cgi-bin/amigo/term_details?term=GO:0045668
triglyceride metabolic process	Gene Ontology	GO:0006641	5	35	0.443468	0.661076	ACSL1|CAT|INSIG2|APOBR|INSIG1	http://amigo.geneontology.org/cgi-bin/amigo/term_details?term=GO:0006641
positive regulation of protein kinase activity	Gene Ontology	GO:0045860	6	43	0.447966	0.66469	DDR2|TAB2|DUSP19|RAPGEF2|CACUL1|IQGAP1	http://amigo.geneontology.org/cgi-bin/amigo/term_details?term=GO:0045860
cellular protein localization	Gene Ontology	GO:0034613	6	43	0.447966	0.66469	RAP2A|AXIN2|EXOC8|AHI1|NIPBL|WNT5A	http://amigo.geneontology.org/cgi-bin/amigo/term_details?term=GO:0034613
skeletal system development	Gene Ontology	GO:0001501	17	130	0.450274	0.666571	TP63|TGFBR1|NPR3|GNAQ|ADAMTS4|TRAPPC2|HOXA13|PKDCC|ALX4|COL5A2|BMPR1B|CHRD|AEBP1|TNFRSF11B|TRPS1|TLL1|RPS6KA3	http://amigo.geneontology.org/cgi-bin/amigo/term_details?term=GO:0001501
cholesterol homeostasis	Gene Ontology	GO:0042632	8	59	0.453791	0.67023	SIRT1|ACSM3|PTCHD2|ABCA1|CYP7A1|AKR1C1|NCOR1|NR5A2	http://amigo.geneontology.org/cgi-bin/amigo/term_details?term=GO:0042632
regulation of translation	Gene Ontology	GO:0006417	9	67	0.455791	0.671636	CNOT6L|QKI|PUM2|MTPN|PPP1R15B|TNRC6B|CNOT1|CNOT6|IREB2	http://amigo.geneontology.org/cgi-bin/amigo/term_details?term=GO:0006417
male gonad development	Gene Ontology	GO:0008584	11	83	0.458751	0.674448	AKR1C3|HMGCS1|NCOA1|ARID5B|TLR3|TNFSF10|TLR5|WNT5A|GATA1|KITLG|BCL2	http://amigo.geneontology.org/cgi-bin/amigo/term_details?term=GO:0008584
mRNA processing	Gene Ontology	GO:0006397	25	195	0.466018	0.679825	CELF6|CELF2|PPP4R2|RBMXL1|KIAA1429|CSDC2|QKI|PPARGC1A|PRPF40A|PTBP3|PTBP2|MBNL2|MBNL3|SCAF11|PAPD4|PAPD5|THOC2|SREK1|SNRNP48|AICDA|RBM26|RBM27|RBM20|RNPC3|PRPF38B	http://amigo.geneontology.org/cgi-bin/amigo/term_details?term=GO:0006397
induction of apoptosis via death domain receptors	Gene Ontology	GO:0008625	5	36	0.468868	0.679825	CASP8AP2|DDX3X|ROCK2|NF1|BCL2	http://amigo.geneontology.org/cgi-bin/amigo/term_details?term=GO:0008625
bile acid metabolic process	Gene Ontology	GO:0008206	5	36	0.468868	0.679825	NR1H4|AKR1C4|CYP7A1|AKR1C1|NR5A2	http://amigo.geneontology.org/cgi-bin/amigo/term_details?term=GO:0008206
ER-associated protein catabolic process	Gene Ontology	GO:0030433	5	36	0.468868	0.679825	TMEM67|TRIM13|DERL3|YOD1|DNAJC10	http://amigo.geneontology.org/cgi-bin/amigo/term_details?term=GO:0030433
bone development	Gene Ontology	GO:0060348	5	36	0.468868	0.679825	SMAD5|SMAD9|SMAD1|SULF1|BBX	http://amigo.geneontology.org/cgi-bin/amigo/term_details?term=GO:0060348
actin filament organization	Gene Ontology	GO:0007015	5	36	0.468868	0.679825	PPP1R9A|PRKCI|SORBS1|DLG1|BCL2	http://amigo.geneontology.org/cgi-bin/amigo/term_details?term=GO:0007015
response to ionizing radiation	Gene Ontology	GO:0010212	6	44	0.470893	0.679825	BRCA1|ATM|TOPBP1|FAM175A|RNF168|USP28	http://amigo.geneontology.org/cgi-bin/amigo/term_details?term=GO:0010212
nucleobase-containing compound metabolic process	Gene Ontology	GO:0006139	6	44	0.470893	0.679825	AK9|METTL4|SLC28A1|AK7|GDA|OAS2	http://amigo.geneontology.org/cgi-bin/amigo/term_details?term=GO:0006139
protein homotetramerization	Gene Ontology	GO:0051289	7	52	0.472324	0.680359	TP63|IDE|KCNJ2|RYR3|CAT|PPAT|GLS	http://amigo.geneontology.org/cgi-bin/amigo/term_details?term=GO:0051289
response to toxin	Gene Ontology	GO:0009636	9	68	0.474179	0.681499	CYP1B1|RPS6KB1|SLC7A11|CHUK|CDH1|SLC30A4|CPS1|TTPA|BCL2	http://amigo.geneontology.org/cgi-bin/amigo/term_details?term=GO:0009636
neuron differentiation	Gene Ontology	GO:0030182	11	84	0.475282	0.681556	POU3F2|MYEF2|PSD3|WNT6|MEF2C|MTPN|HIPK1|PTPRD|SMARCA1|WNT5A|ALDH1A2	http://amigo.geneontology.org/cgi-bin/amigo/term_details?term=GO:0030182
apoptotic signaling pathway	Gene Ontology	GO:0097190	15	116	0.476401	0.681637	APH1B|ARHGEF12|TNFSF10|ECT2|SOS1|FGD4|ARHGEF6|VAV3|TIAM2|SENP1|ITGB3BP|AKAP13|ARHGAP4|CASP8AP2|SOS2	http://amigo.geneontology.org/cgi-bin/amigo/term_details?term=GO:0097190
apoptotic process	Gene Ontology	GO:0006915	76	605	0.478184	0.682663	RYBP|TNFSF10|KLLN|SATB1|ITCH|BIRC6|SLK|BIRC3|BIRC2|MAP3K7|HIPK3|OCLN|XIAP|C5AR1|MAP2K6|MAP2K4|CCAR1|TIA1|PEG10|SEMA6A|BCL2L15|TP63|BMF|ARHGEF6|MAP3K1|RPS6KB1|GDF6|SULF1|FXR1|KMT2A|DNASE1|MAGI3|TNFRSF9|EVA1A|CDH1|SNX30|PDCD4|FEM1B|MEF2C|APAF1|BRCA1|TGFBR1|PKN2|TRAF5|APPL1|RAD21|PSME4|PRKCB|PRUNE2|MECOM|DSG2|TNFRSF11B|OPA1|RFK|PPP2R2B|STK17B|CASP1|BNIP2|G2E3|C8orf4|GULP1|OGT|NCKAP1|ZNF443|ZMAT3|TNF…	http://amigo.geneontology.org/cgi-bin/amigo/term_details?term=GO:0006915
homophilic cell adhesion	Gene Ontology	GO:0007156	18	141	0.489511	0.68525	FAT4|PCDHA1|CDH17|PCDH9|ROBO1|CDHR4|ROBO2|DSC2|DSC3|CDHR3|PCDHAC2|DSG2|PCDHB8|DSG4|PCDHB14|CDH1|PCDHGA1|PCDHGA4	http://amigo.geneontology.org/cgi-bin/amigo/term_details?term=GO:0007156
endocytosis	Gene Ontology	GO:0006897	16	125	0.490099	0.68525	GAPVD1|CALY|LRP12|DNM3|SCAMP1|EEA1|ITSN2|EPS15|MYO6|ZFYVE9|PIK3C2A|NOSTRIN|SCARA5|STON1|C9orf72|USP33	http://amigo.geneontology.org/cgi-bin/amigo/term_details?term=GO:0006897
protein polyubiquitination	Gene Ontology	GO:0000209	15	117	0.490405	0.68525	TNKS|UBE4A|TNKS2|DZIP3|G2E3|PSME4|BIRC2|RC3H2|MARCH1|RNF111|LNPEP|SASH1|SHPRH|UBR5|BCL2	http://amigo.geneontology.org/cgi-bin/amigo/term_details?term=GO:0000209
central nervous system development	Gene Ontology	GO:0007417	14	109	0.490719	0.68525	B3GNT5|RPS6KA3|JRKL|WWP1|DRP2|ROBO2|AHI1|PTPRZ1|PTEN|ADAM22|FMR1|SERPINI1|NCKAP1|SH3GL2	http://amigo.geneontology.org/cgi-bin/amigo/term_details?term=GO:0007417
vitamin metabolic process	Gene Ontology	GO:0006766	11	85	0.491716	0.68525	PANK1|MUT|CYP24A1|ACP5|CUBN|TCN1|ENPP1|MTR|RFK|SLC25A16|AASDHPPT	http://amigo.geneontology.org/cgi-bin/amigo/term_details?term=GO:0006766
positive regulation of neuron projection development	Gene Ontology	GO:0010976	8	61	0.4928	0.68525	PRKCI|BCL11A|FIG4|RAPGEF2|LTK|WNT5A|ABL2|PRKD1	http://amigo.geneontology.org/cgi-bin/amigo/term_details?term=GO:0010976
odontogenesis of dentin-containing tooth	Gene Ontology	GO:0042475	8	61	0.4928	0.68525	TP63|ACVR2B|EDA|LRP6|WNT6|CHUK|BMPR1A|EDAR	http://amigo.geneontology.org/cgi-bin/amigo/term_details?term=GO:0042475
arachidonic acid metabolic process	Gene Ontology	GO:0019369	7	53	0.493175	0.68525	CYP1B1|ALOX5|PTGDS|PLA2G4A|HPGD|CYP2U1|AKR1C3	http://amigo.geneontology.org/cgi-bin/amigo/term_details?term=GO:0019369
telomere maintenance	Gene Ontology	GO:0000723	7	53	0.493175	0.68525	POLA1|DNA2|WRN|RFC1|POT1|BLM|NBN	http://amigo.geneontology.org/cgi-bin/amigo/term_details?term=GO:0000723
positive regulation of cysteine-type endopeptidase activity involved in apoptotic process	Gene Ontology	GO:0043280	5	37	0.493893	0.68525	SIRT1|TNFSF10|DDX3X|UACA|REST	http://amigo.geneontology.org/cgi-bin/amigo/term_details?term=GO:0043280
neuron development	Gene Ontology	GO:0048666	5	37	0.493893	0.68525	MEF2C|WNK1|MEF2A|ZBTB18|FIG4	http://amigo.geneontology.org/cgi-bin/amigo/term_details?term=GO:0048666
adaptive immune response	Gene Ontology	GO:0002250	5	37	0.493893	0.68525	IFNE|CD46|NEDD4|ZAP70|RAG1	http://amigo.geneontology.org/cgi-bin/amigo/term_details?term=GO:0002250
DNA metabolic process	Gene Ontology	GO:0006259	5	37	0.493893	0.68525	WRN|FANCM|MRE11A|DMC1|TOPBP1	http://amigo.geneontology.org/cgi-bin/amigo/term_details?term=GO:0006259
epidermis development	Gene Ontology	GO:0008544	10	78	0.509195	0.703435	POU3F2|LAMA3|EDAR|EDA2R|POU2F3|GAB1|CASP14|SATB1|PPARA|FOXN1	http://amigo.geneontology.org/cgi-bin/amigo/term_details?term=GO:0008544
water-soluble vitamin metabolic process	Gene Ontology	GO:0006767	10	78	0.509195	0.703435	PANK1|MUT|ACP5|MTR|TCN1|ENPP1|CUBN|RFK|SLC25A16|AASDHPPT	http://amigo.geneontology.org/cgi-bin/amigo/term_details?term=GO:0006767
response to glucose stimulus	Gene Ontology	GO:0009749	8	62	0.512013	0.704292	ACVR2B|HNF4A|PFKFB2|RPS6KB1|PTEN|GPLD1|COL4A3|NR1H4	http://amigo.geneontology.org/cgi-bin/amigo/term_details?term=GO:0009749
regulation of membrane potential	Gene Ontology	GO:0042391	8	62	0.512013	0.704292	DLG1|PIEZO2|KIF5B|NEDD4|GLRB|CHRND|RIMS1|RIMS3	http://amigo.geneontology.org/cgi-bin/amigo/term_details?term=GO:0042391
response to cytokine stimulus	Gene Ontology	GO:0034097	7	54	0.513767	0.705053	ACP5|IL6ST|SKIL|OXTR|BCL2|ALDH1A2|LIFR	http://amigo.geneontology.org/cgi-bin/amigo/term_details?term=GO:0034097
negative regulation of neuron differentiation	Gene Ontology	GO:0045665	6	46	0.515865	0.705053	TTC3|ASPM|MIB1|REST|MED1|PBX1	http://amigo.geneontology.org/cgi-bin/amigo/term_details?term=GO:0045665
synapse assembly	Gene Ontology	GO:0007416	6	46	0.515865	0.705053	NRXN3|MYO6|PTEN|DNM3|PCDHB14|CDH1	http://amigo.geneontology.org/cgi-bin/amigo/term_details?term=GO:0007416
cardiac muscle contraction	Gene Ontology	GO:0060048	5	38	0.518466	0.705598	SMAD5|RYR2|MYBPC3|MAP2K6|PIK3CA	http://amigo.geneontology.org/cgi-bin/amigo/term_details?term=GO:0060048
extrinsic apoptotic signaling pathway in absence of ligand	Gene Ontology	GO:0097192	5	38	0.518466	0.705598	ERBB3|KITLG|CASP14|ITGAV|BCL2	http://amigo.geneontology.org/cgi-bin/amigo/term_details?term=GO:0097192
positive regulation of protein phosphorylation	Gene Ontology	GO:0001934	13	103	0.520889	0.707394	FNIP1|SIRT1|TEK|AXIN2|ERBB4|PELI2|EIF4G3|EGFR|MAPK15|CDON|RB1CC1|KNDC1|KRAS	http://amigo.geneontology.org/cgi-bin/amigo/term_details?term=GO:0001934
transmembrane receptor protein tyrosine kinase signaling pathway	Gene Ontology	GO:0007169	8	63	0.53098	0.718055	ERBB3|TEK|ERBB4|EGFR|AHI1|BDKRB2|LTK|ROS1	http://amigo.geneontology.org/cgi-bin/amigo/term_details?term=GO:0007169
cell-cell junction organization	Gene Ontology	GO:0045216	8	63	0.53098	0.718055	PRKCI|CXADR|PARD6B|MPP5|OCLN|INADL|CDH1|F11R	http://amigo.geneontology.org/cgi-bin/amigo/term_details?term=GO:0045216
response to calcium ion	Gene Ontology	GO:0051592	7	55	0.534054	0.71968	EGFR|NEDD4|TRPC1|HOMER1|FGG|FGA|FGB	http://amigo.geneontology.org/cgi-bin/amigo/term_details?term=GO:0051592
neuron migration	Gene Ontology	GO:0001764	13	104	0.535626	0.71968	MYH10|MATN2|CDKL5|ASPM|APBB2|DISC1|MARK1|RAPGEF2|TBX20|PEX13|POMK|TOP2B|SEMA6A	http://amigo.geneontology.org/cgi-bin/amigo/term_details?term=GO:0001764
protein N-linked glycosylation via asparagine	Gene Ontology	GO:0018279	12	96	0.537779	0.71968	SEC23A|DERL3|SEC24B|MAN2A1|SEC24A|ALG10B|MGAT4A|EDEM3|MANEA|LMAN1|MAN1A1|MAN1A2	http://amigo.geneontology.org/cgi-bin/amigo/term_details?term=GO:0018279
cell fate commitment	Gene Ontology	GO:0045165	6	47	0.537795	0.71968	ERBB4|ONECUT2|WNT6|MITF|TBX19|WNT5A	http://amigo.geneontology.org/cgi-bin/amigo/term_details?term=GO:0045165
chloride transport	Gene Ontology	GO:0006821	6	47	0.537795	0.71968	CLIC4|FXYD3|ANO6|SLC12A6|GABRE|ANO9	http://amigo.geneontology.org/cgi-bin/amigo/term_details?term=GO:0006821
retina homeostasis	Gene Ontology	GO:0001895	5	39	0.542517	0.719987	BBS10|POTEE|WDR36|POTEI|POTEF	http://amigo.geneontology.org/cgi-bin/amigo/term_details?term=GO:0001895
neutrophil chemotaxis	Gene Ontology	GO:0030593	5	39	0.542517	0.719987	C5AR1|ITGA1|EDN2|PDE4D|CXADR	http://amigo.geneontology.org/cgi-bin/amigo/term_details?term=GO:0030593
positive regulation of DNA replication	Gene Ontology	GO:0045740	5	39	0.542517	0.719987	UCN|KITLG|DNA2|EGFR|MAP2K4	http://amigo.geneontology.org/cgi-bin/amigo/term_details?term=GO:0045740
endocrine pancreas development	Gene Ontology	GO:0031018	5	39	0.542517	0.719987	ONECUT2|PDE3B|HNF4A|NR5A2|RFX3	http://amigo.geneontology.org/cgi-bin/amigo/term_details?term=GO:0031018
proteolysis	Gene Ontology	GO:0006508	26	211	0.550138	0.728592	ERAP2|MMP11|MMP13|PCSK1|PROS1|KLK14|ZFYVE9|CTSK|ADAM33|CPQ|USP25|IDE|ADAMTS5|ADAMTS4|UBE3A|DPP8|MALT1|PRSS56|CD46|TMPRSS5|SENP1|MMP25|CASP1|FBXL2|UBD|LNPEP	http://amigo.geneontology.org/cgi-bin/amigo/term_details?term=GO:0006508
xenobiotic metabolic process	Gene Ontology	GO:0006805	18	146	0.552268	0.729905	AHR|CYP19A1|CYP1B1|CYP2D6|MTR|HNF4A|GSTA4|RORC|GCLC|RORA|UGDH|PAOX|SLC26A2|CYP24A1|CYP2C18|CYP7A1|AKR1C1|CYP2U1	http://amigo.geneontology.org/cgi-bin/amigo/term_details?term=GO:0006805
DNA damage response, signal transduction resulting in induction of apoptosis	Gene Ontology	GO:0008630	7	56	0.553996	0.730147	BRCA1|FNIP2|ATM|SIRT1|UACA|CASP14|BCL2	http://amigo.geneontology.org/cgi-bin/amigo/term_details?term=GO:0008630
cellular response to hypoxia	Gene Ontology	GO:0071456	11	89	0.555988	0.730147	SIRT1|RORA|PPARGC1A|HIF1A|CPEB2|CBS|PRKAA1|MDM2|IREB2|MDM4|BCL2	http://amigo.geneontology.org/cgi-bin/amigo/term_details?term=GO:0071456
ion transmembrane transport	Gene Ontology	GO:0034220	22	179	0.556462	0.730147	ANO9|WWP1|ANO6|ANO3|TRPC1|ATP11C|ATP11B|CLCNKB|ATP7A|FXYD3|RYR3|RYR2|TRPM7|ATP8A1|GLRB|ATP1B1|ATP2B1|GABRB3|SGK3|SGK2|GRIK2|HTR3C	http://amigo.geneontology.org/cgi-bin/amigo/term_details?term=GO:0034220
axon guidance	Gene Ontology	GO:0007411	41	334	0.55915	0.730147	MYH10|ROBO2|SMAD4|ITGA1|ENAH|EGFR|DPYSL4|TRPC1|ITGAV|SEMA6D|ABL2|SEMA6C|SEMA6A|DLG1|DLG3|ALCAM|APBB2|SLIT1|SH3GL2|DRAXIN|ARHGEF12|MATN2|CLASP2|COL5A2|COL4A4|ABLIM1|USP33|KRAS|SEMA3C|RPS6KA3|SEMA3E|SOS2|SOS1|ROBO1|NTN3|NRXN3|ROCK2|ANK3|COL4A3|WNT5A|WASL	http://amigo.geneontology.org/cgi-bin/amigo/term_details?term=GO:0007411
response to endoplasmic reticulum stress	Gene Ontology	GO:0034976	6	48	0.559286	0.730147	UFL1|SEL1L|TMX3|ERP27|DNAJC10|CREBRF	http://amigo.geneontology.org/cgi-bin/amigo/term_details?term=GO:0034976
cellular component disassembly involved in apoptotic process	Gene Ontology	GO:0006921	6	48	0.559286	0.730147	OCLN|BIRC2|DSG2|SATB1|CDH1|APC	http://amigo.geneontology.org/cgi-bin/amigo/term_details?term=GO:0006921
transmembrane transport	Gene Ontology	GO:0055085	71	578	0.561932	0.732111	FLVCR1|RYR2|SLC6A7|ANO9|WWP1|SLC7A7|ANO6|SLC27A6|ANO3|SLC15A2|SLC4A7|SLC5A3|ATP11C|ATP11B|SLC25A16|HTR3C|CLCNKB|ATP7A|SLC44A1|FXYD3|SLC39A10|SLC30A6|TFRC|RYR3|SLC28A1|CYBRD1|SLC6A19|SLC12A6|SLC25A36|SLC35A3|SLC6A12|ABCD3|TRPM7|SLC12A8|RANBP2|AQP7|ATP6V1A|ATP8A1|SLC38A1|GABRB3|SLC38A2|SLC12A2|GLRB|MFSD6|ABCC2|ATP1B1|SLC26A2|TPR|ATP2B1|CP|SLC16A12|SLCO2B1|SLC25A40|RAB11FIP2|SLC41A2|SGK3|SGK2|GPR155…	http://amigo.geneontology.org/cgi-bin/amigo/term_details?term=GO:0055085
wound healing	Gene Ontology	GO:0042060	9	73	0.563412	0.732549	ERBB3|TGFBR1|MIA3|MAP3K1|SMAD1|NF1|PPARA|WNT5A|POU2F3	http://amigo.geneontology.org/cgi-bin/amigo/term_details?term=GO:0042060
cellular iron ion homeostasis	Gene Ontology	GO:0006879	8	65	0.568041	0.737074	FLVCR1|ATP6V1A|SCARA5|HIF1A|CYBRD1|TFRC|CP|IREB2	http://amigo.geneontology.org/cgi-bin/amigo/term_details?term=GO:0006879
multicellular organismal development	Gene Ontology	GO:0007275	58	474	0.572299	0.741098	RYBP|FLVCR1|MMP11|HELLS|LCLAT1|SLC2A14|HOXC12|ATR|CATSPER2|PDGFD|MEOX1|SUCO|SEMA6A|GRHL1|FZD6|CCSAP|IGSF10|BICC1|TSHZ2|GMCL1|ZNF260|PHC3|EVI5|PTP4A1|CNOT1|MBNL3|SPIN1|PLXDC1|ICK|PAQR8|ZMYM6|ZMYM4|HOXB2|BTBD7|PSME4|LEFTY2|SEMA3C|LEPR|PMCH|UTP14C|EYA4|MOV10L1|WDR47|AXIN2|ZNF521|SEMA5B|EDIL3|KLF3|PHF3|TBC1D32|CHRD|SHISA3|WIPF3|HLF|WNT5A|DIAPH2|SPATA6|SPATA5	http://amigo.geneontology.org/cgi-bin/amigo/term_details?term=GO:0007275
RNA processing	Gene Ontology	GO:0006396	10	82	0.575735	0.741245	AGGF1|DICER1|LARP7|CELF2|U2SURP|DDX17|WDHD1|SETX|ZFC3H1|ATXN1	http://amigo.geneontology.org/cgi-bin/amigo/term_details?term=GO:0006396
negative regulation of apoptotic process	Gene Ontology	GO:0043066	58	475	0.579152	0.741245	CD74|ITCH|PDE3A|BIRC3|PRKAA2|PRKAA1|IL6ST|HIPK3|CCNG1|XIAP|MED1|TGFBR1|DDX3X|RB1CC1|MTDH|TNFRSF18|TP63|STIL|TEK|PTEN|MDM4|USP47|RPS6KB1|GCLC|APBB2|CERKL|PHIP|UCN|TMF1|MALT1|PRKCI|HELLS|SIRT1|BNIP3L|ERBB4|BARD1|EGFR|PSME4|BIRC6|NAIP|FOXS1|BIRC2|RPS6KA3|CAT|SLC25A27|LTK|MDM2|FIGNL1|SYCP2|BNIP2|GATA1|NAA16|NAA15|AHI1|CBS|SNCA|WNT5A|BCL2	http://amigo.geneontology.org/cgi-bin/amigo/term_details?term=GO:0043066
positive regulation of inflammatory response	Gene Ontology	GO:0050729	6	49	0.580295	0.741245	EGFR|TLR10|TLR3|IL33|WNT5A|AGT	http://amigo.geneontology.org/cgi-bin/amigo/term_details?term=GO:0050729
circadian rhythm	Gene Ontology	GO:0007623	6	49	0.580295	0.741245	CLOCK|DRD4|EGFR|HOMER1|DYRK1A|SETX	http://amigo.geneontology.org/cgi-bin/amigo/term_details?term=GO:0007623
positive regulation of cell division	Gene Ontology	GO:0051781	6	49	0.580295	0.741245	FIGF|PDGFD|GAREM|CSPP1|CAT|APC	http://amigo.geneontology.org/cgi-bin/amigo/term_details?term=GO:0051781
collagen catabolic process	Gene Ontology	GO:0030574	9	74	0.580507	0.741245	CTSK|COL25A1|MMP11|MMP13|COL14A1|COL5A2|COL4A4|COL4A3|COL26A1	http://amigo.geneontology.org/cgi-bin/amigo/term_details?term=GO:0030574
embryo development	Gene Ontology	GO:0009790	9	74	0.580507	0.741245	FOXP2|EDA2R|ZFX|NR5A2|HMGCR|STOX2|UBR3|RICTOR|SMARCA5	http://amigo.geneontology.org/cgi-bin/amigo/term_details?term=GO:0009790
muscle contraction	Gene Ontology	GO:0006936	11	91	0.586938	0.745922	MYH4|SNTB1|TBX20|MYH8|UTRN|CHRND|OXTR|SORBS1|ITGA1|CALD1|HRC	http://amigo.geneontology.org/cgi-bin/amigo/term_details?term=GO:0006936
triglyceride biosynthetic process	Gene Ontology	GO:0019432	5	41	0.588825	0.745922	LCLAT1|AGPAT4|ACSL1|LPIN1|ELOVL7	http://amigo.geneontology.org/cgi-bin/amigo/term_details?term=GO:0019432
protein oligomerization	Gene Ontology	GO:0051259	5	41	0.588825	0.745922	BLM|DGKH|TEK|AR|MALT1	http://amigo.geneontology.org/cgi-bin/amigo/term_details?term=GO:0051259
negative regulation of protein phosphorylation	Gene Ontology	GO:0001933	5	41	0.588825	0.745922	PTEN|IBTK|LRP6|DNAJC10|SNCA	http://amigo.geneontology.org/cgi-bin/amigo/term_details?term=GO:0001933
cell differentiation	Gene Ontology	GO:0030154	48	395	0.589992	0.745927	RASGRP1|GNPTAB|SLC2A14|EDA|TTLL7|PKDCC|IGSF10|EID2B|ELF2|NDRG4|ROS1|PEG10|TLL1|CAND1|TWSG1|RXFP1|ZHX1|CATSPER2|C1GALT1|GMCL1|ZNF431|NHS|ARHGAP24|MYT1L|FIGF|CLIC4|ELK4|FRK|CENPF|MURC|NR2C2|FXR1|UTP14C|SRPK2|EDA2R|ZNF521|NAA15|SEMA5B|FGF22|MECOM|GNA13|EDAR|WIPF3|GABPA|PMCH|SPATA6|SPATA5|SLFN5	http://amigo.geneontology.org/cgi-bin/amigo/term_details?term=GO:0030154
neuron projection development	Gene Ontology	GO:0031175	10	83	0.59176	0.746689	BLOC1S6|NEDD4|UHMK1|RB1|HERC1|CDH1|MAP2|RAPGEF2|PPP1R9A|UCN	http://amigo.geneontology.org/cgi-bin/amigo/term_details?term=GO:0031175
regulation of cell shape	Gene Ontology	GO:0008360	13	108	0.592937	0.746704	MYH10|FGD4|FGD6|SEMA3E|PALM2|RHOQ|WASF3|PRPF40A|VIL1|GNA13|EPS8|BRWD3|BRWD1	http://amigo.geneontology.org/cgi-bin/amigo/term_details?term=GO:0008360
cell-cell adhesion	Gene Ontology	GO:0016337	12	100	0.597234	0.749246	DLG1|CXADR|TEK|LRP6|COL14A1|VNN1|EGFR|CD2AP|CDH1|FNDC3A|DSG4|BCL2	http://amigo.geneontology.org/cgi-bin/amigo/term_details?term=GO:0016337
cell junction assembly	Gene Ontology	GO:0034329	9	75	0.597293	0.749246	PRKCI|LAMA3|ARHGEF6|PARD6B|MPP5|INADL|CDH1|LIMS1|F11R	http://amigo.geneontology.org/cgi-bin/amigo/term_details?term=GO:0034329
cellular response to growth factor stimulus	Gene Ontology	GO:0071363	6	50	0.600784	0.751338	RPS6KB1|EGFR|CAT|MEF2C|MEF2A|PAX9	http://amigo.geneontology.org/cgi-bin/amigo/term_details?term=GO:0071363
positive regulation of angiogenesis	Gene Ontology	GO:0045766	11	92	0.60205	0.751338	AGGF1|TEK|VASH2|PRKCB|HIF1A|HIPK1|WNT5A|MTDH|PRKD1|C5|SASH1	http://amigo.geneontology.org/cgi-bin/amigo/term_details?term=GO:0045766
nucleosome assembly	Gene Ontology	GO:0006334	14	117	0.602477	0.751338	CENPK|MIS18BP1|ITGB3BP|RSF1|HIST2H2BC|HP1BP3|CASC5|KAT6B|ATRX|KAT6A|SHPRH|SMARCA5|CENPQ|CENPP	http://amigo.geneontology.org/cgi-bin/amigo/term_details?term=GO:0006334
inner ear development	Gene Ontology	GO:0048839	5	42	0.610986	0.756576	BMPER|EYA4|HOXA13|SLC25A27|HLA-DMA	http://amigo.geneontology.org/cgi-bin/amigo/term_details?term=GO:0048839
adenylate cyclase-inhibiting G-protein coupled receptor signaling pathway	Gene Ontology	GO:0007193	5	42	0.610986	0.756576	GNAL|GABBR1|NPR3|GNAZ|S1PR3	http://amigo.geneontology.org/cgi-bin/amigo/term_details?term=GO:0007193
histone H3 acetylation	Gene Ontology	GO:0043966	5	42	0.610986	0.756576	KAT6B|KAT6A|BRCA2|KAT2B|MAP3K7	http://amigo.geneontology.org/cgi-bin/amigo/term_details?term=GO:0043966
calcium ion transmembrane transport	Gene Ontology	GO:0070588	7	59	0.611398	0.756576	PKD2|RYR3|ITGAV|TRPC1|P2RX1|CUL5|TRPM7	http://amigo.geneontology.org/cgi-bin/amigo/term_details?term=GO:0070588
integrin-mediated signaling pathway	Gene Ontology	GO:0007229	9	76	0.613748	0.75802	ERBB2IP|ITGB8|VAV3|TEC|ITGAV|ITGA11|ITGA1|DST|PRKD1	http://amigo.geneontology.org/cgi-bin/amigo/term_details?term=GO:0007229
response to stimulus	Gene Ontology	GO:0050896	6	51	0.62072	0.763688	FAM161A|CHM|BBS10|WDR36|HMCN1|RIMS1	http://amigo.geneontology.org/cgi-bin/amigo/term_details?term=GO:0050896
positive regulation of phosphatidylinositol 3-kinase cascade	Gene Ontology	GO:0014068	6	51	0.62072	0.763688	ERBB3|TEK|UBE3A|NEDD4|CAT|AGT	http://amigo.geneontology.org/cgi-bin/amigo/term_details?term=GO:0014068
autophagy	Gene Ontology	GO:0006914	9	77	0.629852	0.773439	ULK2|RAB33B|EVA1A|PRKAA2|PRKAA1|USP13|C9orf72|ATG2B|FNBP1L	http://amigo.geneontology.org/cgi-bin/amigo/term_details?term=GO:0006914
positive regulation of sequence-specific DNA binding transcription factor activity	Gene Ontology	GO:0051091	11	94	0.631464	0.773936	JMY|LRP6|TRAF5|ARID5B|DDR2|TRIM31|TRIM37|PPARGC1A|PTEN|NFAM1|ATF2	http://amigo.geneontology.org/cgi-bin/amigo/term_details?term=GO:0051091
generation of precursor metabolites and energy	Gene Ontology	GO:0006091	6	52	0.640075	0.782993	AQP7|ENPP1|SLC25A27|GCGR|PHKB|FECH	http://amigo.geneontology.org/cgi-bin/amigo/term_details?term=GO:0006091
response to estradiol stimulus	Gene Ontology	GO:0032355	9	78	0.64559	0.785243	NCOA1|STRN3|PTEN|EGFR|MAPK15|SLC25A36|OXTR|UCN|ALDH1A2	http://amigo.geneontology.org/cgi-bin/amigo/term_details?term=GO:0032355
calcium ion transport	Gene Ontology	GO:0006816	9	78	0.64559	0.785243	RYR2|CACNG3|ITPR1|PKD2|RYR3|PRKCB|CACNG8|TRPC1|CACNA2D1	http://amigo.geneontology.org/cgi-bin/amigo/term_details?term=GO:0006816
activation of cysteine-type endopeptidase activity involved in apoptotic process	Gene Ontology	GO:0006919	9	78	0.64559	0.785243	TNFSF10|CASP1|ROBO1|CASP8AP2|SENP1|COL4A3|SNCA|P2RX1|APAF1	http://amigo.geneontology.org/cgi-bin/amigo/term_details?term=GO:0006919
cation transport	Gene Ontology	GO:0006812	5	44	0.653147	0.789938	P2RX1|PIEZO2|ANO6|ATP13A3|CHRND	http://amigo.geneontology.org/cgi-bin/amigo/term_details?term=GO:0006812
positive regulation of translation	Gene Ontology	GO:0045727	5	44	0.653147	0.789938	EIF4G3|UCN|DDX3X|CPEB3|RPS6KB1	http://amigo.geneontology.org/cgi-bin/amigo/term_details?term=GO:0045727
regulation of sequence-specific DNA binding transcription factor activity	Gene Ontology	GO:0051090	5	44	0.653147	0.789938	CREBZF|FOXB1|SGK3|FOXN1|ATF2	http://amigo.geneontology.org/cgi-bin/amigo/term_details?term=GO:0051090
brain development	Gene Ontology	GO:0007420	21	181	0.666026	0.803997	SEPP1|HMGCS1|BPTF|ATM|ROBO2|PLCB1|EPHA7|CTTNBP2|UBE3A|AK7|SLC7A11|BRCA2|CCNG1|NIPBL|MED1|BMPR2|MACROD2|NF1|SMARCA1|AATK|POMK	http://amigo.geneontology.org/cgi-bin/amigo/term_details?term=GO:0007420
inflammatory response	Gene Ontology	GO:0006954	36	307	0.672327	0.807968	NFATC3|STAB1|ITCH|HDAC9|SMAD1|NFKBIZ|MMP25|BMPR1B|C5AR1|TBK1|TLR3|MECOM|CIITA|PXK|UCN|C5|NOS2|VNN1|NAIP|CHUK|CYBB|TNIP3|SCUBE1|IL1RAP|CXCL11|CXCL10|KLRG1|F11R|TLR10|BDKRB2|S1PR3|NFAM1|TLR1|TLR6|TLR5|PRKD1	http://amigo.geneontology.org/cgi-bin/amigo/term_details?term=GO:0006954
response to virus	Gene Ontology	GO:0009615	13	114	0.672455	0.807968	CREBZF|IFIH1|DDX3X|TBK1|EIF2AK2|CHUK|MEF2C|OAS2|IFNAR1|CDK6|DDX60|RSAD2|DHX36	http://amigo.geneontology.org/cgi-bin/amigo/term_details?term=GO:0009615
T cell activation	Gene Ontology	GO:0042110	5	45	0.673097	0.807968	DLG1|IFNAR1|NEDD4|ZAP70|CD86	http://amigo.geneontology.org/cgi-bin/amigo/term_details?term=GO:0042110
innate immune response	Gene Ontology	GO:0045087	90	754	0.679153	0.813714	TRIM13|TNRC6B|TNRC6A|KITLG|C1RL|PIK3CA|MAP3K1|MAP3K7|ERBB3|CTSK|DDX3X|ERBB4|IFNE|NAIP|MDM2|KRAS|MASP1|PTEN|TLR1|TLR6|TLR5|LGR4|RASGRP1|TRIM31|PROS1|FRS2|RICTOR|RSAD2|NCKAP1|TANK|TLR3|C4BPA|JAK3|SIKE1|VNN1|CHUK|UBA7|DDX60|ITPR2|ITPR1|KLRG1|RPS6KA3|VAV3|MEF2C|MEF2A|RNF125|FGF22|TLR10|NFATC3|MRE11A|PELI1|TBK1|PELI2|TEC|CD86|C9|FGF18|C5|ART1|EGFR|PHLPP2|GAB1|SRPK2|LRRFIP1|SOS1|EIF2AK2|PRKACB|PRKD1|WA…	http://amigo.geneontology.org/cgi-bin/amigo/term_details?term=GO:0045087
gluconeogenesis	Gene Ontology	GO:0006094	5	46	0.692271	0.826343	SDS|PRKACB|PCK1|PPARGC1A|GPD2	http://amigo.geneontology.org/cgi-bin/amigo/term_details?term=GO:0006094
substantia nigra development	Gene Ontology	GO:0021762	5	46	0.692271	0.826343	CCDC14|ZNF148|POTEE|ZNF430|GNB4	http://amigo.geneontology.org/cgi-bin/amigo/term_details?term=GO:0021762
dephosphorylation	Gene Ontology	GO:0016311	6	55	0.69446	0.827415	DLG1|PTPRB|PHOSPHO1|DLGAP5|NANP|ALPI	http://amigo.geneontology.org/cgi-bin/amigo/term_details?term=GO:0016311
endosomal transport	Gene Ontology	GO:0016197	7	64	0.697456	0.829443	RASSF9|STAM2|KIAA1033|ZFYVE16|ALMS1|WASH2P|ABCA1	http://amigo.geneontology.org/cgi-bin/amigo/term_details?term=GO:0016197
lung development	Gene Ontology	GO:0030324	9	82	0.704612	0.835752	ACVR2B|DICER1|SP3|EGFR|NPHP3|BMPR1A|FGF18|WNT5A|ALDH1A2	http://amigo.geneontology.org/cgi-bin/amigo/term_details?term=GO:0030324
positive regulation of gene expression	Gene Ontology	GO:0010628	17	151	0.70537	0.835752	NCOA3|QKI|RDX|ANK3|PKD2|CD46|SMAD1|PRKAA1|WNT6|MEF2C|MED1|UCN|MDM2|KRAS|PLAG1|ALDH1A2|SRPK2	http://amigo.geneontology.org/cgi-bin/amigo/term_details?term=GO:0010628
positive regulation of protein kinase B signaling cascade	Gene Ontology	GO:0051897	8	74	0.7155	0.846191	TGFBR1|TEK|MTDH|EGFR|OSBPL8|RICTOR|AKR1C2|AKR1C3	http://amigo.geneontology.org/cgi-bin/amigo/term_details?term=GO:0051897
platelet activation	Gene Ontology	GO:0030168	23	204	0.72318	0.853699	RASGRP1|PROS1|STXBP3|P2RX1|FZD6|PIK3CA|DGKH|FGG|FGA|FGB|DGKE|FIGF|PRKCB|LEFTY2|LAMP2|ITPR2|PLA2G4A|ITPR1|GNAQ|SOS1|VAV3|GNA13|ABCC4	http://amigo.geneontology.org/cgi-bin/amigo/term_details?term=GO:0030168
lipid transport	Gene Ontology	GO:0006869	6	57	0.727523	0.856545	SORL1|GULP1|OSBPL8|APOBR|PLEKHA8|STARD4	http://amigo.geneontology.org/cgi-bin/amigo/term_details?term=GO:0006869
Rho protein signal transduction	Gene Ontology	GO:0007266	5	48	0.728263	0.856545	ARHGAP4|ARHGAP5|ARHGAP29|GNA13|CHUK	http://amigo.geneontology.org/cgi-bin/amigo/term_details?term=GO:0007266
transcription elongation from RNA polymerase II promoter	Gene Ontology	GO:0006368	7	67	0.742657	0.871874	CCNT2|ELL3|TAF4B|GTF2A1|CCNT1|ELL2|SETD2	http://amigo.geneontology.org/cgi-bin/amigo/term_details?term=GO:0006368
canonical Wnt receptor signaling pathway	Gene Ontology	GO:0060070	8	77	0.756393	0.882509	LRP6|TBL1XR1|DISC1|RYR2|PTEN|KDM6A|APC|WNT5A	http://amigo.geneontology.org/cgi-bin/amigo/term_details?term=GO:0060070
negative regulation of cell proliferation	Gene Ontology	GO:0008285	43	378	0.757023	0.882509	MTBP|SMAD4|ITGA1|KAT2B|PDS5B|GPLD1|RAPGEF2|FKTN|WNK2|AGT|ALDH1A2|DLG3|RARB|CYP1B1|AXIN2|CDC73|ZEB1|RBPJ|SKAP2|TNFRSF9|FGFBP1|CUL5|KMT2A|UTP20|ERBB4|TRIM24|REST|SMAD1|FRK|COL4A3|MYO16|MDM4|GATA1|PKD2|EIF2AK2|HNF4A|PTPN14|PTEN|STRN|CDK6|PBRM1|APC|SCIN	http://amigo.geneontology.org/cgi-bin/amigo/term_details?term=GO:0008285
regulation of blood pressure	Gene Ontology	GO:0008217	6	59	0.757987	0.882509	ERAP2|NPR3|ACSM3|GNB3|P2RX1|GCGR	http://amigo.geneontology.org/cgi-bin/amigo/term_details?term=GO:0008217
inner ear morphogenesis	Gene Ontology	GO:0042472	6	59	0.757987	0.882509	FZD6|SIX4|MYO6|INSIG2|INSIG1|USH1C	http://amigo.geneontology.org/cgi-bin/amigo/term_details?term=GO:0042472
response to unfolded protein	Gene Ontology	GO:0006986	5	50	0.761111	0.882509	UBXN4|CREBRF|DNAJB4|EDEM3|CREB3L3	http://amigo.geneontology.org/cgi-bin/amigo/term_details?term=GO:0006986
regulation of growth	Gene Ontology	GO:0040008	5	50	0.761111	0.882509	SOCS5|SOCS4|ZMAT3|LRP12|PHIP	http://amigo.geneontology.org/cgi-bin/amigo/term_details?term=GO:0040008
leukocyte migration	Gene Ontology	GO:0050900	12	113	0.761353	0.882509	CXADR|TEK|SOS1|SLC7A7|PROS1|SLC7A11|ITGAV|ATP1B1|YES1|PIK3CA|F11R|KRAS	http://amigo.geneontology.org/cgi-bin/amigo/term_details?term=GO:0050900
lipid catabolic process	Gene Ontology	GO:0016042	8	78	0.769056	0.888636	PLCB1|PLD1|DDHD1|DDHD2|PLA1A|PLCH1|PLCE1|PLB1	http://amigo.geneontology.org/cgi-bin/amigo/term_details?term=GO:0016042
post-translational protein modification	Gene Ontology	GO:0043687	22	201	0.769412	0.888636	PGAP1|PROS1|ALG10B|MANEA|B3GNT5|SEC23A|GCNT3|C1GALT1|SENP1|SEC24A|MAN2A1|SEC24B|MUC16|GALNT7|MAN1A1|MAN1A2|GALNT15|GALNT13|ARSK|MGAT4A|LMAN1|EDEM3	http://amigo.geneontology.org/cgi-bin/amigo/term_details?term=GO:0043687
sphingolipid metabolic process	Gene Ontology	GO:0006665	8	79	0.781238	0.900671	CERS6|ACER3|CERS4|PPM1L|ARSK|SPTLC3|PRKD1|SGPP1	http://amigo.geneontology.org/cgi-bin/amigo/term_details?term=GO:0006665
cell surface receptor signaling pathway	Gene Ontology	GO:0007166	17	160	0.78964	0.908724	BDKRB2|IL1R1|EGFR|TSPAN12|BIRC3|BIRC2|LEPR|IFNAR1|COL4A3|LIFR|MAGI1|OXTR|CXCL10|EDN2|KLRG1|C5|SEMA6A	http://amigo.geneontology.org/cgi-bin/amigo/term_details?term=GO:0007166
phototransduction, visible light	Gene Ontology	GO:0007603	9	89	0.791705	0.909468	AKR1B10|RDH5|ABCA4|RDH10|GPC5|PLB1|AKR1C4|AKR1C1|AKR1C3	http://amigo.geneontology.org/cgi-bin/amigo/term_details?term=GO:0007603
regulation of cell growth	Gene Ontology	GO:0001558	7	71	0.795191	0.911838	SGK3|SGK2|ITCH|TFRC|PLCE1|AGT|KIAA1109	http://amigo.geneontology.org/cgi-bin/amigo/term_details?term=GO:0001558
glucose transport	Gene Ontology	GO:0015758	6	62	0.798868	0.914419	SLC2A4|TPR|STXBP4|SORBS1|YES1|RANBP2	http://amigo.geneontology.org/cgi-bin/amigo/term_details?term=GO:0015758
oxidation-reduction process	Gene Ontology	GO:0055114	15	144	0.803425	0.9161	CYP24A1|CYP1B1|CYP2D6|STAB1|PAOX|AKR1C1|CYBB|SNCA|ABCC4|CLIC2|CYB561D2|NNT|IPCEF1|AKR1C2|AKR1C3	http://amigo.geneontology.org/cgi-bin/amigo/term_details?term=GO:0055114
platelet degranulation	Gene Ontology	GO:0002576	8	81	0.804171	0.9161	FIGF|PROS1|LEFTY2|LAMP2|ABCC4|FGG|FGA|FGB	http://amigo.geneontology.org/cgi-bin/amigo/term_details?term=GO:0002576
regulation of cyclin-dependent protein kinase activity	Gene Ontology	GO:0000079	5	53	0.804624	0.9161	CCNT1|PTEN|CCNT2|BLM|CCNG1	http://amigo.geneontology.org/cgi-bin/amigo/term_details?term=GO:0000079
Fc-epsilon receptor signaling pathway	Gene Ontology	GO:0038095	32	294	0.814611	0.925825	NFATC3|EGFR|GAB1|ITPR2|RASGRP1|TNRC6B|TNRC6A|MAP2K4|RICTOR|KITLG|PTEN|PIK3CA|TEC|FRS2|MAP3K7|CD86|FGF18|MALT1|ERBB3|ERBB4|CHUK|FER|PHLPP2|MDM2|ITPR1|KRAS|SOS1|TAB3|TAB2|VAV3|MAP3K1|FGF22	http://amigo.geneontology.org/cgi-bin/amigo/term_details?term=GO:0038095
negative regulation of catalytic activity	Gene Ontology	GO:0043086	6	64	0.823016	0.933722	CAND1|ARPP19|UGT1A8|PPP1R12A|UGT1A7|IQGAP1	http://amigo.geneontology.org/cgi-bin/amigo/term_details?term=GO:0043086
digestion	Gene Ontology	GO:0007586	5	55	0.82997	0.939949	AMY2B|AKR1B10|AKR1C1|AKR1C2|PPARGC1A	http://amigo.geneontology.org/cgi-bin/amigo/term_details?term=GO:0007586
positive regulation of MAPK cascade	Gene Ontology	GO:0043410	6	65	0.834196	0.941956	PELI2|CDON|DUSP19|GRM4|AGT|BNIP2	http://amigo.geneontology.org/cgi-bin/amigo/term_details?term=GO:0043410
sensory perception of sound	Gene Ontology	GO:0007605	12	121	0.836065	0.941956	PGAP1|FBXO11|GJB2|MYO6|MYO1A|OTOG|NIPBL|COL4A3|EYA4|CDH1|USH1C|GABRB3	http://amigo.geneontology.org/cgi-bin/amigo/term_details?term=GO:0007605
chromatin organization	Gene Ontology	GO:0006325	11	112	0.837199	0.941956	SIRT1|ZZZ3|MSL2|CLOCK|OGT|KAT2B|SATB1|KAT6B|ATXN7|KAT6A|ATF2	http://amigo.geneontology.org/cgi-bin/amigo/term_details?term=GO:0006325
visual perception	Gene Ontology	GO:0007601	20	193	0.837621	0.941956	FAM161A|EYA4|OCLM|CYP1B1|ABLIM1|RORB|RDH5|GLRB|CHM|BBS10|ABCA4|WDR36|RDH10|MYO9A|OPA1|HMCN1|ATXN7|ABCC6|NXNL2|RIMS1	http://amigo.geneontology.org/cgi-bin/amigo/term_details?term=GO:0007601
cell adhesion	Gene Ontology	GO:0007155	49	445	0.839363	0.942262	MYH10|AGGF1|HECTD1|STAB1|ERBB2IP|AEBP1|ITGA1|ITGB3BP|ITGA11|CD226|ARHGAP5|ABL2|CDH17|ALCAM|DSC2|DSC3|CASK|PCDHAC2|MAGI1|ITGB8|DSG2|MPDZ|SDK2|LAMA3|PGM5|DST|PKN2|SSX2IP|ATP1B1|FLRT1|COL4A3|ADAM22|MUC16|KITLG|LPP|F11R|PCDHA1|ROBO1|SCARB2|EDIL3|ROBO2|PPFIBP1|ITGAV|LMLN|DDR2|CDON|MYBPC3|APC|HAPLN3	http://amigo.geneontology.org/cgi-bin/amigo/term_details?term=GO:0007155
cellular nitrogen compound metabolic process	Gene Ontology	GO:0034641	19	185	0.843324	0.942413	TAT|KYNU|MTR|ACADSB|CBS|AASS|GCLC|PSME4|CSAD|CKMT1A|PAOX|ALDH6A1|IDO1|BCKDHB|DIO2|GPT|GLS|DBT|CPS1	http://amigo.geneontology.org/cgi-bin/amigo/term_details?term=GO:0034641
RNA splicing	Gene Ontology	GO:0008380	26	247	0.844093	0.942413	PRPF4B|PPP4R2|RBMXL1|CCAR1|KIAA1429|CPSF2|QKI|PPARGC1A|PRPF40A|PCF11|PTBP3|MBNL1|MBNL2|MBNL3|LUC7L3|SCAF11|THOC2|PAPOLA|SRPK2|SREK1|ZNF638|PRPF38B|RBM20|RNPC3|PPIG|SNRNP48	http://amigo.geneontology.org/cgi-bin/amigo/term_details?term=GO:0008380
positive regulation of cell proliferation	Gene Ontology	GO:0008284	47	429	0.844256	0.942413	AKR1C3|HSF4|BIRC6|EGFR|KRAS|PRKAA1|IL6ST|HIPK1|LIFR|CXCL10|ALDH1A2|CDC7|DLG1|ACER3|S1PR3|TTK|CD86|KDM4C|SRPK2|FGF18|AKR1C2|FGFBP1|CACUL1|EDN2|CNOT6|FIGF|POU3F2|SIRT1|SUZ12|ERBB4|MLXIPL|PHIP|NCCRP1|AR|FER|SLC25A27|CCPG1|MDM2|MDM4|YAP1|CNOT6L|GAREM|TGFBR1|ITGAV|PTEN|TRAF5|PBX1	http://amigo.geneontology.org/cgi-bin/amigo/term_details?term=GO:0008284
aging	Gene Ontology	GO:0007568	11	113	0.845378	0.942413	AGT|WRN|CIITA|RPS6KB1|CD86|PTEN|HMGCR|SNCA|UCP3|PDE4D|IREB2	http://amigo.geneontology.org/cgi-bin/amigo/term_details?term=GO:0007568
spermatid development	Gene Ontology	GO:0007286	5	57	0.852572	0.948783	FNDC3A|QKI|AFF4|DMC1|CEP57	http://amigo.geneontology.org/cgi-bin/amigo/term_details?term=GO:0007286
T cell receptor signaling pathway	Gene Ontology	GO:0050852	9	96	0.858277	0.950949	TAB2|ENAH|MAP3K7|CHUK|PTEN|ZAP70|PIK3CA|PDE4D|MALT1	http://amigo.geneontology.org/cgi-bin/amigo/term_details?term=GO:0050852
spermatogenesis	Gene Ontology	GO:0007283	37	346	0.858759	0.950949	LGR4|ZFX|CLOCK|SLC2A14|BIRC3|HSF2|MAP7|ROS1|NR6A1|IFT81|ASPM|CATSPER2|GMCL1|PCDHGA4|ELL3|DMC1|AQP7|SIRT1|BRCA2|STYX|SPAG9|KATNAL1|PMCH|UTP14C|SKIL|UBR2|MOV10L1|DUSP13|NR2C2|PCYT1B|EIF4G3|AK7|PIAS1|PLEKHA1|WIPF3|SPATA6|SPATA5	http://amigo.geneontology.org/cgi-bin/amigo/term_details?term=GO:0007283
response to lipopolysaccharide	Gene Ontology	GO:0032496	12	124	0.85897	0.950949	ACP5|RPS6KA3|PELI1|IDO1|CASP1|RPS6KB1|CHUK|C5AR1|FER|SNCA|NR1H4|CPS1	http://amigo.geneontology.org/cgi-bin/amigo/term_details?term=GO:0032496
humoral immune response	Gene Ontology	GO:0006959	5	58	0.862902	0.953655	MEF2C|RBPJ|IFNE|MEF2A|BCL2	http://amigo.geneontology.org/cgi-bin/amigo/term_details?term=GO:0006959
nervous system development	Gene Ontology	GO:0007399	29	278	0.867762	0.957376	DPF3|TMOD2|DPYSL4|FKTN|SEMA6A|MEF2C|TMEM41B|GMFB|PCDHAC2|FGF18|DYRK1A|MBNL1|VPS13A|APAF1|TTLL7|ERBB4|MTR|CHRM3|NAIP|GLRB|NR2C2|MYT1L|INTU|PCDHA1|SEMA5B|ROBO1|MBD5|GDA|ATXN3	http://amigo.geneontology.org/cgi-bin/amigo/term_details?term=GO:0007399
response to drug	Gene Ontology	GO:0042493	32	305	0.870593	0.958849	AQP7|PDE3A|SMAD1|ATR|MAP2K6|ABAT|FECH|XPO1|USP47|RPS6KB1|CD86|CDH1|LYST|HMGCS1|OXTR|CENPF|ABCA1|CHUK|CYBB|TNFRSF11B|PMS1|MDM2|SEMA3C|VAV3|ACSL1|MYO6|PTEN|SNCA|ABCC6|CPS1|SLC1A2|BCL2	http://amigo.geneontology.org/cgi-bin/amigo/term_details?term=GO:0042493
cell redox homeostasis	Gene Ontology	GO:0045454	5	59	0.872616	0.959098	KRIT1|TXNDC16|DNAJC10|TMX3|GCLC	http://amigo.geneontology.org/cgi-bin/amigo/term_details?term=GO:0045454
antigen processing and presentation of peptide antigen via MHC class I	Gene Ontology	GO:0002474	9	98	0.873812	0.959098	ERAP2|SEC23A|PSME4|HLA-F|ITGAV|CYBB|SEC24A|SEC24B|LNPEP	http://amigo.geneontology.org/cgi-bin/amigo/term_details?term=GO:0002474
cellular defense response	Gene Ontology	GO:0006968	5	60	0.88174	0.962854	ZNF148|KLRC3|C5AR1|KLRG1|VEZF1	http://amigo.geneontology.org/cgi-bin/amigo/term_details?term=GO:0006968
hemopoiesis	Gene Ontology	GO:0030097	5	60	0.88174	0.962854	L3MBTL1|BRCA2|BMI1|ZNF160|TWSG1	http://amigo.geneontology.org/cgi-bin/amigo/term_details?term=GO:0030097
response to estrogen stimulus	Gene Ontology	GO:0043627	5	60	0.88174	0.962854	BRCA1|TEK|CRIPAK|ABCC2|TNFRSF11B	http://amigo.geneontology.org/cgi-bin/amigo/term_details?term=GO:0043627
negative regulation of endopeptidase activity	Gene Ontology	GO:0010951	8	90	0.885304	0.965102	RECK|BIRC6|PROS1|CAST|COL4A3|SERPINI1|SPINK5|AGT	http://amigo.geneontology.org/cgi-bin/amigo/term_details?term=GO:0010951
cellular response to tumor necrosis factor	Gene Ontology	GO:0071356	5	61	0.8903	0.966252	NPNT|NFE2L2|SIRT1|CHUK|PPARGC1A	http://amigo.geneontology.org/cgi-bin/amigo/term_details?term=GO:0071356
regulation of apoptotic process	Gene Ontology	GO:0042981	16	166	0.890699	0.966252	BRCA1|IFIH1|TRAF5|CASP1|TRIM24|PSME4|BIRC3|BIRC2|ALX4|APPL1|MALT1|WRN|SKIL|DAPK2|APAF1|NEXN	http://amigo.geneontology.org/cgi-bin/amigo/term_details?term=GO:0042981
synaptic transmission	Gene Ontology	GO:0007268	41	389	0.890881	0.966252	ABAT|GABBR1|KCNA7|GLS|DLG1|DLG3|GRIP2|AKAP5|NCALD|PDE7B|PCDHB14|GRM4|SLC6A12|RIMS1|PLCB1|SLC38A1|KCNJ16|SLC38A2|PRKCB|GLRB|GNB3|PMCH|HOMER1|MDM2|GABRB3|KCNJ2|RPS6KA3|LRP6|GRIK2|MYO6|GRM1|CACNG8|GNG7|ABCC9|CHRND|PRKACB|GNAL|CACNG3|CACNG4|ATXN3|SLC1A2	http://amigo.geneontology.org/cgi-bin/amigo/term_details?term=GO:0007268
glucose metabolic process	Gene Ontology	GO:0006006	11	120	0.89397	0.967964	PGM2L1|PCK1|PIK3CA|PGM5|PFKFB2|PRKAA1|PHKB|PDK1|AGL|PDK4|PRKACB	http://amigo.geneontology.org/cgi-bin/amigo/term_details?term=GO:0006006
potassium ion transport	Gene Ontology	GO:0006813	7	82	0.897707	0.970371	KCNJ2|KCNJ16|ATP1B1|SLC12A6|ABCC9|SLC12A2|SLC12A8	http://amigo.geneontology.org/cgi-bin/amigo/term_details?term=GO:0006813
epithelial cell differentiation	Gene Ontology	GO:0030855	6	73	0.904434	0.972588	PTER|VIL1|AKR1C2|SPINK5|AKR1C1|F11R	http://amigo.geneontology.org/cgi-bin/amigo/term_details?term=GO:0030855
positive regulation of type I interferon production	Gene Ontology	GO:0032481	5	63	0.905827	0.972588	MRE11A|DHX36|CHUK|TBK1|LRRFIP1	http://amigo.geneontology.org/cgi-bin/amigo/term_details?term=GO:0032481
pattern specification process	Gene Ontology	GO:0007389	5	63	0.905827	0.972588	FOXP2|FOXB1|ZEB1|FOXN1|RNF111	http://amigo.geneontology.org/cgi-bin/amigo/term_details?term=GO:0007389
negative regulation of inflammatory response	Gene Ontology	GO:0050728	5	63	0.905827	0.972588	ACP5|TEK|RORA|UACA|C1QTNF3	http://amigo.geneontology.org/cgi-bin/amigo/term_details?term=GO:0050728
mRNA export from nucleus	Gene Ontology	GO:0006406	5	64	0.912844	0.978484	FYTTD1|THOC2|SMG1|CPSF2|UPF2	http://amigo.geneontology.org/cgi-bin/amigo/term_details?term=GO:0006406
T cell costimulation	Gene Ontology	GO:0031295	6	75	0.917348	0.98167	MAP3K8|PIK3CA|CD86|RICTOR|TNFRSF13C|YES1	http://amigo.geneontology.org/cgi-bin/amigo/term_details?term=GO:0031295
interferon-gamma-mediated signaling pathway	Gene Ontology	GO:0060333	5	65	0.919399	0.981852	CIITA|GBP2|OAS2|HLA-F|PIAS1	http://amigo.geneontology.org/cgi-bin/amigo/term_details?term=GO:0060333
rRNA processing	Gene Ontology	GO:0006364	8	96	0.922113	0.981852	SIRT1|DIS3|WDR36|HEATR1|UTP14C|NOL8|UTP20|PAPD5	http://amigo.geneontology.org/cgi-bin/amigo/term_details?term=GO:0006364
protein glycosylation	Gene Ontology	GO:0006486	8	96	0.922113	0.981852	GALNT16|B3GNT5|GALNTL6|COG3|OAS2|GALNT15|TSPAN8|GALNT7	http://amigo.geneontology.org/cgi-bin/amigo/term_details?term=GO:0006486
defense response	Gene Ontology	GO:0006952	5	66	0.925513	0.983837	CD74|TLR1|FOXN1|APAF1|MALT1	http://amigo.geneontology.org/cgi-bin/amigo/term_details?term=GO:0006952
defense response to bacterium	Gene Ontology	GO:0042742	8	98	0.931877	0.987916	NOS2|TMF1|IFNE|TLR3|TLR6|STAB1|LYST|RBPJ	http://amigo.geneontology.org/cgi-bin/amigo/term_details?term=GO:0042742
response to ethanol	Gene Ontology	GO:0045471	7	88	0.932432	0.987916	ABAT|SLC2A4|RPS6KB1|BIRC2|PTEN|HMGCR|FECH	http://amigo.geneontology.org/cgi-bin/amigo/term_details?term=GO:0045471
elevation of cytosolic calcium ion concentration	Gene Ontology	GO:0007204	9	110	0.940273	0.994474	BDKRB2|LRP6|S1PR3|CCL28|C5AR1|PLCE1|GNA13|OXTR|EDN2	http://amigo.geneontology.org/cgi-bin/amigo/term_details?term=GO:0007204
actin cytoskeleton organization	Gene Ontology	GO:0030036	12	140	0.941725	0.994474	FGD4|FGD6|GAS2L3|DIAPH2|MAP3K1|ROCK2|EPB41|SSH2|NF1|MON2|ATXN3|KRAS	http://amigo.geneontology.org/cgi-bin/amigo/term_details?term=GO:0030036
nucleotide-excision repair	Gene Ontology	GO:0006289	5	70	0.946041	0.995809	RFC1|BRCA2|SLC30A9|ATXN3|DCLRE1A	http://amigo.geneontology.org/cgi-bin/amigo/term_details?term=GO:0006289
negative regulation of cell growth	Gene Ontology	GO:0030308	10	122	0.947576	0.995809	SERTAD2|DDX3X|SMAD4|HNF4A|SIRT1|APBB2|ENPP1|BMPR2|AGT|BCL2	http://amigo.geneontology.org/cgi-bin/amigo/term_details?term=GO:0030308
GTP catabolic process	Gene Ontology	GO:0006184	12	142	0.948283	0.995809	RAB8B|RAP2C|RAP2A|RHOQ|ATL2|ATL1|TRIM23|GNB3|DNM3|OPA1|ARHGAP5|KRAS	http://amigo.geneontology.org/cgi-bin/amigo/term_details?term=GO:0006184
organ morphogenesis	Gene Ontology	GO:0009887	7	92	0.949386	0.995809	ELN|ONECUT2|ABLIM1|TLE2|PBX1|FOXN1|SEMA6A	http://amigo.geneontology.org/cgi-bin/amigo/term_details?term=GO:0009887
cytokine-mediated signaling pathway	Gene Ontology	GO:0019221	21	229	0.950756	0.995809	SOCS5|ZNF675|EDN2|ARIH1|EIF4G3|GBP2|IFNE|OAS2|NEDD4|HLA-F|IL6ST|KPNA7|UBA7|PIAS1|FER|LIFR|IFNAR1|CIITA|KRAS|RANBP2|TPR	http://amigo.geneontology.org/cgi-bin/amigo/term_details?term=GO:0019221
positive regulation of peptidyl-tyrosine phosphorylation	Gene Ontology	GO:0050731	5	72	0.954252	0.99784	CD74|KITLG|AGT|RICTOR|GATA1	http://amigo.geneontology.org/cgi-bin/amigo/term_details?term=GO:0050731
lipid metabolic process	Gene Ontology	GO:0006629	13	155	0.957258	0.998878	HMGCS1|CPNE3|HNF4A|PPARA|PDE3A|PLA1A|NPHP3|GDPD1|PLB1|PTGDS|UCP3|TTPA|GPCPD1	http://amigo.geneontology.org/cgi-bin/amigo/term_details?term=GO:0006629
endoplasmic reticulum unfolded protein response	Gene Ontology	GO:0030968	6	84	0.958362	0.998878	MBTPS2|NFE2L2|EIF2AK2|YOD1|DNAJC3|DERL3	http://amigo.geneontology.org/cgi-bin/amigo/term_details?term=GO:0030968
female pregnancy	Gene Ontology	GO:0007565	6	86	0.964481	1	IDO1|OXTR|LNPEP|UCN|HPGD|BCL2	http://amigo.geneontology.org/cgi-bin/amigo/term_details?term=GO:0007565
chemotaxis	Gene Ontology	GO:0006935	9	118	0.965291	1	PLD1|CCL28|CMTM8|C5AR1|FER|CXCL11|CXCL10|CMTM1|C5	http://amigo.geneontology.org/cgi-bin/amigo/term_details?term=GO:0006935
protein folding	Gene Ontology	GO:0006457	15	179	0.96695	1	FKBP7|GRPEL2|TMX3|HSP90B2P|FKBP11|TUBB4A|ERP27|DNAJB4|CLGN|NKTR|LMAN1|EDEM3|PPIL6|PPIG|RANBP2	http://amigo.geneontology.org/cgi-bin/amigo/term_details?term=GO:0006457
positive regulation of cell migration	Gene Ontology	GO:0030335	10	130	0.969137	1	SPAG9|ONECUT2|EGFR|ITGAV|PTP4A1|VIL1|FER|ARHGAP5|APC|SYNE2	http://amigo.geneontology.org/cgi-bin/amigo/term_details?term=GO:0030335
G1/S transition of mitotic cell cycle	Gene Ontology	GO:0000082	12	151	0.970444	1	POLA1|RBBP8|ORC2|RPS6KB1|RB1|CDC7|PPAT|CDK6|CACUL1|CUL5|USP37|MCM8	http://amigo.geneontology.org/cgi-bin/amigo/term_details?term=GO:0000082
nucleobase-containing small molecule metabolic process	Gene Ontology	GO:0055086	5	78	0.972513	1	GDA|PPAT|RRM2B|DPYD|CAT	http://amigo.geneontology.org/cgi-bin/amigo/term_details?term=GO:0055086
antigen processing and presentation of exogenous peptide antigen via MHC class I	Gene Ontology	GO:0042590	5	79	0.974799	1	LNPEP|CYBB|PSME4|HLA-F|ITGAV	http://amigo.geneontology.org/cgi-bin/amigo/term_details?term=GO:0042590
small molecule metabolic process	Gene Ontology	GO:0044281	153	1413	0.976292	1	PCK1|MUT|GSTA4|IDI1|IPMK|AGL|PI4K2B|GGPS1|SLC25A16|AGT|SQLE|TAT|CERS4|CERS6|PIK3CA|FIG4|PRKACB|SPTLC3|NNT|ETNK1|ALOX5|ENPP1|IMPA1|PIK3C2A|SEC24A|TPR|HMGCR|SEC24B|GPT|AKAP5|PCYT1B|MBTPS2|PLD1|SLC2A4|CSAD|EPT1|PPIP5K2|GNG7|PIP5K1B|NOSTRIN|DBT|HMMR|ACSL1|MED1|PTGDS|CYP2U1|CPS1|PANK1|CYP2D6|PTEN|CHD9|PPM1L|MLXIPL|TIAM2|PLCH1|RRM2B|NCOR1|DIO2|DSEL|PLCB1|PRKAB2|PIKFYVE|NUDT3|SLC26A2|INSIG2|PPARA|RFK|IT…	http://amigo.geneontology.org/cgi-bin/amigo/term_details?term=GO:0044281
neuropeptide signaling pathway	Gene Ontology	GO:0007218	7	102	0.976355	1	PKD1L2|GLRB|NPFFR1|PMCH|RAPGEF2|NXPH3|UCN	http://amigo.geneontology.org/cgi-bin/amigo/term_details?term=GO:0007218
cellular calcium ion homeostasis	Gene Ontology	GO:0006874	5	80	0.976908	1	PRKCB|DRD4|RYR2|GRIK2|C5	http://amigo.geneontology.org/cgi-bin/amigo/term_details?term=GO:0006874
G-protein coupled receptor signaling pathway	Gene Ontology	GO:0007186	27	317	0.989712	1	GPR55|FRS2|GPR75|RAPGEF2|AGT|OPN3|AKR1C2|AKR1C3|GPR180|RGS7|LANCL1|S1PR3|GRM4|UCN|XPR1|GRM1|C5|ARHGEF12|CHRM3|GNB3|CXCL10|BDKRB2|GNAQ|GNAZ|GNG7|ABCA1|GPSM2	http://amigo.geneontology.org/cgi-bin/amigo/term_details?term=GO:0007186
glycosaminoglycan metabolic process	Gene Ontology	GO:0030203	7	117	0.993093	1	HMMR|DSEL|HS2ST1|SLC26A2|UST|GPC5|GLCE	http://amigo.geneontology.org/cgi-bin/amigo/term_details?term=GO:0030203
gene expression	Gene Ontology	GO:0010467	64	672	0.993189	1	TEAD1|SPCS3|SMAD4|MED23|FMN1|KAT2B|USP9X|MED1|TNRC6B|TNRC6A|UPF2|CCNT1|CCAR1|NR1D2|CCNT2|CPSF2|NCOR1|PAN3|TNPO1|SMG1|NR6A1|RBPJ|EDA|RORC|RORB|MKL2|PCF11|TRIM33|TAF4B|MED13|MED14|NR5A2|RNF111|NR1H4|CNOT1|CNOT6|RNMT|XPO1|NR3C1|RBL1|PSME4|RORA|NR2C2|DCP2|RARB|SKIL|PPARA|MAML2|IGF2BP3|GTF2A1|PAPOLA|YAP1|CNOT6L|DIS3|DICER1|BDP1|HNF4A|DDX6|NR2C1|XRN1|POU2F1|TFDP2|AR|ZBTB25	http://amigo.geneontology.org/cgi-bin/amigo/term_details?term=GO:0010467
cell-cell signaling	Gene Ontology	GO:0007267	18	237	0.994001	1	CXCL10|ASH1L|TEK|STAB1|TNFSF10|NUDT3|GJB2|CD86|PCSK1|LNPEP|AR|FGFBP1|DLGAP5|CXCL11|FGF18|AGT|GAL3ST4|GATA1	http://amigo.geneontology.org/cgi-bin/amigo/term_details?term=GO:0007267
viral reproduction	Gene Ontology	GO:0016032	46	555	0.999384	1	RANBP2|IFIH1|KAT2B|IL6ST|GTF2A1|CCNT1|BNIP3L|CBX5|CCNT2|RSAD2|XPO1|TNPO1|HCFC2|TBK1|IDE|UBE3A|RB1|CD86|TAF4B|TFRC|MAGI3|F11R|RBM15|CUL5|MPDZ|RNMT|DLG1|SIRT1|DDX3X|RBL1|PSME4|CD46|TRIM23|TPR|SATB1|MDM2|ATF7IP|POLA1|CXADR|RAB11FIP4|EIF4G3|FBXL2|COPB1|IPO7|FAM111A|PDZD8	http://amigo.geneontology.org/cgi-bin/amigo/term_details?term=GO:0016032
carbohydrate metabolic process	Gene Ontology	GO:0005975	25	354	0.999668	1	DSEL|AGL|HS2ST1|HHIPL2|ME1|GCNT3|GK5|PHKB|NANP|RANBP2|HMMR|AMY2B|PGM5|GLB1L|SLC26A2|TPR|GLCE|GALNT7|SLC2A4|PFKFB2|PCK1|UST|MGAT4A|PRKACB|GPC5	http://amigo.geneontology.org/cgi-bin/amigo/term_details?term=GO:0005975
mRNA metabolic process	Gene Ontology	GO:0016071	13	224	0.999699	1	XPO1|PAN3|CNOT6L|TNPO1|SMG1|DCP2|PSME4|DDX6|DIS3|XRN1|UPF2|CNOT1|CNOT6	http://amigo.geneontology.org/cgi-bin/amigo/term_details?term=GO:0016071
cellular metabolic process	Gene Ontology	GO:0044237	5	142	0.99995	1	PDK1|NNT|UCP3|ADHFE1|PDK4	http://amigo.geneontology.org/cgi-bin/amigo/term_details?term=GO:0044237
cellular protein metabolic process	Gene Ontology	GO:0044267	39	530	0.999954	1	PGAP1|GRPEL2|SPCS3|PCSK1|PROS1|ALG10B|MANEA|DNAJC3|B3GNT5|SLC30A6|SEC23A|GCNT3|MMP13|AGT|C1GALT1|TUBB4A|PIKFYVE|MBTPS2|SENP1|GALNT15|SEC24A|MAN2A1|SEC24B|MUC16|GALNT7|MAN1A1|MAN1A2|EXOC1|EXOC6|GALNT13|EXOC5|EXOC8|ARSK|BBS10|BBS12|MGAT4A|LMAN1|KIF5B|EDEM3	http://amigo.geneontology.org/cgi-bin/amigo/term_details?term=GO:0044267
RNA metabolic process	Gene Ontology	GO:0016070	13	247	0.999957	1	PAN3|DCP2|CNOT6L|DIS3|SMG1|PSME4|XPO1|DDX6|TNPO1|XRN1|UPF2|CNOT1|CNOT6	http://amigo.geneontology.org/cgi-bin/amigo/term_details?term=GO:0016070
nuclear mRNA splicing, via spliceosome	Gene Ontology	GO:0000398	6	167	0.999984	1	USP49|PRPF4B|PAPOLA|PCF11|CCAR1|CPSF2	http://amigo.geneontology.org/cgi-bin/amigo/term_details?term=GO:0000398
Fc-gamma receptor signaling pathway involved in phagocytosis	Gene Ontology	GO:0038096	8	201	0.999991	1	PIK3CA|VAV3|ITPR2|YES1|WIPF3|ITPR1|NCKAP1|WASL	http://amigo.geneontology.org/cgi-bin/amigo/term_details?term=GO:0038096
complement activation, classical pathway	Gene Ontology	GO:0006958	5	161	0.999994	1	C4BPA|C9|CD46|C1RL|C5	http://amigo.geneontology.org/cgi-bin/amigo/term_details?term=GO:0006958
immune response	Gene Ontology	GO:0006955	30	476	0.999997	1	CD74|TNFSF10|HLA-F|TLR10|BMPR1A|C5AR1|MARCH1|IL1R1|CIITA|TLR1|CD86|DPP8|CCL28|OAS2|ZAP70|TGFBR3|GBP2|CHUK|ENPP1|RAG1|IL1RAP|CXCL11|CXCL10|ZEB1|SEMA3C|EDA|PRG4|TLR6|TCF12|HLA-DMA	http://amigo.geneontology.org/cgi-bin/amigo/term_details?term=GO:0006955
regulation of immune response	Gene Ontology	GO:0050776	5	213	1	1	CDH1|CD226|KLRG1|HLA-F|CXADR	http://amigo.geneontology.org/cgi-bin/amigo/term_details?term=GO:0050776
translation	Gene Ontology	GO:0006412	5	259	1	1	IGF2BP3|EIF2AK2|EGFR|CPEB3|SPCS3	http://amigo.geneontology.org/cgi-bin/amigo/term_details?term=GO:0006412

## Sheet: Table S6-2
Table S6 GO terms of upregulated genes after FSCN1-KD
GO molecular function terms
#Term	Database	ID	Input number	Background number	P-Value	Corrected P-Value	Input	Hyperlink
metal ion binding	Gene Ontology	GO:0046872	360	1932	0	0	CPQ|ZNF791|ZNF708|SMG1|ZNF700|ZFYVE16|ZNF704|ZC3H14|CDC42BPA|ZNF680|SP3|SP4|ZNF833P|ERI1|ZSCAN12|ZNF773|ZNF770|ZNF195|ITGA1|RC3H2|IMPAD1|ZNF451|TANK|ZNF519|ZNF510|ZNF514|NRXN3|ZNF224|ZC2HC1A|ZEB1|ITGAV|PPTC7|CBS|WDFY3|ZNF429|SMAD9|SMAD4|SMAD5|SMAD1|ZNF831|AKAP13|POLK|POLI|CDC7|RIMS1|HERC2P3|ZNF83|ZNF81|ZNF84|GEN1|PDE10A|ZNF639|ZNF736|ZNF737|ZNF630|PRKD1|PRKD3|CAT|ZNF497|ZNF493|ZNF780A|MOB1A|MOB1B…	http://amigo.geneontology.org/cgi-bin/amigo/term_details?term=GO:0046872
DNA binding	Gene Ontology	GO:0003677	350	1718	0	0	ZFX|OTUD7A|ZNF708|ZNF700|ZMYM6|JRKL|ZMYM4|WRN|ZNF680|SP4|GATA1|ZNF675|KLLN|ZNF429|AHR|ZSCAN12|ZNF773|ZNF770|ZNF195|PDS5B|RC3H2|DENND4A|BAZ2B|PEG10|ZZZ3|ZNF451|BACH1|ZNF519|ZNF510|ZNF514|ZNF221|ZNF224|CXXC4|BLM|PPARA|ZDHHC1|HLF|ATXN1|SMAD9|SMAD4|NCOA2|CIITA|LCOR|SETX|ZNF83|ZNF81|ZNF84|ZNF844|ZNF736|ARID5B|RLF|SETDB2|PBRM1|IFIH1|GEN1|ZNF497|ZNF493|MITF|ZNF780A|ZNF12|ZNF121|KLF3|RYBP|ZNF644|KLF9|KLF…	http://amigo.geneontology.org/cgi-bin/amigo/term_details?term=GO:0003677
ATP binding	Gene Ontology	GO:0005524	267	1513	7.39997e-12	5.84598e-10	RAD17|ZRANB3|IPMK|PRPF4B|PLK4|GCLC|HIPK3|PKDCC|ACSM3|PI4K2B|HIPK4|ROS1|EEF2K|MAP3K8|SMG1|SMCHD1|MAP3K2|PIK3CA|TBCK|MAP3K1|MAP3K7|BTAF1|OAS2|MAGI3|MAGI1|TEX14|DYRK1A|ABCD3|TAOK3|CDC42BPA|ERBB3|DDX3X|HSP90B2P|WRN|SCYL2|WNK1|NAIP|YTHDC2|IFIH1|ENPP1|CSNK1G3|PIK3C2A|TPR|SGK494|ATP2B1|PMS1|STK17B|PNCK|MAPK15|TOP2B|KIF5B|ACSL1|HIPK1|PIP5KL1|PPIP5K2|DDX6|STARD9|BMPR2|PIP5K1B|MYO5C|DGKE|CPS1|KIF11|ICK|RPS…	http://amigo.geneontology.org/cgi-bin/amigo/term_details?term=GO:0005524
protein binding	Gene Ontology	GO:0005515	859	6071	2.29962e-11	1.36252e-09	ZDHHC17|AGL|UFL1|ZCCHC11|IL6ST|HIPK1|IFNAR1|CD226|ANKIB1|AGT|DLG1|BLOC1S6|DLG3|SMG1|CDC73|PIK3CA|ZFYVE16|ALMS1|APBB2|ZC3H14|RNF111|ABCD3|YAP1|CDC42BPA|ARHGEF12|LARP7|WRN|SP3|PPP2R2B|USP33|BDKRB2|MON2|OPA1|CXCL11|MUC16|GATA1|TRAPPC8|ZNF675|AKAP7|TUBB4A|TRAPPC2|ZFC3H1|USP34|PTEN|SBF2|CEP70|TCF12|CCDC141|TOP2A|PAIP2B|TNKS|LGR4|EIF2AK2|ITGA1|PDS5A|PDS5B|PUM2|GABBR1|BAZ2B|PEG10|XPO1|MPDZ|ZNF451|TANK|X…	http://amigo.geneontology.org/cgi-bin/amigo/term_details?term=GO:0005515
nucleic acid binding	Gene Ontology	GO:0003676	168	896	1.03633e-09	4.91222e-08	ZDBF2|ZCCHC11|ZXDB|TNRC6A|ZXDA|ZNF141|TRMT11|ZNF708|ZNF383|ZNF382|ZNF354B|ZNF148|ZNF700|ZFP1|ZNF782|ZNF578|ZFP62|RNASE4|CREB5|SP3|R3HDM1|R3HDM2|ENPP1|ZNF675|RBM47|ZNF443|ZNF844|ZNF845|ZNF429|ZKSCAN1|XRN1|ZNF569|ZNF567|ZNF566|ZNF564|ZNF773|ZNF770|ZNF833P|ZNF224|CELF6|ZFP14|CELF2|RBBP6|DEK|ZNF852|MATR3|ZNF850|RBAK|CCAR1|SHPRH|DHX36|ZNF169|CHD2|ZNF160|ZBTB8A|MKL2|ZNF585A|ZBTB38|ZNF519|VEZF1|SMARCAD1…	http://amigo.geneontology.org/cgi-bin/amigo/term_details?term=GO:0003676
zinc ion binding	Gene Ontology	GO:0008270	219	1259	2.79796e-09	1.10519e-07	BPTF|ZDBF2|TRIM13|CPM|ZRANB3|FBXO11|CPD|ZCCHC11|MARCH7|VPS8|MARCH1|ANKIB1|LPP|MDM2|OTUD7A|ADAMTS4|ADAMTS6|ZNF146|MAP3K1|RORC|MIB1|WHSC1L1|OAS2|MYCBP2|PHC3|RNF111|ZNF184|GATA1|SETDB2|BRCA1|ZMYM6|ZMYM4|BARD1|TRIM24|RORA|TRIM23|BAZ1A|NR2C1|SEC24A|SEC24B|UBR3|UBR2|UBR1|USP33|MDM4|UBR5|RNF19A|ZNF675|PCGF5|DZIP3|MBTD1|PTER|RNF183|RNF182|L3MBTL1|TRIM6-TRIM34|UTRN|RNF217|TNKS|ERAP2|ZNF195|PAPLN|MMP11|MSL…	http://amigo.geneontology.org/cgi-bin/amigo/term_details?term=GO:0008270
ubiquitin-protein ligase activity	Gene Ontology	GO:0004842	66	270	8.31318e-09	2.81461e-07	HECTD2|DTX3L|TRIM13|HECTD1|UBE3A|ITCH|WWP1|TRIM33|BIRC6|FBXO11|BIRC3|BIRC2|RC3H1|XIAP|RC3H2|TRIM59|SHPRH|UBR1|TRIM9|HACE1|PELI1|TTC3|BARD1|NEDD4|MIB1|FBXL2|LTN1|MYCBP2|FBXO25|RNF111|TRIM36|PJA2|RLIM|MALT1|BRCA1|HERC2P3|KLHL13|TRAF5|ARIH1|LNX1|TRIM24|TRIM37|RNF43|TRIM23|HERC1|HERC3|RAG1|UBR3|UBR2|MDM2|RNF217|UBR5|KLHL9|DZIP3|G2E3|FEM1B|RNF168|RBBP6|RNF182|WDSUB1|ANAPC4|FBXO30|HECW2|MARCH1|RNF125|T…	http://amigo.geneontology.org/cgi-bin/amigo/term_details?term=GO:0004842
GTPase activator activity	Gene Ontology	GO:0005096	40	134	2.33742e-08	6.92462e-07	RABGAP1|SRGAP3|CHN2|FAM13B|FAM13A|IQGAP1|GAPVD1|AXIN2|ECT2|ARHGAP42|ARHGEF6|TIAM2|ARHGAP20|ARHGAP21|RGS7|GARNL3|NF1|ARHGAP24|ARHGAP28|RALGAPA1|RALGAPA2|PLCB1|ARHGEF12|RAB3GAP2|ARHGAP11B|RGS22|CHM|RASA4|DEPDC1B|BNIP2|RGS17|SIPA1L2|GNAQ|VAV3|ARHGAP32|DEPDC1|ARHGAP12|ARHGAP11A|MYO9A|ARHGAP18	http://amigo.geneontology.org/cgi-bin/amigo/term_details?term=GO:0005096
protein serine/threonine kinase activity	Gene Ontology	GO:0004674	80	361	2.68249e-08	7.06388e-07	ALPK1|MAP4K3|RPS6KC1|MAP4K5|CDKL1|HIPK4|PRPF4B|PLK4|MAP3K7|HIPK3|BMPR1A|HIPK1|AKT3|ATR|TGFBR1|SLK|MAP2K4|TLK1|CDC7|EEF2K|MAP3K8|CDK19|SMG1|NEK3|TBK1|SIK2|CDKL5|PIK3CA|ATM|MASTL|UHMK1|CASK|TTK|CPNE3|MAPK6|CDC42BPA|DYRK1A|PRKCI|KNDC1|DAPK2|PKN2|MARK1|ULK2|ACVR2B|WNK1|RPS6KL1|RPS6KB1|WNK2|MYLK4|PRKCB|PDIK1L|PRKAA2|ICK|CSNK1G3|NEK2|TRPM7|SGK494|CLK1|TTBK2|PNCK|STK17B|TAOK1|LATS1|SRPK2|TAOK3|RPS6KA3|S…	http://amigo.geneontology.org/cgi-bin/amigo/term_details?term=GO:0004674
sequence-specific DNA binding transcription factor activity	Gene Ontology	GO:0003700	177	1053	1.12596e-06	2.66853e-05	HSF2|HSF4|AHCTF1|TBX20|SLC30A9|MKL2|ZXDA|CERS6|CERS4|ZNF383|ZNF146|SIX4|ZNF148|RBPJ|RORC|RORB|RORA|ZFP3|ZNF782|TAF4B|ZNF260|SMAD5|CREBRF|DMTF1|CREB5|SP4|NR2C2|NR2C1|SNAI3|FOXH1|GATA1|NFAT5|RFX3|ZKSCAN1|ZKSCAN2|ELK4|TCF12|ZKSCAN8|ZNF37A|ZNF770|ZBTB25|FOXP2|NFATC3|ADNP|GLIS3|ZFP14|ZNF75D|KMT2A|HIF1A|ARID4A|L3MBTL1|ZNF600|ZNF605|AHR|BACH1|AFF4|AFF1|ZNF585A|ZBTB38|NR5A2|ZNF397|NR1H4|ZNF514|ZNF281|CRE…	http://amigo.geneontology.org/cgi-bin/amigo/term_details?term=GO:0003700
protein kinase activity	Gene Ontology	GO:0004672	62	283	1.46101e-06	3.14782e-05	MAP4K3|MAP3K1|MAP4K5|TEX14|SCYL2|PRKAA2|PRKAA1|TEK|HIPK3|RPS6KC1|PKDCC|AKT3|ATR|MAP2K6|MAP2K4|ABL2|ADRBK2|CDC7|EEF2K|MAP3K8|CDK19|SMG1|NEK3|TBK1|FASTKD1|CDKL5|TEC|CDKL1|MAP3K7|CASK|PXK|SRPK2|PAN3|DYRK1A|TAOK3|DAPK2|PRKCI|ERBB3|TGFBR1|RPS6KL1|RPS6KB1|TRIM24|PRPF4B|PKN2|CHUK|CSNK1G3|NEK2|SGK494|LTK|SGK3|STK17B|TAOK1|POMK|RPS6KA3|TBCK|EIF2AK2|ROCK2|PDK1|MAP3K2|PDK4|PRKACB|ULK4	http://amigo.geneontology.org/cgi-bin/amigo/term_details?term=GO:0004672
chromatin binding	Gene Ontology	GO:0003682	71	341	1.89979e-06	3.75209e-05	FOXP2|MEIOB|POLA1|NFATC3|MYSM1|SMAD4|PHF21A|ASH1L|PRKAA1|CCNT1|MED1|SLC30A9|MYBL1|L3MBTL1|CBX5|WDHD1|MEOX1|NCOR1|ADNP|NCOA2|TP63|MITF|NCOA1|CHD6|RBPJ|MLH3|PRKCB|NIPBL|ZNF431|SUZ12|BDP1|FANCM|TOP2B|DMTF1|TOP2A|HELLS|KMT2A|MIER3|ZZZ3|NCOA3|TRIM24|CENPF|IFT74|WAC|REST|PRKAA2|SP3|AR|TPR|SATB1|MIER1|ATRX|EGFR|ZEB1|GABPA|YAP1|MIS18BP1|RNF168|MEF2C|MEF2A|ZKSCAN2|TOX3|MBD5|ELK4|PBRM1|NSD1|ATXN7|KAT6A|ATF…	http://amigo.geneontology.org/cgi-bin/amigo/term_details?term=GO:0003682
helicase activity	Gene Ontology	GO:0004386	22	65	3.37823e-06	6.15877e-05	IFIH1|ZRANB3|HELZ|DQX1|SMARCA1|SHPRH|SMARCA5|DHX36|DNA2|CHD9|SMARCAD1|HELLS|DDX3X|WRN|BLM|CHD2|ATRX|BTAF1|MCM8|DHX40|DDX6|HLTF	http://amigo.geneontology.org/cgi-bin/amigo/term_details?term=GO:0004386
guanyl-nucleotide exchange factor activity	Gene Ontology	GO:0005085	26	92	1.90496e-05	0.000322482	RASGRP3|DOCK8|RASGRP1|FGD4|DOCK5|RAPGEF6|DOCK9|PLCE1|RAPGEF2|SH2D3C|DOCK10|DOCK11|FNIP1|TIAM2|KNDC1|SPATA13|RASGEF1B|FGD6|GAPVD1|RALGPS2|ARFGEF1|ARFGEF2|GCGR|DIS3|VAV3|PCP2	http://amigo.geneontology.org/cgi-bin/amigo/term_details?term=GO:0005085
1-phosphatidylinositol binding	Gene Ontology	GO:0005545	10	21	6.01035e-05	0.000949636	SESTD1|PLEKHA5|EEA1|SNX10|ZFYVE16|EPB41|ZFYVE9|WDFY3|WDFY1|SCIN	http://amigo.geneontology.org/cgi-bin/amigo/term_details?term=GO:0005545
phosphoric ester hydrolase activity	Gene Ontology	GO:0042578	5	6	0.000132914	0.00196879	PGAP1|FIG4|SYNJ1|SACM1L|INPP5F	http://amigo.geneontology.org/cgi-bin/amigo/term_details?term=GO:0042578
calmodulin binding	Gene Ontology	GO:0005516	37	168	0.000161894	0.00225699	MYH10|SNTB2|SNTB1|MYH8|USP6|EPB41|MAP2|AEBP1|ADD3|IQGAP1|EEF2K|STRN3|MYH4|PDE1C|ASPM|RYR3|RYR2|INVS|CASK|PHKB|ENKUR|GRM4|DAPK2|PLCB1|NOS2|CEP97|MYO1A|ATP2B1|CALD1|AKAP5|PNCK|FBXL2|MYO6|EEA1|STRN|MYO5C|PDE1A	http://amigo.geneontology.org/cgi-bin/amigo/term_details?term=GO:0005516
ligand-dependent nuclear receptor binding	Gene Ontology	GO:0016922	9	20	0.000243248	0.00320276	NCOA2|NCOA3|NCOA1|TRIM24|PPARGC1A|NR1H4|MED1|SLC30A9|NSD1	http://amigo.geneontology.org/cgi-bin/amigo/term_details?term=GO:0016922
nuclear hormone receptor binding	Gene Ontology	GO:0035257	8	17	0.000374268	0.00453214	NCOA2|NCOA3|NCOA1|NCOA7|NRIP1|HIF1A|MED1|NCOR1	http://amigo.geneontology.org/cgi-bin/amigo/term_details?term=GO:0035257
3',5'-cyclic-AMP phosphodiesterase activity	Gene Ontology	GO:0004115	6	10	0.000401582	0.00453214	PDE1A|PDE3A|PDE7A|PDE7B|PDE4C|PDE4D	http://amigo.geneontology.org/cgi-bin/amigo/term_details?term=GO:0004115
protein kinase A regulatory subunit binding	Gene Ontology	GO:0034237	6	10	0.000401582	0.00453214	AKAP6|AKAP7|RYR2|ARFGEF1|ARFGEF2|PJA2	http://amigo.geneontology.org/cgi-bin/amigo/term_details?term=GO:0034237
ubiquitin-specific protease activity	Gene Ontology	GO:0004843	19	71	0.000521058	0.00561321	USP8|OTUD7A|USP49|USP48|USP45|USP38|USP47|OTUD4|YOD1|USP6|USP12|USP13|MYSM1|USP28|USP25|USP33|USP34|ATXN3|USP37	http://amigo.geneontology.org/cgi-bin/amigo/term_details?term=GO:0004843
phosphatidylinositol binding	Gene Ontology	GO:0035091	19	72	0.000629554	0.00648714	SNX16|SH3YL1|PIK3C2A|SNX13|PLD1|SNX10|SGK3|RPS6KC1|FCHO2|KIF16B|PXK|ARHGAP32|SBF2|CCDC88A|SNX30|ITPR2|ZCCHC2|ITPR1|SNX25	http://amigo.geneontology.org/cgi-bin/amigo/term_details?term=GO:0035091
histone binding	Gene Ontology	GO:0042393	18	68	0.000832342	0.00821938	DTX3L|SIRT1|CHD2|USP49|TBL1XR1|PRKCB|RSF1|RNF168|L3MBTL1|SFMBT2|RAG1|DEK|MYSM1|SNCA|PHF6|IPO7|SMARCA5|ATRX	http://amigo.geneontology.org/cgi-bin/amigo/term_details?term=GO:0042393
transcription coactivator activity	Gene Ontology	GO:0003713	45	235	0.000935831	0.00839122	ZFX|RB1|MED23|BIRC2|MED1|GTF2A1|MTDH|NCOA2|DDX17|SERTAD2|JMY|MAML2|HCFC2|LPIN1|CIITA|UBE3A|PPARGC1A|MKL2|MED13|MED14|NR1H4|GABPA|BRCA1|RAP2C|KMT2E|NCOA3|TRIM24|SP4|KAT2B|NR2C2|NCOA1|MYSM1|TRIP11|ZEB1|NPAT|RFXAP|YAP1|PRDM16|ARID5B|HSF2|NRIP1|PIAS2|PIAS1|KAT6A|ATF2	http://amigo.geneontology.org/cgi-bin/amigo/term_details?term=GO:0003713
3',5'-cyclic-nucleotide phosphodiesterase activity	Gene Ontology	GO:0004114	7	15	0.000941085	0.00839122	PDE3B|PDE7B|PDE5A|PDE4C|PDE4D|PDE10A|PDE8B	http://amigo.geneontology.org/cgi-bin/amigo/term_details?term=GO:0004114
microtubule binding	Gene Ontology	GO:0008017	33	158	0.000955961	0.00839122	LRPPRC|CEP57|CEP57L1|MAP2|KIF15|KIF11|GAS2L3|CCSER2|CCDC88A|CLIP1|REEP1|KIF21A|JAKMIP3|KIF16B|MAP1B|CLASP2|HOOK3|KIF18A|KATNAL1|CASC1|KIF26B|KRIT1|KIF3A|KIF14|SPAST|CAMSAP2|KIF27|MTUS2|KIF13A|STARD9|SNCA|APC|KIF5B	http://amigo.geneontology.org/cgi-bin/amigo/term_details?term=GO:0008017
tubulin binding	Gene Ontology	GO:0015631	10	28	0.00101432	0.00858547	BRCA1|TTLL6|CENPJ|IFT81|RABGAP1|NCALD|CLIP1|TPR|PHF6|AGTPBP1	http://amigo.geneontology.org/cgi-bin/amigo/term_details?term=GO:0015631
androgen receptor binding	Gene Ontology	GO:0050681	12	38	0.00114826	0.00938409	BRCA1|KDM4C|NCOA1|NCOA3|PRKCB|NRIP1|RB1|PPARGC1A|PIAS2|PIAS1|NSD1|FOXH1	http://amigo.geneontology.org/cgi-bin/amigo/term_details?term=GO:0050681
actin binding	Gene Ontology	GO:0003779	57	321	0.00145197	0.0114706	MYH10|ADD3|TMOD3|TMOD2|ENAH|FMN1|MYO1A|EPB41|WASL|EPS8|SORBS1|TMOD1|COBLL1|JMY|MYH4|NCALD|CCDC88A|SNTB2|POF1B|GMFB|VIL1|MKL2|PXK|DNASE1|FBXO25|PPP1R9A|TRPM7|PLS1|FGD4|DIAPH2|PHACTR2|SSFA2|DST|ANLN|KIF18A|RDX|MYO5C|ABLIM1|KLHL3|FER|SYNE2|CALD1|SNTB1|ANG|GAS2L3|WASF3|MYO6|ACTR3C|SSH2|WASH2P|UTRN|MYBPC3|MYO9A|SYNPO2|WIPF3|KLHL2|SCIN	http://amigo.geneontology.org/cgi-bin/amigo/term_details?term=GO:0003779
aldo-keto reductase (NADP) activity	Gene Ontology	GO:0004033	5	9	0.00204154	0.0150901	AKR1C4|AKR1B10|AKR1C1|AKR7A3|AKR1C3	http://amigo.geneontology.org/cgi-bin/amigo/term_details?term=GO:0004033
nucleosome binding	Gene Ontology	GO:0031491	5	9	0.00204154	0.0150901	L3MBTL1|SMARCA1|RNF169|RNF168|SMARCA5	http://amigo.geneontology.org/cgi-bin/amigo/term_details?term=GO:0031491
steroid hormone receptor activity	Gene Ontology	GO:0003707	14	51	0.00210115	0.0150901	PAQR8|NR3C1|RARB|NR6A1|RORC|HNF4A|RORB|RORA|NR2C2|NR2C1|NR5A2|PPARA|NR1H4|NR1D2	http://amigo.geneontology.org/cgi-bin/amigo/term_details?term=GO:0003707
double-stranded RNA binding	Gene Ontology	GO:0003725	14	53	0.00310686	0.0216566	STAU2|DICER1|LRRFIP1|MYH4|EIF2AK2|IFIH1|TLR3|OAS2|CLTC|DDX60|MBNL1|MTDH|DHX36|TFRC	http://amigo.geneontology.org/cgi-bin/amigo/term_details?term=GO:0003725
microtubule plus-end binding	Gene Ontology	GO:0051010	5	10	0.00368151	0.0242715	APC|DST|KIF18A|CLASP2|CLIP1	http://amigo.geneontology.org/cgi-bin/amigo/term_details?term=GO:0051010
phosphatase binding	Gene Ontology	GO:0019902	12	43	0.00368682	0.0242715	DLG1|SH3YL1|DLG3|DZIP3|SYTL2|WNK1|CNST|CEP192|SBF2|PPP1R32|PPARA|ELFN2	http://amigo.geneontology.org/cgi-bin/amigo/term_details?term=GO:0019902
MAP kinase kinase kinase activity	Gene Ontology	GO:0004709	8	23	0.00390105	0.0244938	MAP3K8|MAP3K2|MAP3K1|EGFR|MAP3K7|MLK4|TAOK1|TAOK3	http://amigo.geneontology.org/cgi-bin/amigo/term_details?term=GO:0004709
phosphatidylinositol-4,5-bisphosphate binding	Gene Ontology	GO:0005546	11	38	0.00392727	0.0244938	KCNJ2|SESTD1|SYTL2|PLCB1|FCHO2|VIL1|ADAP2|MARK1|KRIT1|TTPA|SCIN	http://amigo.geneontology.org/cgi-bin/amigo/term_details?term=GO:0005546
small GTPase regulator activity	Gene Ontology	GO:0005083	9	28	0.00410573	0.0249502	MAP4K3|MAP4K5|GARNL3|RIMS1|WASL|KRIT1|IPO7|GOPC|CDC42BPA	http://amigo.geneontology.org/cgi-bin/amigo/term_details?term=GO:0005083
histone deacetylase binding	Gene Ontology	GO:0042826	17	72	0.00428026	0.0253605	NR2C1|LPIN1|HDAC9|KAT2B|PKN2|NIPBL|HIF1A|NRIP1|MEF2C|MEF2A|UHRF1BP1|DHX36|PHF6|CBX5|TOP2B|NCOR1|TOP2A	http://amigo.geneontology.org/cgi-bin/amigo/term_details?term=GO:0042826
transforming growth factor beta-activated receptor activity	Gene Ontology	GO:0005024	6	15	0.00562279	0.0325025	TGFBR3|ACVR2B|TGFBR1|BMPR1A|BMPR1B|BMPR2	http://amigo.geneontology.org/cgi-bin/amigo/term_details?term=GO:0005024
SMAD binding	Gene Ontology	GO:0046332	11	40	0.0060271	0.0332192	TGFBR3|PRDM16|TGFBR1|PURB|MEF2A|COL5A2|BMPR1A|BMPR1B|SKIL|RNF111|SKOR1	http://amigo.geneontology.org/cgi-bin/amigo/term_details?term=GO:0046332
ligand-activated sequence-specific DNA binding RNA polymerase II transcription factor activity	Gene Ontology	GO:0004879	11	40	0.0060271	0.0332192	NR6A1|HNF4A|RORC|RORB|RORA|AHR|AR|NR5A2|PPARA|NR1H4|NR1D2	http://amigo.geneontology.org/cgi-bin/amigo/term_details?term=GO:0004879
Rho guanyl-nucleotide exchange factor activity	Gene Ontology	GO:0005089	17	75	0.00662409	0.0356797	SPATA13|FGD4|ARHGEF12|FGD6|SOS2|SOS1|ECT2|ARHGEF6|VAV3|ITSN2|MCF2L2|TIAM2|DOCK9|AKAP13|DOCK10|DOCK11|PLEKHG1	http://amigo.geneontology.org/cgi-bin/amigo/term_details?term=GO:0005089
cysteine-type endopeptidase activity	Gene Ontology	GO:0004197	13	52	0.00711249	0.0374591	USP8|CTSK|USP49|CASP1|USP6|USP12|USP13|USP9X|CASP14|USP33|USP34|MALT1|USP37	http://amigo.geneontology.org/cgi-bin/amigo/term_details?term=GO:0004197
retinoid X receptor binding	Gene Ontology	GO:0046965	6	16	0.00809593	0.040916	RARB|NRIP1|NSD1|NCOA1|NR1H4|NCOR1	http://amigo.geneontology.org/cgi-bin/amigo/term_details?term=GO:0046965
kinase activity	Gene Ontology	GO:0016301	23	114	0.00811414	0.040916	MAP4K3|PCK1|CKMT1A|ATR|EPS8|CDC7|SMG1|CDKL5|PIK3CA|MASTL|ALPK1|PRKAB2|PKN2|SCYL3|PIK3C2A|FER|TAOK1|TAOK3|TLK1|TAB2|PDK1|GKAP1|PI4K2B	http://amigo.geneontology.org/cgi-bin/amigo/term_details?term=GO:0016301
microtubule motor activity	Gene Ontology	GO:0003777	17	77	0.00869609	0.042937	KIF16B|DNAH7|KIF15|DYNC2H1|APPBP2|KIF26B|KIF27|KIF14|KIF13A|STARD9|KIF11|DYNC1LI2|SMC3|KIF21A|KIF5B|DNHD1|KIF3A	http://amigo.geneontology.org/cgi-bin/amigo/term_details?term=GO:0003777
acetyltransferase activity	Gene Ontology	GO:0016407	5	12	0.00941706	0.0446368	NAA16|KAT6B|KAT6A|NAA15|KAT2B	http://amigo.geneontology.org/cgi-bin/amigo/term_details?term=GO:0016407
Ras guanyl-nucleotide exchange factor activity	Gene Ontology	GO:0005088	5	12	0.00941706	0.0446368	RASGRP3|KNDC1|SOS1|RAPGEF2|RASGEF1B	http://amigo.geneontology.org/cgi-bin/amigo/term_details?term=GO:0005088
protein tyrosine kinase activity	Gene Ontology	GO:0004713	21	103	0.00984204	0.0457365	JAK3|ERBB3|TEK|ERBB4|EPHA7|EGFR|PLK4|MLK4|TTK|LTK|FRK|FER|ZAP70|MAP2K4|DYRK1A|AATK|ABL2|CLK4|ROS1|YES1|MAP2K6	http://amigo.geneontology.org/cgi-bin/amigo/term_details?term=GO:0004713
ligand-dependent nuclear receptor transcription coactivator activity	Gene Ontology	GO:0030374	11	43	0.0107194	0.048856	NCOA2|NCOA3|NCOA1|NCOA7|PRKCB|PPARGC1A|MED1|SLC30A9|CCAR1|MED14|MED13	http://amigo.geneontology.org/cgi-bin/amigo/term_details?term=GO:0030374
core promoter sequence-specific DNA binding	Gene Ontology	GO:0001046	6	17	0.0112631	0.0494323	CHD2|REST|MEF2C|MEF2A|ZNF431|NR1D2	http://amigo.geneontology.org/cgi-bin/amigo/term_details?term=GO:0001046
phosphatidylinositol-3,4-bisphosphate binding	Gene Ontology	GO:0043325	6	17	0.0112631	0.0494323	KIF16B|SESTD1|DAPP1|ADAP2|PLEKHA1|TTPA	http://amigo.geneontology.org/cgi-bin/amigo/term_details?term=GO:0043325
tropomyosin binding	Gene Ontology	GO:0005523	5	13	0.0138135	0.0595236	CALD1|TMOD1|NEBL|TMOD3|TMOD2	http://amigo.geneontology.org/cgi-bin/amigo/term_details?term=GO:0005523
non-membrane spanning protein tyrosine kinase activity	Gene Ontology	GO:0004715	11	45	0.0151357	0.0631964	EIF2AK2|PEAK1|FRK|TEC|FER|JAK3|DYRK1A|CLK1|ABL2|YES1|ZAP70	http://amigo.geneontology.org/cgi-bin/amigo/term_details?term=GO:0004715
magnesium ion binding	Gene Ontology	GO:0000287	33	188	0.0154378	0.0631964	PCK1|IDI1|MAP3K7|LATS1|ATP11C|ATP11B|ABL2|MAP3K8|SIK2|ATP8B4|GCLC|SNCA|CDC42BPA|MARK1|ICK|NUDT3|WRN|PGM5|IDH1|ATP8A1|FIGNL1|OPA1|MOV10L1|PAPOLA|NUDT7|SRPK2|RPS6KA3|SNRK|PTEN|PRKACB|ALPI|TOP2A|AASDHPPT	http://amigo.geneontology.org/cgi-bin/amigo/term_details?term=GO:0000287
protein phosphatase binding	Gene Ontology	GO:0019903	14	63	0.0154658	0.0631964	IQGAP1|DLG3|NEK2|HSF4|CDC27|ITGA1|EGFR|ANAPC4|SHOC2|JAK3|STX17|CDH1|MYO16|ROS1	http://amigo.geneontology.org/cgi-bin/amigo/term_details?term=GO:0019903
Rab GTPase binding	Gene Ontology	GO:0017137	13	58	0.0179436	0.0720787	DMXL2|KIF16B|HACE1|SYTL2|RHOBTB3|RAB11FIP4|CHM|RABGAP1L|FER|GOLGA5|C9orf72|RIMS1|EXPH5	http://amigo.geneontology.org/cgi-bin/amigo/term_details?term=GO:0017137
ubiquitin thiolesterase activity	Gene Ontology	GO:0004221	9	35	0.0194526	0.0768377	USP49|USP12|USP13|USP9X|MYSM1|USP28|USP33|USP34|ATXN3	http://amigo.geneontology.org/cgi-bin/amigo/term_details?term=GO:0004221
ARF guanyl-nucleotide exchange factor activity	Gene Ontology	GO:0005086	6	19	0.0200287	0.0778164	PSD3|HERC1|MON2|ARFGEF1|ARFGEF2|ARFGEF3	http://amigo.geneontology.org/cgi-bin/amigo/term_details?term=GO:0005086
histone acetyltransferase activity	Gene Ontology	GO:0004402	11	47	0.0207945	0.0794887	METTL8|NCOA3|BRCA2|CLOCK|KAT2B|NCOA2|BAZ1A|NCOA1|KAT6B|KAT6A|ATF2	http://amigo.geneontology.org/cgi-bin/amigo/term_details?term=GO:0004402
ATP-dependent DNA helicase activity	Gene Ontology	GO:0004003	8	30	0.0217782	0.0819276	CHD1|MRE11A|DDX3X|WRN|BLM|CHD2|NBN|BRIP1	http://amigo.geneontology.org/cgi-bin/amigo/term_details?term=GO:0004003
protein kinase C activity	Gene Ontology	GO:0004697	5	15	0.026295	0.0958756	PRKCI|PRKCB|PRKD1|PKN2|PRKD3	http://amigo.geneontology.org/cgi-bin/amigo/term_details?term=GO:0004697
phospholipid-translocating ATPase activity	Gene Ontology	GO:0004012	5	15	0.026295	0.0958756	ABCA4|ATP8A1|ATP11C|ATP11B|ATP8B4	http://amigo.geneontology.org/cgi-bin/amigo/term_details?term=GO:0004012
sequence-specific DNA binding	Gene Ontology	GO:0043565	80	542	0.0275644	0.0989813	FOXP2|BPTF|NR1H4|ZHX1|HSF4|CLOCK|SMAD4|RORC|RFC1|ATF2|HIF1A|RORB|REL|NR1D2|ELF2|MEOX1|NCOR1|ADNP|CREBZF|TP63|CERS4|FOXH1|NR6A1|DISC1|SIX4|NFE2L2|BACH1|ZBTB18|HOXA13|PPARGC1A|RORA|ALX4|TRIM24|NR5A2|SUZ12|ONECUT2|CREBRF|FOXB1|ZBTB33|GATA1|HOXB2|ZNF281|POU3F2|NR3C1|PBX1|TSHZ2|HOXB3|CREB5|HOXB6|HOXB4|NR2C2|ZNF24|NR2C1|POU5F1|FOXS1|SATB1|PPARA|RAG1|HOXC12|ZEB1|FOXN1|FOXN2|FOXN3|PRDM16|CERS6|TRPS1|HMBO…	http://amigo.geneontology.org/cgi-bin/amigo/term_details?term=GO:0043565
ubiquitin binding	Gene Ontology	GO:0043130	10	43	0.0279885	0.0990042	UBXN7|USPL1|KIF18A|RNF168|NEDD4|USP13|USP33|IDE|UBR5|TOP2A	http://amigo.geneontology.org/cgi-bin/amigo/term_details?term=GO:0043130
Ran GTPase binding	Gene Ontology	GO:0008536	7	26	0.0295572	0.100072	XPO1|TNPO1|IPO11|IPO7|RGPD8|RANBP17|RANBP2	http://amigo.geneontology.org/cgi-bin/amigo/term_details?term=GO:0008536
growth factor binding	Gene Ontology	GO:0019838	7	26	0.0295572	0.100072	ERBB3|ACVR2B|TEK|TGFBR1|IL6ST|BMPR2|LIFR	http://amigo.geneontology.org/cgi-bin/amigo/term_details?term=GO:0019838
NAD+ ADP-ribosyltransferase activity	Gene Ontology	GO:0003950	7	26	0.0295572	0.100072	TNKS|ART1|SIRT1|PARP9|PARP14|PARP15|TNKS2	http://amigo.geneontology.org/cgi-bin/amigo/term_details?term=GO:0003950
calcium ion binding	Gene Ontology	GO:0005509	99	690	0.0312302	0.104247	GNPTAB|PPP2R3A|FKBP7|RAPGEF2|EEF2K|PKD1L2|RYR3|ITSN2|DSC2|DSC3|HRC|CDH1|C2CD5|CRB2|EDEM3|MAN1A1|MAN1A2|PRRG4|NIN|PRRG1|PRRG3|EDIL3|RHBDL3|RHBDL1|UTRN|FAT4|CPS1|STXBP4|RASGRP3|RASGRP1|MMP11|MMP13|PROS1|MASP1|PCDHB8|NCALD|DRP2|PCDHAC2|VIL1|PLCH1|PCLO|TBC1D8B|PLCB1|TLL1|DST|EFEMP2|EFHC1|PCDHGA1|PCDHGA4|SCUBE2|PLSCR4|SCUBE1|DNAH7|CABP7|CDHR3|CDHR4|CALML4|SNCA|EFCAB7|EFCAB3|RYR2|PLCE1|RHOT1|CAPS2|SNED…	http://amigo.geneontology.org/cgi-bin/amigo/term_details?term=GO:0005509
transcription regulatory region DNA binding	Gene Ontology	GO:0044212	29	171	0.0334382	0.110067	SMAD4|HIF1A|CCNT1|NCOR1|TP63|CIITA|HOXA13|NR5A2|YAP1|MEF2C|ZNF281|BRCA1|KMT2A|ERBB4|REST|DHX36|POU5F1|FOXH1|WNT5A|TAF2|ZNF639|TBL1XR1|ARID5B|HNF4A|RFX3|AHR|AR|TCF12|GABPA	http://amigo.geneontology.org/cgi-bin/amigo/term_details?term=GO:0044212
estrogen receptor binding	Gene Ontology	GO:0030331	7	27	0.0359036	0.114989	DDX17|NCOA1|NRIP1|MED1|STRN|NSD1|CNOT1	http://amigo.geneontology.org/cgi-bin/amigo/term_details?term=GO:0030331
thyroid hormone receptor binding	Gene Ontology	GO:0046966	7	27	0.0359036	0.114989	NCOA3|MED13|MED1|JMJD1C|NSD1|MED14|NCOR1	http://amigo.geneontology.org/cgi-bin/amigo/term_details?term=GO:0046966
DNA helicase activity	Gene Ontology	GO:0003678	6	22	0.0403402	0.125798	DNA2|RAD54B|ZRANB3|WRN|ATRX|SETX	http://amigo.geneontology.org/cgi-bin/amigo/term_details?term=GO:0003678
phosphatidylserine binding	Gene Ontology	GO:0001786	6	22	0.0403402	0.125798	SESTD1|SDPR|SYTL2|FCHO2|MARK1|SCIN	http://amigo.geneontology.org/cgi-bin/amigo/term_details?term=GO:0001786
ion channel binding	Gene Ontology	GO:0044325	15	78	0.0422731	0.129552	DLG1|AKAP6|TRAPPC2|PKD2|RYR2|TRPC1|GOPC|ANK3|HRC|HOMER1|RIMS3|PDE4D|RIMS1|YES1|ABCC9	http://amigo.geneontology.org/cgi-bin/amigo/term_details?term=GO:0044325
phosphatidylinositol-3,4,5-trisphosphate binding	Gene Ontology	GO:0005547	7	28	0.0430873	0.129552	KIF16B|ARAP2|OGT|DAPP1|ZFYVE16|ADAP2|IQGAP1	http://amigo.geneontology.org/cgi-bin/amigo/term_details?term=GO:0005547
histone acetyl-lysine binding	Gene Ontology	GO:0070577	5	17	0.0442774	0.129552	TRIM24|PSME4|KMT2A|ATAD2B|PHIP	http://amigo.geneontology.org/cgi-bin/amigo/term_details?term=GO:0070577
myosin binding	Gene Ontology	GO:0017022	5	17	0.0442774	0.129552	MYBPC3|TRPM7|CALD1|ARFGEF1|ARFGEF2	http://amigo.geneontology.org/cgi-bin/amigo/term_details?term=GO:0017022
protein phosphatase 2A binding	Gene Ontology	GO:0051721	5	17	0.0442774	0.129552	ARPP19|STRN3|MASTL|STRN|BCL2	http://amigo.geneontology.org/cgi-bin/amigo/term_details?term=GO:0051721
ubiquitin protein ligase binding	Gene Ontology	GO:0031625	27	162	0.047101	0.136134	SMAD5|TRIM37|HIF1A|DLG3|TANK|AXIN2|FZD6|RB1|CUL4B|DIO2|CACUL1|CUL5|UBXN7|BRCA1|TRAF5|ARIH1|USP13|POU5F1|MDM2|ZNF675|PIAS2|CBS|PIAS1|PRKACB|PDE4D|ATXN3|BCL2	http://amigo.geneontology.org/cgi-bin/amigo/term_details?term=GO:0031625
signal transducer activity	Gene Ontology	GO:0004871	37	235	0.049683	0.141866	RASGRP3|ZDHHC17|CLOCK|TRIM13|HIF1A|GAB1|ITGB3BP|AKAP13|RAPGEF2|IL1R1|NCOA2|NCOA3|NCOA1|AXIN2|ECT2|GMFB|RGS7|PLCH1|PPP1R12A|MIER1|MALT1|PLCB1|TRAF5|GNB4|GNB3|PER3|GNAL|IL1RAP|TSPAN8|PDE8B|GNAQ|GULP1|GNAZ|AHR|GNG7|GNA13|IL11RA	http://amigo.geneontology.org/cgi-bin/amigo/term_details?term=GO:0004871
Rho GTPase binding	Gene Ontology	GO:0017048	7	29	0.0511366	0.144278	DOCK9|ECT2|DIAPH2|ROCK2|AKAP13|DOCK10|DOCK11	http://amigo.geneontology.org/cgi-bin/amigo/term_details?term=GO:0017048
protein C-terminus binding	Gene Ontology	GO:0008022	27	164	0.0535632	0.149347	PRKAA1|ITGB3BP|CD2AP|DLG1|DLG3|MRE11A|CEP120|SYNJ2BP|NPAT|PXK|NIPBL|MAGI1|SASH1|TOP2B|MPDZ|TOP2A|SIRT1|CENPF|DST|EFHC1|GOPC|FOXN3|PEX1|TOPBP1|CEP135|CIITA|ATXN1	http://amigo.geneontology.org/cgi-bin/amigo/term_details?term=GO:0008022
protein kinase A binding	Gene Ontology	GO:0051018	5	18	0.0554559	0.15107	AKAP5|AKAP6|AKAP7|AKAP13|AKAP11	http://amigo.geneontology.org/cgi-bin/amigo/term_details?term=GO:0051018
3'-5' exonuclease activity	Gene Ontology	GO:0008408	5	18	0.0554559	0.15107	WRN|MRE11A|POLA1|REV3L|ERI1	http://amigo.geneontology.org/cgi-bin/amigo/term_details?term=GO:0008408
SH3 domain binding	Gene Ontology	GO:0017124	20	118	0.068556	0.182982	USP8|EPS15|PLSCR4|SOS1|MAPK15|PTPN12|DRD4|SH3BGRL2|FMN1|QKI|CD2AP|ENKUR|SH3BGRL|CTTNBP2|LANCL1|CCDC6|WIPF3|ZNF106|ENAH|NOXA1	http://amigo.geneontology.org/cgi-bin/amigo/term_details?term=GO:0017124
Rab GTPase activator activity	Gene Ontology	GO:0005097	12	63	0.0687149	0.182982	TBC1D9|TBCK|RABGAP1|EVI5|TBC1D4|TBC1D5|USP6|TBC1D23|TBC1D32|RABGAP1L|TBC1D8B|USP6NL	http://amigo.geneontology.org/cgi-bin/amigo/term_details?term=GO:0005097
SH3/SH2 adaptor activity	Gene Ontology	GO:0005070	10	50	0.0699408	0.184178	SKAP2|VAV3|ITSN2|GAB1|CHN2|SORBS1|EPS8|SH2D3C|SH3BGRL|ARHGAP4	http://amigo.geneontology.org/cgi-bin/amigo/term_details?term=GO:0005070
protein domain specific binding	Gene Ontology	GO:0019904	28	178	0.0797952	0.202688	LIN7C|MPP7|RFC1|CCNG1|SORBS2|XPO1|NFE2L2|NEDD4|MPP5|ICA1L|CDH1|PRKCI|ARFIP1|SIRT1|CENPJ|SCAMP1|SSX2IP|SKIL|PPARA|OCLN|FOXH1|ZNF521|TACC1|PIAS1|SNCA|WNT5A|TFDP2|ABCC2	http://amigo.geneontology.org/cgi-bin/amigo/term_details?term=GO:0019904
potassium channel regulator activity	Gene Ontology	GO:0015459	7	32	0.0806388	0.202688	DLG1|KCNE3|SGK3|SGK2|DRD4|ARPP19|ABCC9	http://amigo.geneontology.org/cgi-bin/amigo/term_details?term=GO:0015459
motor activity	Gene Ontology	GO:0003774	11	58	0.0811394	0.202688	MYH10|DYNC2LI1|TCTE3|MYO6|DYNLT3|KIF15|MYO1A|MYO9A|MYO5C|MYO16|DYNC2H1	http://amigo.geneontology.org/cgi-bin/amigo/term_details?term=GO:0003774
polypeptide N-acetylgalactosaminyltransferase activity	Gene Ontology	GO:0004653	5	20	0.0822173	0.202688	GALNT16|GALNTL6|GALNT13|GALNT7|GALNT15	http://amigo.geneontology.org/cgi-bin/amigo/term_details?term=GO:0004653
nuclease activity	Gene Ontology	GO:0004518	5	20	0.0822173	0.202688	PGAP1|FANCM|MRE11A|DNA2|GEN1	http://amigo.geneontology.org/cgi-bin/amigo/term_details?term=GO:0004518
protein phosphatase type 2A regulator activity	Gene Ontology	GO:0008601	5	20	0.0822173	0.202688	PPP2R3A|PPP2R5E|PPP2R2B|EIF2AK2|ARPP19	http://amigo.geneontology.org/cgi-bin/amigo/term_details?term=GO:0008601
manganese ion binding	Gene Ontology	GO:0030145	9	45	0.0829567	0.202688	DCP2|PCK1|WRN|IDI1|NUDT7|MRE11A|ME1|ABL2|PAPOLA	http://amigo.geneontology.org/cgi-bin/amigo/term_details?term=GO:0030145
transcription factor binding	Gene Ontology	GO:0008134	40	269	0.0873047	0.210123	BPTF|GNPTAB|KAT2B|HIF1A|MED1|RB1|PAXBP1|INSIG2|RBPJ|PPARGC1A|APBB2|HDAC9|NBN|LCOR|FOXB1|RNF19A|DDX3X|RBL1|MLXIPL|CENPF|RORA|FOXS1|AR|POU5F1|REST|FOXH1|ZEB1|FOXN1|PBX1|NFIA|UBXN7|TRAPPC2|AHR|PURB|KAT6B|KAT6A|BCL2|NAB1|TFDP2|GTF2A1	http://amigo.geneontology.org/cgi-bin/amigo/term_details?term=GO:0008134
4 iron, 4 sulfur cluster binding	Gene Ontology	GO:0051539	8	39	0.087773	0.210123	POLA1|DNA2|DPYD|REV3L|BRIP1|PPAT|RSAD2|IREB2	http://amigo.geneontology.org/cgi-bin/amigo/term_details?term=GO:0051539
RNA polymerase II transcription factor binding	Gene Ontology	GO:0001085	7	33	0.0922695	0.218679	LPIN1|SMAD4|TBX20|MEF2A|AR|MTDH|GATA1	http://amigo.geneontology.org/cgi-bin/amigo/term_details?term=GO:0001085
receptor activity	Gene Ontology	GO:0004872	35	233	0.0934189	0.219211	NRXN3|MED1|SEMA6D|SEMA6C|SEMA6A|TEK|CD86|PLA2R1|MED13|MED14|TNFRSF9|CUL5|XPR1|PLXDC1|TMEM123|CUBN|ITGB8|CD46|CHRM3|PAQR6|NR2C2|NR2C1|TNFRSF11B|PPARA|KLRG1|EDA2R|SEMA3C|SEMA3E|SEMA5B|SCARB2|MCC|TLR3|TLR1|TLR6|EDAR	http://amigo.geneontology.org/cgi-bin/amigo/term_details?term=GO:0004872
voltage-gated calcium channel activity	Gene Ontology	GO:0005245	8	40	0.0987712	0.229498	C15orf27|CACNG3|PKD2|ITGAV|CACNG8|CATSPER2|CACNA2D1|CACNG4	http://amigo.geneontology.org/cgi-bin/amigo/term_details?term=GO:0005245
double-stranded DNA binding	Gene Ontology	GO:0003690	19	117	0.103502	0.236512	NFIB|MRE11A|ZNF148|TP63|EGFR|CGGBP1|SP3|RFC1|PURB|FOXS1|RAD51AP1|ZNF638|SATB1|FOXB1|HLF|FOXH1|ZEB1|FOXN1|DDX60	http://amigo.geneontology.org/cgi-bin/amigo/term_details?term=GO:0003690
transmembrane receptor protein tyrosine kinase activity	Gene Ontology	GO:0004714	7	34	0.104784	0.236512	ERBB3|TEK|ERBB4|DDR2|EGFR|LTK|ROS1	http://amigo.geneontology.org/cgi-bin/amigo/term_details?term=GO:0004714
core promoter binding	Gene Ontology	GO:0001047	7	34	0.104784	0.236512	CLOCK|REST|MED1|RB1|ELK4|DHX36|ZNF281	http://amigo.geneontology.org/cgi-bin/amigo/term_details?term=GO:0001047
RNA polymerase II core promoter proximal region sequence-specific DNA binding transcription factor activity involved in positive regulation of transcription	Gene Ontology	GO:0001077	13	75	0.108751	0.238093	TP63|PBX1|NFIB|RBPJ|HNF4A|HIF1A|ZNF292|MEF2C|MEF2A|MITF|GATA1|CREB5|ATF2	http://amigo.geneontology.org/cgi-bin/amigo/term_details?term=GO:0001077
protein kinase binding	Gene Ontology	GO:0019901	44	305	0.109839	0.238093	MAP3K1|TEX14|EGFR|KAT2B|HIF1A|CCNT1|LATS1|CD226|MAP2K6|RAPGEF2|SORBS1|RB1CC1|CCNT2|IQGAP1|DLG1|AXIN2|MAP3K2|RYR2|NBEA|MAPK6|PPP1R12A|CACUL1|SASH1|CENPJ|RAB11FIP2|SMAD1|IBTK|RPS6KA3|FER|KIF11|USP37|KIZ|CEP152|AKAP7|PPP1CB|PTPRR|PFKFB2|MEF2C|PTEN|MEF2A|UTRN|STX17|APC|ATF2	http://amigo.geneontology.org/cgi-bin/amigo/term_details?term=GO:0019901
Rac GTPase binding	Gene Ontology	GO:0048365	6	28	0.110349	0.238093	HACE1|CDKL5|EPS8|NOXA1|IQGAP1|NCKAP1	http://amigo.geneontology.org/cgi-bin/amigo/term_details?term=GO:0048365
DNA-dependent ATPase activity	Gene Ontology	GO:0008094	8	41	0.110507	0.238093	BPTF|CHD6|MSH5|DMC1|SMARCA1|XRCC2|DHX36|TOP2A	http://amigo.geneontology.org/cgi-bin/amigo/term_details?term=GO:0008094
cell adhesion molecule binding	Gene Ontology	GO:0050839	8	41	0.110507	0.238093	CXADR|NRXN3|PTPRD|CD226|CDH1|FGG|FGA|FGB	http://amigo.geneontology.org/cgi-bin/amigo/term_details?term=GO:0050839
transcription cofactor activity	Gene Ontology	GO:0003712	9	48	0.114134	0.238301	TMF1|KAT2B|PTPN14|MED13|MED1|ELK4|NSD1|MED14|TFDP2	http://amigo.geneontology.org/cgi-bin/amigo/term_details?term=GO:0003712
protein serine/threonine/tyrosine kinase activity	Gene Ontology	GO:0004712	5	22	0.114626	0.238301	TTK|CLK1|ACVR2B|CLK4|DYRK1A	http://amigo.geneontology.org/cgi-bin/amigo/term_details?term=GO:0004712
protein kinase inhibitor activity	Gene Ontology	GO:0004860	5	22	0.114626	0.238301	GMFB|TAOK3|WNK1|DUSP19|DNAJC3	http://amigo.geneontology.org/cgi-bin/amigo/term_details?term=GO:0004860
aromatase activity	Gene Ontology	GO:0070330	5	22	0.114626	0.238301	CYP19A1|CYP1B1|CYP2C18|CYP2D6|CYP2U1	http://amigo.geneontology.org/cgi-bin/amigo/term_details?term=GO:0070330
methylated histone residue binding	Gene Ontology	GO:0035064	9	49	0.125784	0.256564	CHD1|TRIM24|L3MBTL1|CDYL2|SUZ12|KDM7A|ATRX|CBX5|SPIN1	http://amigo.geneontology.org/cgi-bin/amigo/term_details?term=GO:0035064
hydrolase activity, acting on ester bonds	Gene Ontology	GO:0016788	6	29	0.125796	0.256564	PGAP1|PTER|RAG1|PLB1|SERAC1|C11orf54	http://amigo.geneontology.org/cgi-bin/amigo/term_details?term=GO:0016788
ATPase activity	Gene Ontology	GO:0016887	21	135	0.126658	0.256564	HLTF|DNA2|DDX3X|ATAD2|ATF7IP|MLH3|MYH8|ATAD1|RSF1|SMARCA5|BLM|WRN|ABCA4|ABCA5|RHOBTB3|ABCA1|PMS1|ABCD3|IDE|DYNC2H1|ATP13A3	http://amigo.geneontology.org/cgi-bin/amigo/term_details?term=GO:0016887
epidermal growth factor receptor binding	Gene Ontology	GO:0005154	5	23	0.132791	0.266707	SOCS5|VAV3|FER|YES1|ERBB4	http://amigo.geneontology.org/cgi-bin/amigo/term_details?term=GO:0005154
ATP-dependent helicase activity	Gene Ontology	GO:0008026	13	78	0.136426	0.271705	DDX17|YTHDC2|DICER1|POLQ|CHD6|DHX40|BLM|DDX6|DDX60|BRIP1|FANCM|DDX60L|DHX36	http://amigo.geneontology.org/cgi-bin/amigo/term_details?term=GO:0008026
pyridoxal phosphate binding	Gene Ontology	GO:0030170	10	57	0.138711	0.273954	TAT|KYNU|SDS|CSAD|CBS|SEPSECS|ABAT|GPT|PDXDC2P|SPTLC3	http://amigo.geneontology.org/cgi-bin/amigo/term_details?term=GO:0030170
protein complex scaffold	Gene Ontology	GO:0032947	6	30	0.142227	0.276293	DLG1|AKAP6|MPP7|AKAP13|HOMER1|SASH1	http://amigo.geneontology.org/cgi-bin/amigo/term_details?term=GO:0032947
scaffold protein binding	Gene Ontology	GO:0097110	6	30	0.142227	0.276293	CHUK|MAP3K7|HOMER1|PHF6|MDM2|PDE4D	http://amigo.geneontology.org/cgi-bin/amigo/term_details?term=GO:0097110
ATPase binding	Gene Ontology	GO:0051117	7	37	0.147391	0.283997	TOR1AIP2|FXYD3|SNX10|PKD2|DNAJC10|PDE4D|HRC	http://amigo.geneontology.org/cgi-bin/amigo/term_details?term=GO:0051117
Rab guanyl-nucleotide exchange factor activity	Gene Ontology	GO:0017112	5	24	0.152148	0.288473	DENND1C|DENND4C|DENND4A|SBF2|DENND5B	http://amigo.geneontology.org/cgi-bin/amigo/term_details?term=GO:0017112
metallocarboxypeptidase activity	Gene Ontology	GO:0004181	5	24	0.152148	0.288473	AGTPBP1|CPD|AEBP1|CPM|AGBL3	http://amigo.geneontology.org/cgi-bin/amigo/term_details?term=GO:0004181
transmembrane signaling receptor activity	Gene Ontology	GO:0004888	17	109	0.15431	0.288788	SORL1|ERBB3|KLRC3|LGR4|EFEMP2|EGFR|LEPR|TLR10|TLR3|NFAM1|TLR1|TLR6|EDAR|IL11RA|XPR1|IL1R1|SEMA6A	http://amigo.geneontology.org/cgi-bin/amigo/term_details?term=GO:0004888
transcription corepressor activity	Gene Ontology	GO:0003714	27	184	0.154751	0.288788	SCAI|HSF4|HDAC9|TLE2|CASP8AP2|BCL11A|ATF7IP|AEBP1|AEBP2|NCOR1|KLF12|ZHX1|NR1H4|RYBP|RLIM|ZNF281|SIRT1|SKIL|ZEB1|NPAT|YAP1|TBL1XR1|NRIP1|PIAS1|NSD1|ZNF136|SKOR1	http://amigo.geneontology.org/cgi-bin/amigo/term_details?term=GO:0003714
DNA-directed DNA polymerase activity	Gene Ontology	GO:0003887	6	31	0.159584	0.295479	POLA1|POLQ|REV3L|PAPD5|POLK|POLI	http://amigo.geneontology.org/cgi-bin/amigo/term_details?term=GO:0003887
drug binding	Gene Ontology	GO:0008144	11	66	0.161466	0.296648	HMGCS1|RARB|CYP2D6|DRD4|CHRM3|UGT1A8|PPARA|P2RX1|UGT1A7|PDE4D|TOP2A	http://amigo.geneontology.org/cgi-bin/amigo/term_details?term=GO:0008144
protein binding, bridging	Gene Ontology	GO:0030674	9	52	0.164304	0.297337	COL14A1|PPP4R2|ANK3|FLRT1|ADAP2|CBX5|FGG|FGA|FGB	http://amigo.geneontology.org/cgi-bin/amigo/term_details?term=GO:0030674
RNA polymerase II distal enhancer sequence-specific DNA binding transcription factor activity	Gene Ontology	GO:0003705	14	88	0.164351	0.297337	MEF2C|NR1H4|HNF4A|FOXS1|RFX3|AHR|NR5A2|MEF2A|HIF1A|MITF|FOXB1|FOXH1|FOXN1|ATF2	http://amigo.geneontology.org/cgi-bin/amigo/term_details?term=GO:0003705
protein-cysteine S-palmitoleyltransferase activity	Gene Ontology	GO:0019706	5	25	0.172596	0.303742	ZDHHC1|ZDHHC20|ZDHHC17|ZDHHC23|ZDHHC21	http://amigo.geneontology.org/cgi-bin/amigo/term_details?term=GO:0019706
cation-transporting ATPase activity	Gene Ontology	GO:0019829	5	25	0.172596	0.303742	ATP13A3|ATP8A1|ATP11C|ATP11B|ATP8B4	http://amigo.geneontology.org/cgi-bin/amigo/term_details?term=GO:0019829
Rho GTPase activator activity	Gene Ontology	GO:0005100	5	25	0.172596	0.303742	ARHGAP4|ARHGAP5|ARHGAP29|SYDE2|SOS1	http://amigo.geneontology.org/cgi-bin/amigo/term_details?term=GO:0005100
identical protein binding	Gene Ontology	GO:0042802	66	491	0.173017	0.303742	CD74|ZDHHC17|CLDN16|ARFIP1|SMAD4|PCM1|EGFR|PLK4|CEP57L1|LZTFL1|HIPK1|UHRF1BP1|SMAD1|DYNLT3|BNIP3L|KCNJ2|SH3GL2|CREBZF|BLOC1S6|ATXN1|RYR2|RB1|EPS15|VIL1|TFRC|CDC42BPA|CEP57|HOMER1|PKD2|DAPK2|APAF1|GCC2|POU3F2|KMT2A|PRKAB2|STAC3|SNX16|HOOK3|MNS1|LEPR|IMPA1|SLK|MDM2|TRIM23|TP63|BNIP2|CXADR|SCUBE1|TOPBP1|APPL1|ROBO1|CEP170P1|DRD4|ROBO2|ATL2|ATL1|PRKD1|L3MBTL1|CBS|MYBPC3|SNCA|SIRT1|BCL2|GPSM2|ATXN3|YI…	http://amigo.geneontology.org/cgi-bin/amigo/term_details?term=GO:0042802
cytoskeletal protein binding	Gene Ontology	GO:0008092	9	53	0.17826	0.310632	DLG1|LIN7C|NEBL|PKD2|RDX|EPB41L4A|ANK3|SORBS1|PTPN4	http://amigo.geneontology.org/cgi-bin/amigo/term_details?term=GO:0008092
enzyme activator activity	Gene Ontology	GO:0008047	8	46	0.179564	0.310632	RAB3GAP2|OGT|RFC1|CTAGE5|TRIM23|PPP1R12B|GMFB|ASAP2	http://amigo.geneontology.org/cgi-bin/amigo/term_details?term=GO:0008047
protein tyrosine phosphatase activity	Gene Ontology	GO:0004725	15	98	0.191878	0.32953	PTP4A1|PTPRR|PTPN13|PTPN12|PTPDC1|PTPRZ1|SSH2|PTEN|PTPRD|DUSP19|PTPRB|EYA4|PTPN14|DUSP13|PTPN4	http://amigo.geneontology.org/cgi-bin/amigo/term_details?term=GO:0004725
syntaxin binding	Gene Ontology	GO:0019905	6	33	0.196809	0.330807	BLOC1S6|DOC2B|TXLNG|STXBP3|NAPB|ABCA1	http://amigo.geneontology.org/cgi-bin/amigo/term_details?term=GO:0019905
ATPase activity, coupled to transmembrane movement of substances	Gene Ontology	GO:0042626	6	33	0.196809	0.330807	ABCA4|ABCC9|ABCC4|ABCC6|ABCD3|ABCC2	http://amigo.geneontology.org/cgi-bin/amigo/term_details?term=GO:0042626
RNA polymerase II transcription cofactor activity	Gene Ontology	GO:0001104	6	33	0.196809	0.330807	MED13L|PPARGC1A|MED13|MED14|FOXH1|MED1	http://amigo.geneontology.org/cgi-bin/amigo/term_details?term=GO:0001104
actin filament binding	Gene Ontology	GO:0051015	13	85	0.214129	0.351488	MYH10|BLOC1S6|PLS1|NEBL|SCIN|MYH8|EGFR|MYO6|VIL1|NEXN|MYO16|ABL2|LRPPRC	http://amigo.geneontology.org/cgi-bin/amigo/term_details?term=GO:0051015
alpha-tubulin binding	Gene Ontology	GO:0043014	5	27	0.216318	0.351488	WASH2P|OFD1|SNCA|SPAST|NCALD	http://amigo.geneontology.org/cgi-bin/amigo/term_details?term=GO:0043014
cadherin binding	Gene Ontology	GO:0045296	5	27	0.216318	0.351488	APC|CD2AP|CD46|FER|ANK3	http://amigo.geneontology.org/cgi-bin/amigo/term_details?term=GO:0045296
RNA polymerase II core promoter proximal region sequence-specific DNA binding transcription factor activity involved in negative regulation of transcription	Gene Ontology	GO:0001078	6	34	0.216529	0.351488	BACH1|SP3|REST|ZFP90|DACH1|GATA1	http://amigo.geneontology.org/cgi-bin/amigo/term_details?term=GO:0001078
calcium-dependent phospholipid binding	Gene Ontology	GO:0005544	6	34	0.216529	0.351488	DOC2B|C2CD5|CPNE3|PCLO|PLA2G4A|MCTP2	http://amigo.geneontology.org/cgi-bin/amigo/term_details?term=GO:0005544
protein heterodimerization activity	Gene Ontology	GO:0046982	53	397	0.218183	0.351765	FOXP2|POLA1|ZHX1|ITGA1|MPP7|BCL11A|HIF1A|SMC4|HIST2H2BC|UGT1A8|GTF2A1|BNIP3L|UGT1A7|SRGAP2C|MEF2C|SMC3|SMC2|TFAP2E|GCLC|ALX4|TXLNG|TAF4B|MAPK6|HOMER1|TOP2B|RALGAPA1|RALGAPA2|TOP2A|ERBB3|ZBTB1|RAB3GAP2|BARD1|MLXIPL|EGFR|CHUK|NR2C2|SCUBE1|SYCP2|PBX1|CYBB|BDKRB2|SOS2|SOS1|ROBO1|ROBO2|AHR|MEF2A|TLR1|TLR6|TCF12|GABPA|ATF2|BCL2	http://amigo.geneontology.org/cgi-bin/amigo/term_details?term=GO:0046982
PDZ domain binding	Gene Ontology	GO:0030165	14	94	0.232131	0.368357	TGFBR3|CXADR|DLG3|LNX2|FZD6|LNX1|SNTB1|LIN7C|KIF14|PTEN|PLEKHA1|RAPGEF2|CXXC4|ARHGAP29	http://amigo.geneontology.org/cgi-bin/amigo/term_details?term=GO:0030165
phosphoprotein binding	Gene Ontology	GO:0051219	6	35	0.236881	0.368357	TBK1|PKD2|RB1|TOX3|SNCA|PHF6	http://amigo.geneontology.org/cgi-bin/amigo/term_details?term=GO:0051219
ARF GTPase activator activity	Gene Ontology	GO:0008060	6	35	0.236881	0.368357	ARAP2|ACAP2|ADAP2|AGAP4|ARFGEF1|ASAP2	http://amigo.geneontology.org/cgi-bin/amigo/term_details?term=GO:0008060
RNA polymerase II regulatory region sequence-specific DNA binding	Gene Ontology	GO:0000977	5	28	0.239355	0.368357	MEF2C|TBX20|MEF2A|KLF12|GATA1	http://amigo.geneontology.org/cgi-bin/amigo/term_details?term=GO:0000977
ADP binding	Gene Ontology	GO:0043531	5	28	0.239355	0.368357	MYH10|ME1|MYO6|APAF1|GCLC	http://amigo.geneontology.org/cgi-bin/amigo/term_details?term=GO:0043531
beta-amyloid binding	Gene Ontology	GO:0001540	5	28	0.239355	0.368357	CD74|SORL1|IDE|COL25A1|APBB2	http://amigo.geneontology.org/cgi-bin/amigo/term_details?term=GO:0001540
phosphatidylinositol phospholipase C activity	Gene Ontology	GO:0004435	5	28	0.239355	0.368357	BDKRB2|PLCB1|PLCH1|CHRM3|PLCE1	http://amigo.geneontology.org/cgi-bin/amigo/term_details?term=GO:0004435
phosphoprotein phosphatase activity	Gene Ontology	GO:0004721	7	43	0.251732	0.384906	DLG1|CTDSPL2|PPTC7|PTEN|SSH2|PPP5D1|DLGAP5	http://amigo.geneontology.org/cgi-bin/amigo/term_details?term=GO:0004721
endonuclease activity	Gene Ontology	GO:0004519	6	36	0.257782	0.389135	MRE11A|ZRANB3|ANG|DIS3|RAG1|ZC3H12C	http://amigo.geneontology.org/cgi-bin/amigo/term_details?term=GO:0004519
RNA polymerase II activating transcription factor binding	Gene Ontology	GO:0001102	6	36	0.257782	0.389135	NFE2L2|HNF4A|RB1|TBX20|NCOR1|ATF2	http://amigo.geneontology.org/cgi-bin/amigo/term_details?term=GO:0001102
nucleoside-triphosphatase activity	Gene Ontology	GO:0017111	8	51	0.262936	0.394403	AK9|RAD17|ATAD5|NAIP|ATAD1|FIGNL1|ATAD2B|SPATA5	http://amigo.geneontology.org/cgi-bin/amigo/term_details?term=GO:0017111
damaged DNA binding	Gene Ontology	GO:0003684	9	59	0.271654	0.404918	BRCA1|TP63|RBBP8|POLQ|MSH5|CUL4B|NBN|POLK|POLI	http://amigo.geneontology.org/cgi-bin/amigo/term_details?term=GO:0003684
protein self-association	Gene Ontology	GO:0043621	6	37	0.279147	0.410919	ZNF639|RYR2|DYRK1A|RSAD2|MALT1|ATXN1	http://amigo.geneontology.org/cgi-bin/amigo/term_details?term=GO:0043621
NADP binding	Gene Ontology	GO:0050661	6	37	0.279147	0.410919	NOS2|DPYD|IDH1|CAT|ME1|NNT	http://amigo.geneontology.org/cgi-bin/amigo/term_details?term=GO:0050661
ribosome binding	Gene Ontology	GO:0043022	5	30	0.28717	0.420119	ERI1|NAA16|RICTOR|CPEB2|NAA15	http://amigo.geneontology.org/cgi-bin/amigo/term_details?term=GO:0043022
ligase activity	Gene Ontology	GO:0016874	13	91	0.292657	0.425519	TTLL7|TTLL6|MSL2|PELI2|RNF169|MKRN3|UBA6|UBA7|MARCH7|HLTF|RNF19A|TRIM31|RANBP2	http://amigo.geneontology.org/cgi-bin/amigo/term_details?term=GO:0016874
frizzled binding	Gene Ontology	GO:0005109	6	38	0.300894	0.434828	LRP6|RNF43|WNT6|MAGI3|WNT5A|GOPC	http://amigo.geneontology.org/cgi-bin/amigo/term_details?term=GO:0005109
RNA binding	Gene Ontology	GO:0003723	63	493	0.310515	0.445026	PUS7L|LRPPRC|CELF6|ANKHD1|CELF2|CPEB3|PPARGC1A|RBMXL1|MBNL1|UPF2|FMR1|WDHD1|CPSF2|CSDC2|DDX17|QKI|MOV10L1|KIAA0907|PABPC1L|TTC14|TRUB1|LARP7|UHMK1|RAD51AP1|SYNJ1|PTBP3|PTBP2|PDCD4|DDX60L|CNOT6|RNMT|BRCA1|DCP2|KIAA0430|DDX3X|BARD1|XPO1|U2SURP|FXR1|HBP1|DIS3|TRDMT1|PABPC4L|IREB2|DDX60|THOC2|IGF2BP3|PAPOLG|NUFIP2|PAPOLA|UBR5|PUM2|ZNF638|RBM44|DZIP3|EIF4G3|DICER1|NSUN6|RBM27|THUMPD1|RBM20|RNPC3|RANBP2	http://amigo.geneontology.org/cgi-bin/amigo/term_details?term=GO:0003723
beta-tubulin binding	Gene Ontology	GO:0048487	5	31	0.311706	0.445026	CASC1|IFT74|LRPPRC|SPAST|SNCA	http://amigo.geneontology.org/cgi-bin/amigo/term_details?term=GO:0048487
transferase activity, transferring acyl groups	Gene Ontology	GO:0016746	5	32	0.336503	0.474709	LCLAT1|ESCO1|AGPAT4|LPGAT1|DBT	http://amigo.geneontology.org/cgi-bin/amigo/term_details?term=GO:0016746
cyclin-dependent protein kinase activity	Gene Ontology	GO:0004693	5	32	0.336503	0.474709	CDKL5|ICK|CDK19|CDKL1|CDK6	http://amigo.geneontology.org/cgi-bin/amigo/term_details?term=GO:0004693
protein homodimerization activity	Gene Ontology	GO:0042803	79	629	0.343398	0.481238	FOXP2|GRPEL2|HSF2|GSTA4|ERBB3|SMAD4|CEP57|TRIM37|ZBTB1|IL6ST|NOS2|BMPR1A|SBF2|UGT1A8|ABAT|CPQ|CBX5|UGT1A7|HPGD|SRGAP2C|BLOC1S6|KYNU|NR6A1|ECT2|DPYD|EEA1|CCDC88A|MECOM|TFAP2E|GDF6|MLXIPL|VIL1|MYCBP2|CENPF|IDE|TOX3|ABCD3|BHLHB9|DST|GOLGA5|FIGF|HMGCS1|KMT2A|NPR3|BNIP3L|ERBB4|BARD1|WRN|BCL11A|IDH1|CHUK|ENPP1|IMPA1|MTUS2|NR2C1|TPR|HMGCR|SLK|LRP6|CAT|GOPC|PLCB1|RAB11FIP2|RBM44|LRRFIP1|RAB11FIP4|PKD2|SD…	http://amigo.geneontology.org/cgi-bin/amigo/term_details?term=GO:0042803
peptidyl-prolyl cis-trans isomerase activity	Gene Ontology	GO:0003755	6	40	0.345192	0.481238	FKBP7|FKBP11|NKTR|PPIL6|PPIG|RANBP2	http://amigo.geneontology.org/cgi-bin/amigo/term_details?term=GO:0003755
integrin binding	Gene Ontology	GO:0005178	13	95	0.349093	0.483746	ADAMTS5|CXADR|ERBB2IP|ITGA1|DST|EGFR|ECM2|NPNT|UTRN|CD226|ADAM22|COL4A3|EDIL3	http://amigo.geneontology.org/cgi-bin/amigo/term_details?term=GO:0005178
kinase binding	Gene Ontology	GO:0019900	7	48	0.351073	0.483746	JAKMIP3|RASGRP3|BARD1|PFKFB2|PRKAA1|RB1|MOB1B	http://amigo.geneontology.org/cgi-bin/amigo/term_details?term=GO:0019900
RNA polymerase II core promoter sequence-specific DNA binding	Gene Ontology	GO:0000979	5	33	0.361448	0.492519	HOXB3|RBPJ|SP3|SMAD1|SMAD5	http://amigo.geneontology.org/cgi-bin/amigo/term_details?term=GO:0000979
protein complex binding	Gene Ontology	GO:0032403	23	176	0.361596	0.492519	ATM|KAT2B|KIF11|IQGAP1|NCKAP1|NCOA1|STRN3|CIITA|WRN|GNB4|RARB|SKIL|MYSM1|PPARA|KRIT1|KRAS|PEX1|CALY|LCA5|CD2AP|BCKDHB|STRN|CPS1	http://amigo.geneontology.org/cgi-bin/amigo/term_details?term=GO:0032403
receptor signaling protein activity	Gene Ontology	GO:0005057	6	41	0.367581	0.494982	SMAD5|SMAD1|GNAZ|FLRT1|TIAM2|PLCE1	http://amigo.geneontology.org/cgi-bin/amigo/term_details?term=GO:0005057
structural constituent of muscle	Gene Ontology	GO:0008307	6	41	0.367581	0.494982	NEBL|MYH8|JPH1|MYBPC3|NEXN|SORBS2	http://amigo.geneontology.org/cgi-bin/amigo/term_details?term=GO:0008307
protein tyrosine/serine/threonine phosphatase activity	Gene Ontology	GO:0008138	5	34	0.386434	0.514522	PTPDC1|PTEN|SSH2|DUSP13|STYX	http://amigo.geneontology.org/cgi-bin/amigo/term_details?term=GO:0008138
NAD binding	Gene Ontology	GO:0051287	5	34	0.386434	0.514522	UGDH|IDH1|NNT|ME1|HPGD	http://amigo.geneontology.org/cgi-bin/amigo/term_details?term=GO:0051287
nucleotide binding	Gene Ontology	GO:0000166	43	342	0.392101	0.517753	POLA1|MATR3|CPEB4|RCAN2|CELF2|CPEB3|CPEB2|RBMXL1|TNRC6B|TNRC6A|HINT3|PABPC1L|PPARGC1A|PXK|SYNJ1|DMC1|RBM15|CELF6|PTBP3|PTBP2|APAF1|KIAA0430|MYEF2|LARP7|MSI2|U2SURP|AKAP7|PABPC4L|RBM12B|IGF2BP3|SLC27A6|SREK1|ZNF638|RBM44|RAVER2|RBM47|TIA1|RBM26|RBM27|REV3L|RBM20|RNPC3|NOL8	http://amigo.geneontology.org/cgi-bin/amigo/term_details?term=GO:0000166
collagen binding	Gene Ontology	GO:0005518	8	58	0.39323	0.517753	TLL1|CTSK|MMP13|DDR2|ITGA1|COL14A1|SMAD4|ITGA11	http://amigo.geneontology.org/cgi-bin/amigo/term_details?term=GO:0005518
metalloendopeptidase activity	Gene Ontology	GO:0004222	14	107	0.405971	0.53082	ADAMTS5|TLL1|ADAMTS6|PAPLN|MMP11|ADAMTS4|MMP13|LMLN|ADAM33|ADAM22|MMP25|MBTPS2|IDE|MMP28	http://amigo.geneontology.org/cgi-bin/amigo/term_details?term=GO:0004222
enzyme binding	Gene Ontology	GO:0019899	33	262	0.407634	0.53082	EGFR|HIF1A|CAT|PLCE1|NOXA1|CBX5|UGT1A7|YES1|NCOA1|PPP1R3B|PTEN|RYR2|UHMK1|KDM4C|TNKS2|TOP2B|TOP2A|BRCA1|PLCB1|SIRT1|KMT2E|AR|LAMP2|MDM2|MDM4|AXIN2|PLSCR4|SCARB2|CBS|PIAS1|PHF6|UGT1A8|PDE4D	http://amigo.geneontology.org/cgi-bin/amigo/term_details?term=GO:0019899
phosphatase activity	Gene Ontology	GO:0016791	5	35	0.41136	0.531256	PTP4A1|SBF2|PPP1CB|SACM1L|PHOSPHO1	http://amigo.geneontology.org/cgi-bin/amigo/term_details?term=GO:0016791
protein serine/threonine phosphatase activity	Gene Ontology	GO:0004722	6	43	0.412452	0.531256	PPP1CB|PPM1L|PPM1K|PTEN|PPP1R15B|PHLPP2	http://amigo.geneontology.org/cgi-bin/amigo/term_details?term=GO:0004722
sequence-specific DNA binding RNA polymerase II transcription factor activity	Gene Ontology	GO:0000981	11	84	0.425678	0.545328	NFIB|MEF2C|BMPR1A|MEF2A|ZKSCAN2|POU5F1|ELK4|ELF2|PLAG1|MED1|ZNF770	http://amigo.geneontology.org/cgi-bin/amigo/term_details?term=GO:0000981
transferase activity	Gene Ontology	GO:0016740	8	60	0.431347	0.548957	UHMK1|ELOVL7|OAS2|SEPSECS|FKTN|SAMD8|TAOK1|TAOK3	http://amigo.geneontology.org/cgi-bin/amigo/term_details?term=GO:0016740
transferase activity, transferring phosphorus-containing groups	Gene Ontology	GO:0016772	7	52	0.433144	0.548957	MAP4K3|WNK2|PXK|FPGT|ETNK1|KNDC1|SRPK2	http://amigo.geneontology.org/cgi-bin/amigo/term_details?term=GO:0016772
protein kinase C binding	Gene Ontology	GO:0005080	6	45	0.456971	0.576075	HDAC9|PRKCB|ITGAV|UGT1A7|TOP2B|TOP2A	http://amigo.geneontology.org/cgi-bin/amigo/term_details?term=GO:0005080
phosphotransferase activity, alcohol group as acceptor	Gene Ontology	GO:0016773	5	37	0.460659	0.577652	PI4K2B|GK5|ATR|SMG1|POMK	http://amigo.geneontology.org/cgi-bin/amigo/term_details?term=GO:0016773
receptor binding	Gene Ontology	GO:0005102	36	294	0.471951	0.584828	TNFSF10|ANKRD13C|PAOX|SCYL2|HLA-F|CAT|VTCN1|MAP7|IDE|RAB8B|ALCAM|CD86|ARPP19|FGG|FGA|FGB|NOS2|LAMA3|DIAPH2|TRIM24|ITGB8|IDH1|NUDT7|EDA|CXCL10|CXADR|ANG|LRP6|PKD2|NTN3|HNF4A|PTPRD|C5|NXPH3|WNT5A|AR	http://amigo.geneontology.org/cgi-bin/amigo/term_details?term=GO:0005102
DNA binding, bending	Gene Ontology	GO:0008301	7	54	0.473785	0.584828	FOXP2|GATA1|FOXS1|FOXB1|FOXH1|FOXN1|TOP2A	http://amigo.geneontology.org/cgi-bin/amigo/term_details?term=GO:0008301
extracellular matrix structural constituent	Gene Ontology	GO:0005201	7	54	0.473785	0.584828	ELN|EFEMP2|COL14A1|FBN3|COL5A2|COL4A4|COL4A3	http://amigo.geneontology.org/cgi-bin/amigo/term_details?term=GO:0005201
protein N-terminus binding	Gene Ontology	GO:0047485	11	88	0.489395	0.600195	NCOA3|NCOA1|TBL1XR1|EXOC5|RBPJ|ATM|BIRC2|NIPBL|NBN|SNCA|NPAT	http://amigo.geneontology.org/cgi-bin/amigo/term_details?term=GO:0047485
chaperone binding	Gene Ontology	GO:0051087	7	55	0.493832	0.600195	GRPEL2|DNAJC3|DNAJB4|AHSA2|DNAJC10|CP|FGB	http://amigo.geneontology.org/cgi-bin/amigo/term_details?term=GO:0051087
p53 binding	Gene Ontology	GO:0002039	7	55	0.493832	0.600195	TP63|SIRT1|TRIM24|BLM|MDM2|SETD7|GATA1	http://amigo.geneontology.org/cgi-bin/amigo/term_details?term=GO:0002039
methyltransferase activity	Gene Ontology	GO:0008168	12	101	0.558718	0.675592	METTL8|TRMT11|KIAA1456|PRDM10|ALDH1L2|METTL4|NSUN6|KMT2C|TRDMT1|TRMT10A|METTL7A|TYW3	http://amigo.geneontology.org/cgi-bin/amigo/term_details?term=GO:0008168
cysteine-type peptidase activity	Gene Ontology	GO:0008234	9	76	0.568125	0.68348	CTSK|USP49|USP45|SENP6|USP47|SENP7|USP9X|USP28|USP24	http://amigo.geneontology.org/cgi-bin/amigo/term_details?term=GO:0008234
chromatin DNA binding	Gene Ontology	GO:0031490	5	42	0.577152	0.690834	GATA1|MED1|PPARGC1A|FOXS1|CLOCK	http://amigo.geneontology.org/cgi-bin/amigo/term_details?term=GO:0031490
protein dimerization activity	Gene Ontology	GO:0046983	20	171	0.581964	0.691661	NCOA2|NCOA3|NR3C1|ATM|AR|ZBED6|CLOCK|MLXIPL|TCF12|MGA|HIF1A|AHR|MEF2C|MEF2A|NCOA1|KIAA2018|MITF|MXD3|POU2F3|POLR2J2	http://amigo.geneontology.org/cgi-bin/amigo/term_details?term=GO:0046983
calcium channel activity	Gene Ontology	GO:0005262	6	51	0.58368	0.691661	RYR2|TRPC1|DENND5B|P2RX1|CUL5|TRPM7	http://amigo.geneontology.org/cgi-bin/amigo/term_details?term=GO:0005262
transporter activity	Gene Ontology	GO:0005215	24	209	0.620871	0.732072	RASSF9|FLVCR1|CDH17|SYTL2|SEC14L4|PTGDS|XPO1|CPNE3|HIATL2|SLCO5A1|PCLO|TTPA|XK|AQP7|DOC2B|CUBN|TPR|SEC24B|UCP3|ABCA4|ABCC9|SLCO2B1|IPO7|ABCC6	http://amigo.geneontology.org/cgi-bin/amigo/term_details?term=GO:0005215
transferase activity, transferring glycosyl groups	Gene Ontology	GO:0016757	6	54	0.641017	0.750207	DPY19L1|DPY19L3|DPY19L4|GALNT15|GXYLT2|GALNT7	http://amigo.geneontology.org/cgi-bin/amigo/term_details?term=GO:0016757
beta-catenin binding	Gene Ontology	GO:0008013	7	63	0.642583	0.750207	CXADR|AXIN2|CD2AP|AR|CDH1|APC|TBL1XR1	http://amigo.geneontology.org/cgi-bin/amigo/term_details?term=GO:0008013
oxidoreductase activity	Gene Ontology	GO:0016491	20	178	0.655837	0.761928	MSMO1|NNT|AKR1C1|CYP2D6|CREG2|STEAP4|AASS|RDH5|DHRS1|CYBB|OXR1|CYP24A1|RRM2B|ADHFE1|SNCA|CP|HSDL2|HPGD|AKR1C2|AKR1C3	http://amigo.geneontology.org/cgi-bin/amigo/term_details?term=GO:0016491
peptidase activity	Gene Ontology	GO:0008233	9	82	0.661643	0.764923	APH1B|DESI2|SPCS3|TMPRSS5|MASP1|TFRC|ADAMTS4|USP25|MALT1	http://amigo.geneontology.org/cgi-bin/amigo/term_details?term=GO:0008233
single-stranded DNA binding	Gene Ontology	GO:0003697	8	74	0.675478	0.769785	MEIOB|BRCA2|LRPPRC|PURB|MLH3|BLM|RAD51AP1|PMS1	http://amigo.geneontology.org/cgi-bin/amigo/term_details?term=GO:0003697
phospholipid binding	Gene Ontology	GO:0005543	8	74	0.675478	0.769785	PRKCI|SDPR|DAPP1|SNCA|PSD3|NR5A2|ABCA1|CPS1	http://amigo.geneontology.org/cgi-bin/amigo/term_details?term=GO:0005543
symporter activity	Gene Ontology	GO:0015293	5	47	0.67884	0.769785	SLC16A12|SLC10A7|SLC12A8|SLC16A7|SLC38A2	http://amigo.geneontology.org/cgi-bin/amigo/term_details?term=GO:0015293
GDP binding	Gene Ontology	GO:0019003	5	47	0.67884	0.769785	RAB8B|RAP2C|TRIM23|PCK1|KRAS	http://amigo.geneontology.org/cgi-bin/amigo/term_details?term=GO:0019003
heme binding	Gene Ontology	GO:0020037	15	137	0.684995	0.773066	NOS2|CYP24A1|CYP1B1|CYP2D6|BACH1|CYP19A1|IDO1|CYP2U1|CAT|CYBB|CBS|GUCY1A2|CYP2C18|CYP7A1|FECH	http://amigo.geneontology.org/cgi-bin/amigo/term_details?term=GO:0020037
metallopeptidase activity	Gene Ontology	GO:0008237	8	75	0.690284	0.775342	ADAMTS5|ERAP2|ADAMTS6|TAF2|ADAMTS4|TMEM27|MYSM1|LNPEP	http://amigo.geneontology.org/cgi-bin/amigo/term_details?term=GO:0008237
protease binding	Gene Ontology	GO:0002020	7	67	0.706514	0.78983	ADAMTS4|BDKRB2|THAP5|BRCA2|IL1R1|MALT1|BCL2	http://amigo.geneontology.org/cgi-bin/amigo/term_details?term=GO:0002020
scavenger receptor activity	Gene Ontology	GO:0005044	5	49	0.714589	0.795106	PRG4|SCARA5|STAB1|TMPRSS5|ENPP1	http://amigo.geneontology.org/cgi-bin/amigo/term_details?term=GO:0005044
ion channel activity	Gene Ontology	GO:0005216	5	50	0.73137	0.809976	P2RX1|TRPM7|FXYD3|CATSPER2|C12orf76	http://amigo.geneontology.org/cgi-bin/amigo/term_details?term=GO:0005216
protein transporter activity	Gene Ontology	GO:0008565	6	60	0.74035	0.816107	XPO1|IPO11|COG3|ZFYVE16|KPNA7|USO1	http://amigo.geneontology.org/cgi-bin/amigo/term_details?term=GO:0008565
chloride channel activity	Gene Ontology	GO:0005254	5	51	0.747424	0.82009	GABRE|CLIC4|GABRB3|CLIC2|FXYD3	http://amigo.geneontology.org/cgi-bin/amigo/term_details?term=GO:0005254
RNA polymerase II core promoter proximal region sequence-specific DNA binding	Gene Ontology	GO:0000978	6	61	0.754815	0.824383	CLOCK|RBPJ|MED1|KDM6A|GABPA|GATA1	http://amigo.geneontology.org/cgi-bin/amigo/term_details?term=GO:0000978
copper ion binding	Gene Ontology	GO:0005507	5	52	0.762754	0.829233	SNAI3|CP|ATP7A|SNCA|ANG	http://amigo.geneontology.org/cgi-bin/amigo/term_details?term=GO:0005507
hydrolase activity	Gene Ontology	GO:0016787	20	193	0.78818	0.852962	DCP2|MAP1B|ABHD13|PPP1CB|ELAC1|MBLAC2|FAAH2|PPAPDC2|DDHD2|FIGNL1|ENTPD5|PLA1A|NAPEPLD|NUDT12|DDHD1|HINT3|IDI1|DCLRE1A|CPSF2|PM20D2	http://amigo.geneontology.org/cgi-bin/amigo/term_details?term=GO:0016787
flavin adenine dinucleotide binding	Gene Ontology	GO:0050660	6	67	0.829299	0.893381	NOS2|DPYD|CYBB|ACADSB|LDHD|SQLE	http://amigo.geneontology.org/cgi-bin/amigo/term_details?term=GO:0050660
structural constituent of cytoskeleton	Gene Ontology	GO:0005200	9	97	0.836531	0.897095	PLS1|ADD3|ERBB2IP|TUBB4A|EPB41|CD2AP|ANK3|CCDC6|SORBS2	http://amigo.geneontology.org/cgi-bin/amigo/term_details?term=GO:0005200
electron carrier activity	Gene Ontology	GO:0009055	7	78	0.840741	0.897548	IDO1|UGDH|CYP19A1|CYBB|ME1|AKR1C4|AKR7A3	http://amigo.geneontology.org/cgi-bin/amigo/term_details?term=GO:0009055
lipid binding	Gene Ontology	GO:0008289	14	146	0.847685	0.900903	RASGRP1|S1PR3|TEC|EPN3|SEC14L4|PTEN|STARD9|ACBD7|ACBD5|PPARA|FER|SH3GL2|STARD4|FNBP1L	http://amigo.geneontology.org/cgi-bin/amigo/term_details?term=GO:0008289
mRNA binding	Gene Ontology	GO:0003729	6	70	0.859112	0.908971	FMR1|PURB|TPR|FYTTD1|PTBP2|LUC7L3	http://amigo.geneontology.org/cgi-bin/amigo/term_details?term=GO:0003729
catalytic activity	Gene Ontology	GO:0003824	22	225	0.872606	0.919145	ACSBG1|HPGD|CWF19L2|CDYL2|ACSM3|PPM1K|SULF1|RSAD2|LANCL1|SPTLC3|AASDH|AMY2B|ENPP1|RIMKLA|AKAP7|FPGT|PHLPP2|PLD5|PCYT1B|PLD1|ACSL1|FAM111A	http://amigo.geneontology.org/cgi-bin/amigo/term_details?term=GO:0003824
iron ion binding	Gene Ontology	GO:0005506	14	157	0.909918	0.953801	MSMO1|NOS2|CYP24A1|CYP1B1|CYP2D6|PLOD2|SCD|ALOX5|CYP19A1|CYP2U1|KDM7A|CYP7A1|FECH|CYP2C18	http://amigo.geneontology.org/cgi-bin/amigo/term_details?term=GO:0005506
serine-type endopeptidase inhibitor activity	Gene Ontology	GO:0004867	8	98	0.913557	0.953801	RECK|PAPLN|CD109|OVOS2|SERPINI1|SPINK5|AGT|SPINK13	http://amigo.geneontology.org/cgi-bin/amigo/term_details?term=GO:0004867
GTP binding	Gene Ontology	GO:0005525	38	388	0.92604	0.962594	PCK1|ARL13B|DNAJC27|RHOBTB1|ARL15|RHOT1|DNM3|ARHGAP5|RANBP17|RAB8B|RAP2C|GUCY1A2|KRAS|SEPT11|SEPT10|ARL17A|RAB7B|RAP2A|GBP2|RHOQ|TRIM23|GNAZ|FPGT|RHOBTB3|OPA1|RAB40A|ARL5B|NIN|GNAQ|RAB26|RAB33B|AK3|TUBB4A|ATL2|ATL1|MFN1|GNA13|GNAL	http://amigo.geneontology.org/cgi-bin/amigo/term_details?term=GO:0005525
structural molecule activity	Gene Ontology	GO:0005198	20	224	0.940862	0.97373	MAP1B|LAMA3|CLDN16|MATR3|NCR3LG1|PGM5|OTOG|ROCK2|EPB41|MAP2|MOSPD2|COL4A3|KLHL3|CLTC|OCLN|COPB1|FGG|FGA|FGB|MAP7	http://amigo.geneontology.org/cgi-bin/amigo/term_details?term=GO:0005198
serine-type endopeptidase activity	Gene Ontology	GO:0004252	13	163	0.962219	0.991504	TMPRSS9|PREPL|PRSS56|MASP1|C1RL|KLK10|PCSK1|CFB|TMPRSS5|KLK14|RHBDL1|MST1L|RHBDL3	http://amigo.geneontology.org/cgi-bin/amigo/term_details?term=GO:0004252
GTPase activity	Gene Ontology	GO:0003924	18	216	0.96685	0.991963	RAB8B|RAP2A|GNAQ|RHOQ|GBP2|TUBB4A|ATL2|GNB3|TRIM23|GNAZ|MFN1|GNA13|DNM3|OPA1|GNAL|ARHGAP5|ATL1|RHOT1	http://amigo.geneontology.org/cgi-bin/amigo/term_details?term=GO:0003924
unfolded protein binding	Gene Ontology	GO:0051082	6	102	0.98715	1	TMEM67|GRPEL2|HSP90B2P|DNAJB4|CLGN|LMAN1	http://amigo.geneontology.org/cgi-bin/amigo/term_details?term=GO:0051082
heparin binding	Gene Ontology	GO:0008201	9	138	0.988362	1	TGFBR3|ANG|COL25A1|ZNF146|ECM2|CHRD|FGFBP1|CXCL11|CXCL10	http://amigo.geneontology.org/cgi-bin/amigo/term_details?term=GO:0008201
cytokine activity	Gene Ontology	GO:0005125	11	167	0.992732	1	TNFSF10|IFNE|LEFTY2|GDF6|CMTM8|IL33|TNFRSF11B|TSLP|WNT5A|CMTM1|KITLG	http://amigo.geneontology.org/cgi-bin/amigo/term_details?term=GO:0005125
growth factor activity	Gene Ontology	GO:0008083	10	165	0.996367	1	FIGF|PDGFD|GMFB|LEFTY2|GDF6|FGF18|INHBE|KITLG|AGT|FGF22	http://amigo.geneontology.org/cgi-bin/amigo/term_details?term=GO:0008083
carbohydrate binding	Gene Ontology	GO:0030246	5	151	0.999965	1	PLA2R1|KLRC3|KLRG1|MAN2A1|PKD1L2	http://amigo.geneontology.org/cgi-bin/amigo/term_details?term=GO:0030246
G-protein coupled receptor activity	Gene Ontology	GO:0004930	19	660	1	1	LGR4|XPR1|OR2A7|FZD6|S1PR3|GPR158|NPFFR1|GPR75|RXFP1|LANCL1|GPR55|TAS2R31|GRM4|OR51B4|GPR173|GPR83|OPN3|GRM1|OR51B2	http://amigo.geneontology.org/cgi-bin/amigo/term_details?term=GO:0004930

## Sheet: Table S6-3
Table S6 GO terms of upregulated genes after FSCN1-KD
GO cellular component terms
#Term	Database	ID	Input number	Background number	P-Value	Corrected P-Value	Input	Hyperlink
nucleus	Gene Ontology	GO:0005634	847	5518	0	0	ZCCHC11|ASXL2|SSFA2|HIPK3|HIPK1|HSF2|ANKRD23|DLG1|ZNF708|SMG1|CDC73|ZNF700|APBB2|ZC3H14|RNF111|OFD1|SRPK2|VEZF1|ZMYM6|JRKL|ZMYM4|LARP7|ZNF680|SP3|SP4|ZNF639|FXR1|PIK3C2A|MACROD2|GATA1|ZNF675|AKAP7|FBXO43|TC2N|TUBB4A|PARP15|ATF7IP2|ERI1|AHR|PTEN|STARD9|CEP70|TCF12|TOP2A|ZNF773|ZNF770|TNKS|RLF|ZNF184|CELF6|PDS5A|CELF2|PDS5B|RC3H2|DENND4A|BAZ2B|PEG10|XPO1|ZNF451|XPO4|BACH1|SPOPL|UACA|ZNF519|RSBN1L|U…	http://amigo.geneontology.org/cgi-bin/amigo/term_details?term=GO:0005634
intracellular	Gene Ontology	GO:0005622	165	795	8.95728e-13	8.33027e-11	ZNF540|CHN2|RAPGEF6|RAPGEF2|SMAD9|ZNF141|B3GNT5|ZNF383|ZNF382|ZNF354B|ARHGEF6|ZNF221|ZNF700|ZFP1|CAPN7|ZNF782|ARHGAP21|ARHGAP24|ZNF578|ARHGAP29|ARHGAP28|KNDC1|FAM126B|DEPDC1B|ZNF675|ZNF443|VPS13A|TRAPPC2|ZNF844|ZNF845|ZKSCAN1|TRIM6-TRIM34|XRN1|ZNF569|ZNF567|ZNF566|ZNF773|RASGRP3|RASGRP1|TRIM6|ANO9|VSIG8|ARL13B|TRIM33|ZFP14|TRIM37|GPLD1|ZFP90|ZNF850|FAM13B|ZNF181|FAM13A|ZNF169|NCALD|ZNF160|ZNF585A…	http://amigo.geneontology.org/cgi-bin/amigo/term_details?term=GO:0005622
centrosome	Gene Ontology	GO:0005813	79	339	4.89845e-09	3.03704e-07	CCP110|PIBF1|CEP112|CCSAP|IFT80|SMAD4|PCM1|MIB1|PPP4R2|GEN1|KIF15|CDC27|ANKRD32|NFE2L2|XRCC2|CEP97|TRAF5|MPHOSPH9|WDR35|STIL|NEK2|AXIN2|POC1B|IFT81|HAUS6|CEP120|MASTL|ALMS1|CCDC14|DISC1|CLIP1|HOOK3|PPP1R12A|CEP57|ELL2|OFD1|RNF19A|PLK4|PKN2|FAM161A|CLIC4|BRCA2|CENPJ|ODF2L|WRN|CEP44|IFT74|CEP192|AHI1|ANKRD26|MTUS2|CEP290|SASS6|DYNC1LI2|SPICE1|USP33|NEDD1|CEP350|KIF3A|TMEM67|KIZ|CEP152|NIN|CEP170|SP…	http://amigo.geneontology.org/cgi-bin/amigo/term_details?term=GO:0005813
cytoplasm	Gene Ontology	GO:0005737	652	4508	1.48715e-08	6.91525e-07	ZCCHC11|AGL|SSFA2|ZDHHC17|HIPK3|HIPK1|TULP4|HIPK4|CPQ|EEF2K|BLOC1S6|DLG3|SMG1|ZFYVE16|ALMS1|APBB2|GUCY1A2|ZC3H14|RNF111|SRPK2|CDC42BPA|ARHGEF12|DOC2B|ZMYM4|LARP7|SP4|FXR1|PIK3C2A|ABLIM1|CEP112|UBE4A|AKAP7|PARP14|ERI1|AHR|PTEN|STARD9|CEP70|IPCEF1|PAIP2B|RPS6KC1|CELF6|CELF2|PUM2|GPLD1|GABBR1|PEG10|XPO1|PANK3|TANK|XPO4|ETAA1|DRP2|UACA|NF1|SNX30|HMMR|DLG1|SENP6|DST|CHUK|SENP1|BLM|RTTN|BNIP2|VASH2|CAM…	http://amigo.geneontology.org/cgi-bin/amigo/term_details?term=GO:0005737
centriole	Gene Ontology	GO:0005814	23	77	2.49544e-05	0.000904806	AHI1|MPHOSPH9|CEP128|POC1B|CCSAP|NEDD1|ALMS1|IFT88|OFD1|TOP2A|CENPJ|CEP192|PLK4|SASS6|CCP110|TTBK2|SPICE1|BNIP2|NIN|CEP170|CNTLN|CEP135|STARD9	http://amigo.geneontology.org/cgi-bin/amigo/term_details?term=GO:0005814
chromosome	Gene Ontology	GO:0005694	25	88	2.91873e-05	0.000904806	MEIOB|SMCHD1|CLOCK|FBXO11|PRPF4B|PDS5B|ATR|SMC3|SMC4|WHSC1L1|DMC1|SETDB2|BRCA1|ASH1L|RAD21|STAG2|PDS5A|STAG1|REV3L|IL33|SETD2|SETD7|TOPBP1|RBBP6|NSD1	http://amigo.geneontology.org/cgi-bin/amigo/term_details?term=GO:0005694
nucleolus	Gene Ontology	GO:0005730	266	1765	4.78845e-05	0.00127236	BPTF|ZCCHC11|AGL|RAD17|HSF4|NOL8|PRPF40A|IPMK|PRPF4B|ATF2|RBBP6|AKT3|C8orf44|USP28|CCNT1|ZNF146|MAP3K2|RBPJ|MPP5|NPAT|CAPN7|TAF4B|PRKD3|ZNF260|UBR5|MAGI1|BDP1|MBNL1|ARHGAP28|SPIN1|DMTF1|LUC7L3|BRCA2|ZMYM4|LARP7|WRN|ERGIC2|SP4|STAU2|PLK4|NR2C2|FXR1|GOLIM4|MRO|UBR2|MDM2|CENPQ|RBBP8|PCGF5|FBXL4|RAI14|ERI1|AHR|PTEN|UTRN|CEP70|FANK1|ELK4|SERAC1|ZNF281|CPS1|ZBTB25|TNKS|USP48|NFATC3|SKAP2|GLIS3|PDS5A|SI…	http://amigo.geneontology.org/cgi-bin/amigo/term_details?term=GO:0005730
Golgi apparatus	Gene Ontology	GO:0005794	128	764	6.7731e-05	0.00145274	ZDHHC17|SYTL2|GNPTAB|PCSK1|ERGIC2|PKDCC|AKT3|MARCH1|CPQ|SLC30A6|DLG1|CCDC88A|ARHGAP21|GOLGA4|GOLGA5|EVI5|CDH1|UBXN2B|JAKMIP3|LARP7|COG3|SCYL2|TMF1|SCYL3|MTUS1|PIK3C2A|GOLGA2P5|USP33|MAN1A2|TRAPPC8|PLD1|TRAPPC2|RABGAP1L|GOLGA8R|GOLGA8N|COPB1|GOLGA8A|GOLGA8B|TNKS|CNST|GLIS3|IMPAD1|MANEA|PTGDS|ATP7A|RSAD2|MPHOSPH9|WDR44|STARD9|GCC2|SLC35A3|FNDC3A|RAB7B|ABCA1|HERC1|GOLGA6D|GALNT7|DYNC2H1|LRBA|CABP7|P…	http://amigo.geneontology.org/cgi-bin/amigo/term_details?term=GO:0005794
PML body	Gene Ontology	GO:0016605	24	87	7.0294e-05	0.00145274	MORC3|CASP8AP2|HIPK3|HIPK1|ATR|CBX5|CIITA|SMC5|PPARGC1A|RB1|SMC6|NBN|ZMYM2|SIRT1|SP3|BLM|NR2C1|SKIL|SATB1|TOPBP1|PIAS2|PTEN|PIAS1|KAT6A	http://amigo.geneontology.org/cgi-bin/amigo/term_details?term=GO:0016605
cilium	Gene Ontology	GO:0005929	27	106	0.00011493	0.00213769	AHI1|NPHP3|CATSPER2|IFT80|CCSAP|INVS|ALMS1|IFT88|ENKUR|WDR60|ARL13B|TTLL7|TTLL3|IFT74|WDR11|PTPDC1|OFD1|DNAH7|PKD2|KIF27|IFT81|TTC21B|LCA5|BBS10|TBC1D32|BBS12|TUBB4A	http://amigo.geneontology.org/cgi-bin/amigo/term_details?term=GO:0005929
cytosol	Gene Ontology	GO:0005829	371	2601	0.000172123	0.00291044	PGM2L1|AGL|DLG1|GAPVD1|SMG1|PIK3CA|MIB1|OFD1|ZMYM2|ARHGEF12|DIAPH2|PIK3C2A|DEPDC1B|AKAP5|AKAP7|TUBB4A|CEP290|PTEN|ARHGAP12|ARHGAP18|RASGRP1|ATP6V1A|PDS5A|PDS5B|DENND4C|PANK1|WDR44|BACH1|UBXN2B|DYNC2LI1|TAT|BLOC1S6|DST|CHUK|ANAPC4|BNIP2|PREPL|RPS6KA3|CBS|WDFY1|ACP5|SMAD9|EEF2K|SMAD4|SMAD5|SMAD1|SRGAP3|PARD6B|XIAP|AKAP13|AKAP10|GLS|SDPR|PELI1|PELI2|NEDD1|SMC3|SMC2|NEDD4|SMC4|MYLK3|PDE10A|YAP1|AK7|P…	http://amigo.geneontology.org/cgi-bin/amigo/term_details?term=GO:0005829
cell cortex	Gene Ontology	GO:0005938	28	117	0.000271384	0.00420645	MYH10|ADD3|ITCH|CTTNBP2|EPS8|FNBP1L|AXIN2|NEDD4|PARD6B|POTEF|SPINK5|FGG|FGA|FGB|CLASP2|C2CD5|DST|FER|ITPR2|HMCN1|DRD4|MYO6|RAI14|ARHGAP32|SNCA|GPSM2|PRKD1|SCIN	http://amigo.geneontology.org/cgi-bin/amigo/term_details?term=GO:0005938
nucleoplasm	Gene Ontology	GO:0005654	168	1091	0.000468222	0.00669917	RAD17|LRPPRC|AHCTF1|IPMK|USP28|CCNT1|CCNT2|RARB|RBPJ|RORC|RORB|RORA|PCF11|HDAC9|TAF4B|PHC3|SMAD5|DYRK1A|GATA1|BRCA1|BRCA2|CENPK|ERBB4|LARP7|WRN|NR2C2|NR2C1|TPR|MDM2|FOXH1|CENPQ|CENPP|ATXN1|L3MBTL1|NFATC3|MSL2|TRIM33|MED23|PHF21A|ZBTB1|HIF1A|PDS5B|MED1|CCAR1|XPO1|KPNA7|MAML2|CHD6|CHD9|PPARGC1A|RRM2B|NR5A2|JMJD1C|NR1H4|TOP2B|TOP2A|SIRT1|PRKAB2|STAG2|STAG1|SENP1|MRE11A|PPARA|ANAPC4|ANKRD28|RPS6KA3|C…	http://amigo.geneontology.org/cgi-bin/amigo/term_details?term=GO:0005654
nuclear membrane	Gene Ontology	GO:0031965	37	177	0.000575105	0.00764069	TNKS|ERBB2IP|INTS2|PCM1|EGFR|PUM2|PTCHD2|BRIP1|PTGDS|RB1CC1|MTDH|CERS6|CERS4|LPIN1|AHCTF1|NDC1|DGKH|RBM15|RANBP2|PLCB1|ZNF224|TXLNG|ALOX5|XPO1|AKAP6|SENP1|OSBPL8|TPR|SYNE2|TOR1AIP2|FAM76B|AK9|GNAQ|CEP170|MYO6|CEP70|BCL2	http://amigo.geneontology.org/cgi-bin/amigo/term_details?term=GO:0031965
tight junction	Gene Ontology	GO:0005923	25	106	0.000709277	0.00879503	LIN7C|CLDN16|ASH1L|MTDH|DLG1|DLG3|ECT2|MPP7|PARD6B|MPP5|INADL|MAGI3|NHS|MPDZ|PLXDC1|TGFBR1|MAGI1|CXADR|OCLN|F11R|TJP3|ANK3|STRN|PARD3B|APC	http://amigo.geneontology.org/cgi-bin/amigo/term_details?term=GO:0005923
cilium basal body	Gene Ontology	GO:0036064	13	42	0.000976355	0.0111089	FAM161A|TTLL6|POC1B|CCSAP|PKD2|AHI1|IFT88|WDR35|RTTN|CCDC176|TTBK2|OFD1|DYNC2LI1	http://amigo.geneontology.org/cgi-bin/amigo/term_details?term=GO:0036064
chromatin	Gene Ontology	GO:0000785	19	74	0.00101533	0.0111089	TP63|POLA1|AHCTF1|STAG2|NFE2L2|SMC3|STAG1|NEDD4|PARPBP|RB1|PDS5B|L3MBTL1|PDS5A|MED1|CENPF|UBR2|ESCO1|FAM178A|FAM111A	http://amigo.geneontology.org/cgi-bin/amigo/term_details?term=GO:0000785
microtubule organizing center	Gene Ontology	GO:0005815	27	122	0.0012522	0.0129394	GSDMC|BIRC6|CEP57L1|LCA5|LATS1|TACC1|AKAP11|CEP97|YES1|CEP128|FNIP2|DDHD2|PXK|EVI5|CLASP2|HOOK3|DLGAP5|KIF18A|MTUS1|ARFGEF2|FRY|TOPBP1|OGT|KIF5B|RBBP6|SMEK2|PDE4D	http://amigo.geneontology.org/cgi-bin/amigo/term_details?term=GO:0005815
microtubule cytoskeleton	Gene Ontology	GO:0015630	25	114	0.002124	0.0197984	BPTF|CEP57|MAP7|CDC7|GAS2L3|CCSER2|ZBTB18|CLIP1|MYCBP2|OFD1|LYST|MARK1|PRKCI|CLIC4|TTLL3|DST|KIF18A|FER|F11R|KIF3A|SPAST|THAP6|TACC1|ATXN7|CKAP5	http://amigo.geneontology.org/cgi-bin/amigo/term_details?term=GO:0015630
COPII vesicle coat	Gene Ontology	GO:0030127	5	9	0.00212886	0.0197984	TMED7|SEC24A|SEC23A|VMA21|SEC24B	http://amigo.geneontology.org/cgi-bin/amigo/term_details?term=GO:0030127
ubiquitin ligase complex	Gene Ontology	GO:0000151	16	62	0.00232782	0.0204295	BRCA1|UBE4A|RNF168|ARIH1|CAND1|BARD1|FBXO11|NEDD4|BMI1|FBXL4|WDSUB1|DCUN1D1|FBXO25|WWP1|UBR2|UBR1	http://amigo.geneontology.org/cgi-bin/amigo/term_details?term=GO:0000151
pericentriolar material	Gene Ontology	GO:0000242	7	17	0.00241639	0.0204295	TNKS|PCM1|TUBB4A|CEP192|HOOK3|NEDD1|TNKS2	http://amigo.geneontology.org/cgi-bin/amigo/term_details?term=GO:0000242
microtubule	Gene Ontology	GO:0005874	52	293	0.00282887	0.0228769	SNTB2|LRPPRC|CEP57|KIF26B|EML6|KIF14|KIF15|KIF5B|DNM3|MAP7|LRRC49|TTLL1|IQGAP1|CENPJ|DLG1|NEK2|GAS2L3|WDR47|HAUS6|APPBP2|INVS|EML4|DISC1|CLIP1|TUBB4A|KIF3A|KIF21A|KIF16B|MAP1B|RMDN2|CLASP2|TTLL3|HOOK3|TCTE3|KATNAL1|MTUS1|CEP57L1|DYNC1LI2|KRIT1|DYNC2H1|DNAH7|MAP2|STAU2|NIN|CEP170|SPAST|CAMSAP2|KIF27|KIF13A|DYNLT3|CSPP1|KIF11	http://amigo.geneontology.org/cgi-bin/amigo/term_details?term=GO:0005874
spindle pole	Gene Ontology	GO:0000922	21	93	0.00320951	0.0248737	BIRC6|CEP128|NEK2|TOPBP1|POC1B|TNKS|NEDD1|CSPP1|KNTC1|ALMS1|LATS1|KIF11|CEP44|CKAP2|NIN|FRY|CENPF|SMC3|ASPM|RMDN2|CKAP5	http://amigo.geneontology.org/cgi-bin/amigo/term_details?term=GO:0000922
chromosome, centromeric region	Gene Ontology	GO:0000775	14	54	0.00407217	0.030297	TNKS|HELLS|RAD21|STAG2|CENPF|SMC3|STAG1|PDS5A|SGOL2|PDS5B|MIS18BP1|WDHD1|CENPQ|CENPP	http://amigo.geneontology.org/cgi-bin/amigo/term_details?term=GO:0000775
apical part of cell	Gene Ontology	GO:0045177	18	78	0.00478883	0.0333143	DYNC2LI1|CLIC4|EDA|DYNC2H1|FZD6|NEDD1|MYO6|IFT88|PARD6B|HOMER1|USP9X|C5AR1|SLC25A27|EDAR|CDH1|USH1C|RDX|GPSM2	http://amigo.geneontology.org/cgi-bin/amigo/term_details?term=GO:0045177
Golgi membrane	Gene Ontology	GO:0000139	77	477	0.00483595	0.0333143	CD74|PRKCI|ZDHHC17|RASGRP1|TNKS2|ARFIP1|GNPTAB|HS2ST1|MANEA|PROS1|HLA-F|FKTN|UST|PLCE1|DOPEY1|GLCE|TMEM59L|SLC30A6|SH3GL2|MPHOSPH9|B3GNT5|HACE1|SEC23A|GCNT3|TLR3|ARHGAP21|GOPC|SCOC|C1GALT1|GOLGA4|GOLGA5|MGAT4A|SLC35A3|FNDC3A|PJA2|LMAN1|SACM1L|DSEL|C3orf58|GALNTL6|PDGFD|PIKFYVE|GBP2|TMF1|COG6|MAN2A1|TRIM23|USO1|ARFGEF1|ARFGEF2|SEC24B|ZDHHC21|EGFR|GALNT7|MAN1A1|MAN1A2|PLD1|GALNT16|GALNT15|MBTPS2|GA…	http://amigo.geneontology.org/cgi-bin/amigo/term_details?term=GO:0000139
chromosome, telomeric region	Gene Ontology	GO:0000781	11	39	0.00524788	0.0348609	TNKS|MRE11A|RIF1|ATM|SMC5|POT1|SMC6|BLM|DMC1|RAD17|DHX36	http://amigo.geneontology.org/cgi-bin/amigo/term_details?term=GO:0000781
Cul3-RING ubiquitin ligase complex	Gene Ontology	GO:0031463	8	24	0.00555176	0.0356079	KLHL13|SPOPL|GAN|KLHL41|KLHL2|KLHL3|KLHL8|KLHL9	http://amigo.geneontology.org/cgi-bin/amigo/term_details?term=GO:0031463
transcription factor complex	Gene Ontology	GO:0005667	40	221	0.00577641	0.0358138	SMAD9|CLOCK|SMAD4|SMAD5|MED23|SMAD1|HIF1A|ATF7IP|REL|NCOR1|TP63|NR6A1|LPIN1|RBPJ|ALX4|HDAC9|FOXB1|PBX1|POU3F2|RBL1|RBL2|MLXIPL|POU2F3|FOXS1|POU5F1|DACH1|SNAI3|FOXH1|ZEB1|FOXN1|YAP1|NAA16|MGA|NAA15|GATA1|RFX3|AHR|TCF12|TFDP2|SKOR1	http://amigo.geneontology.org/cgi-bin/amigo/term_details?term=GO:0005667
apicolateral plasma membrane	Gene Ontology	GO:0016327	5	11	0.00633551	0.0380131	OCLN|CXADR|NEDD4|MPDZ|FZD6	http://amigo.geneontology.org/cgi-bin/amigo/term_details?term=GO:0016327
transcriptional repressor complex	Gene Ontology	GO:0017053	13	52	0.00768136	0.0446479	PRDM16|RBBP8|ZNF224|TBL1XR1|MIER1|SP3|REST|DEPDC1|ARID4A|CBX5|RLIM|NCOR1|GATA1	http://amigo.geneontology.org/cgi-bin/amigo/term_details?term=GO:0017053
site of double-strand break	Gene Ontology	GO:0035861	6	16	0.00846745	0.0477256	MRE11A|RNF169|RNF168|NBN|SMARCAD1|ATF2	http://amigo.geneontology.org/cgi-bin/amigo/term_details?term=GO:0035861
lateral plasma membrane	Gene Ontology	GO:0016328	11	42	0.00954478	0.0520289	DLG1|ERBB3|AKAP7|GJB2|MYO1A|DSG2|ANK3|CDH1|APC|ABCC6|IQGAP1	http://amigo.geneontology.org/cgi-bin/amigo/term_details?term=GO:0016328
Schmidt-Lanterman incisure	Gene Ontology	GO:0043220	5	12	0.00979038	0.0520289	CDH1|PTEN|PRKCI|MPDZ|MPP5	http://amigo.geneontology.org/cgi-bin/amigo/term_details?term=GO:0043220
basolateral plasma membrane	Gene Ontology	GO:0016323	29	155	0.0108753	0.0561889	LIN7C|CDH17|SLC7A7|EGFR|MYO1A|ANK3|SLC4A7|TRPC1|MAP7|ATP7A|HPGD|DLG1|TEK|CASK|SLC12A6|SLC12A2|CDH1|ERBB3|ERBB4|CHRM3|CD46|NAIP|ENPP1|ATP1B1|CXADR|CNNM2|STXBP3|C5AR1|ABCC6	http://amigo.geneontology.org/cgi-bin/amigo/term_details?term=GO:0016323
nuclear envelope	Gene Ontology	GO:0005635	24	124	0.0129511	0.064017	POLA1|CLGN|CBX5|XPO1|UACA|DNASE1|GMCL1|UBXN4|TNKS2|DST|SIRT1|BNIP3L|CENPF|ALOX5|RNF43|MNS1|TPR|POLR2M|SYNE2|BNIP2|AKAP6|FAM156A|GNAZ|WDFY3	http://amigo.geneontology.org/cgi-bin/amigo/term_details?term=GO:0005635
nuclear matrix	Gene Ontology	GO:0016363	19	92	0.0130787	0.064017	PPIG|POLA1|SATB1|AHCTF1|CENPF|ALOX5|ARFGEF1|CLIC4|PRPF40A|BLM|SORBS1|GMCL1|CASK|MATR3|SMARCAD1|ATXN7|SMC3|ATXN3|ATXN1	http://amigo.geneontology.org/cgi-bin/amigo/term_details?term=GO:0016363
spindle	Gene Ontology	GO:0005819	23	118	0.0136086	0.0649024	MYH10|ATM|KIF14|KIF15|KIF11|CLTC|CCSAP|HAUS6|INVS|RB1|TTK|PTP4A1|EVI5|SPIN1|RIF1|CENPF|MTUS1|SPICE1|CEP350|CEP170|SPAST|CDC27|CSPP1	http://amigo.geneontology.org/cgi-bin/amigo/term_details?term=GO:0005819
cell-cell junction	Gene Ontology	GO:0005911	21	107	0.0165537	0.0769749	DLG1|CXADR|CLIC4|TEK|ADD3|RAPGEF2|ECT2|AQP7|AHI1|PKD2|DSC3|CASK|PRKD1|DSG2|CDC42BPA|MAGI1|KRIT1|TMEM47|IQGAP1|F11R|OCLN	http://amigo.geneontology.org/cgi-bin/amigo/term_details?term=GO:0005911
kinesin complex	Gene Ontology	GO:0005871	12	52	0.0192557	0.0873551	KIF16B|KIF15|KIF27|KIF18A|KIF26B|KIF14|KIF13A|STARD9|KIF11|KIF21A|KIF5B|KIF3A	http://amigo.geneontology.org/cgi-bin/amigo/term_details?term=GO:0005871
lamellipodium	Gene Ontology	GO:0030027	24	129	0.0204742	0.0906714	MYH10|ENAH|SCYL3|WASL|WASF3|ARHGEF6|PIK3CA|VIL1|APBB2|RAPH1|TIAM2|NHS|SPATA13|FGD4|FGD6|PKN2|RDX|KLHL2|FER|PTPN13|PKD2|MCC|CCDC88A|APC	http://amigo.geneontology.org/cgi-bin/amigo/term_details?term=GO:0030027
sarcoplasmic reticulum	Gene Ontology	GO:0016529	8	30	0.0229049	0.0990772	AKAP6|AGL|RYR2|CACNA2D1|ANK3|JSRP1|SYNE2|ITPR1	http://amigo.geneontology.org/cgi-bin/amigo/term_details?term=GO:0016529
ER to Golgi transport vesicle membrane	Gene Ontology	GO:0012507	9	36	0.0245513	0.103785	CD74|SEC23A|HLA-F|SEC24A|LMAN1|STX17|SEC24B|USO1|SEC31B	http://amigo.geneontology.org/cgi-bin/amigo/term_details?term=GO:0012507
centriolar satellite	Gene Ontology	GO:0034451	5	15	0.0272578	0.111983	PCM1|HOOK3|OFD1|SSX2IP|CEP290	http://amigo.geneontology.org/cgi-bin/amigo/term_details?term=GO:0034451
cis-Golgi network	Gene Ontology	GO:0005801	8	31	0.0276946	0.111983	COG3|HOOK3|GOLIM4|GOLGB1|GOLGA5|FKTN|FAM134B|YIPF6	http://amigo.geneontology.org/cgi-bin/amigo/term_details?term=GO:0005801
nuclear chromosome	Gene Ontology	GO:0000228	7	27	0.0375077	0.146989	BAZ1A|SMC2|ZBTB18|FIGNL1|BLM|PBRM1|TOP2A	http://amigo.geneontology.org/cgi-bin/amigo/term_details?term=GO:0000228
membrane	Gene Ontology	GO:0016020	167	1214	0.0379328	0.146989	FKBP7|KCNE3|FBXL2|ADD3|FXYD3|FKBP11|TSPAN12|CPD|CHN2|SBF2|PI4K2B|RAPGEF2|TMOD1|ROS1|SLC6A7|B3GNT5|SLC39A10|CCDC88A|SLC28A1|DSC3|APBB2|PSD3|OAS2|MAGI3|SLC12A2|CDH1|SLC12A8|DNAJC13|AQP7|ARHGEF12|ERBB4|EDEM3|SEC24B|SEMA3E|MAN1A1|MAN1A2|KRAS|MBTPS2|PLD1|SCARB2|ROBO2|EPT1|RHBDL1|TLR3|UTRN|TLR5|PLEKHA8|YIPF6|DOCK9|FRS2|ITGA11|CMTM1|CLTC|TMEM59L|ARHGAP5|LMLN|GCC2|IL1R1|GAPVD1|INVS|UACA|TIAM2|TFRC|PCLO|J…	http://amigo.geneontology.org/cgi-bin/amigo/term_details?term=GO:0016020
kinetochore	Gene Ontology	GO:0000776	13	64	0.0406497	0.154303	XPO1|NEK2|CENPF|PBRM1|CENPC|KAT2B|DYNLT3|CLIP1|TPR|TEX14|APC|CBX5|PPP1R12A	http://amigo.geneontology.org/cgi-bin/amigo/term_details?term=GO:0000776
trans-Golgi network	Gene Ontology	GO:0005802	20	111	0.0434906	0.160265	SORL1|RAB7B|CNST|SCOC|CLASP2|SCAMP1|ATP7A|BIRC6|PSD3|NBEA|GOLGA4|GCC2|ARFGEF2|ARFGEF3|CDH1|MON2|YIPF6|PLEKHA8|PRKD1|ARFGEF1	http://amigo.geneontology.org/cgi-bin/amigo/term_details?term=GO:0005802
peroxisomal membrane	Gene Ontology	GO:0005778	11	52	0.0439438	0.160265	PEX1|RAB8B|ACBD5|ACSL1|ATAD1|CAT|FAR1|HMGCR|CNOT1|ABCD3|PEX13	http://amigo.geneontology.org/cgi-bin/amigo/term_details?term=GO:0005778
sarcoplasmic reticulum membrane	Gene Ontology	GO:0033017	7	28	0.0449682	0.160848	ART1|RYR3|RYR2|ITPR2|JSRP1|SYNE2|HRC	http://amigo.geneontology.org/cgi-bin/amigo/term_details?term=GO:0033017
sarcomere	Gene Ontology	GO:0030017	8	34	0.0460904	0.161751	MYH4|MYH8|MEF2C|MEF2A|TRPC1|MYBPC3|ABCC9|LMAN1	http://amigo.geneontology.org/cgi-bin/amigo/term_details?term=GO:0030017
internal side of plasma membrane	Gene Ontology	GO:0009898	9	41	0.0528914	0.177089	DLG1|TRAF5|PGM5|BIRC2|CHUK|PTEN|PTP4A1|CDH1|PTPN4	http://amigo.geneontology.org/cgi-bin/amigo/term_details?term=GO:0009898
basal plasma membrane	Gene Ontology	GO:0009925	7	29	0.0533171	0.177089	TEK|ERBB2IP|PKD2|DST|MYO1A|ANK3|BMPR2	http://amigo.geneontology.org/cgi-bin/amigo/term_details?term=GO:0009925
histone deacetylase complex	Gene Ontology	GO:0000118	7	29	0.0533171	0.177089	TBL1XR1|HDAC9|PHF21A|NRIP1|MECOM|CBX5|NCOR1	http://amigo.geneontology.org/cgi-bin/amigo/term_details?term=GO:0000118
intercalated disc	Gene Ontology	GO:0014704	8	36	0.061972	0.200665	DLG1|CXADR|AKAP6|KCNJ2|PGM5|DSC2|ANK3|ANKRD23	http://amigo.geneontology.org/cgi-bin/amigo/term_details?term=GO:0014704
cell leading edge	Gene Ontology	GO:0031252	7	30	0.062573	0.200665	PRKCI|JMY|DST|SSX2IP|RAPH1|CDC42BPA|IQGAP1	http://amigo.geneontology.org/cgi-bin/amigo/term_details?term=GO:0031252
filopodium	Gene Ontology	GO:0030175	11	56	0.0695888	0.218048	SPATA13|CXADR|FGD4|RUFY3|TIAM2|RDX|RAPH1|VIL1|UTRN|PPP1R9A|ENAH	http://amigo.geneontology.org/cgi-bin/amigo/term_details?term=GO:0030175
synaptonemal complex	Gene Ontology	GO:0000795	5	19	0.070338	0.218048	SYCP2|TOP2B|MLH3|MSH5|TOP2A	http://amigo.geneontology.org/cgi-bin/amigo/term_details?term=GO:0000795
postsynaptic density	Gene Ontology	GO:0014069	19	112	0.0793671	0.237499	DLG1|PSD3|LIN7C|ITPR1|AXIN2|SOS1|CPEB4|TANC1|MIB1|DNM3|GRM1|CACNG8|DISC1|ARHGAP32|STRN|EPS8|MPDZ|PJA2|GOPC	http://amigo.geneontology.org/cgi-bin/amigo/term_details?term=GO:0014069
cell-cell adherens junction	Gene Ontology	GO:0005913	7	32	0.083837	0.237499	PGM5|DSC2|SSX2IP|CDH1|OXTR|SORBS1|APC	http://amigo.geneontology.org/cgi-bin/amigo/term_details?term=GO:0005913
cytoplasmic stress granule	Gene Ontology	GO:0010494	7	32	0.083837	0.237499	PUM2|DDX3X|TIA1|RC3H1|DDX6|FMR1|MBNL1	http://amigo.geneontology.org/cgi-bin/amigo/term_details?term=GO:0010494
protein phosphatase type 2A complex	Gene Ontology	GO:0000159	5	20	0.0848314	0.237499	PPP2R5E|STRN3|PPP2R3A|STRN|PPP2R2B	http://amigo.geneontology.org/cgi-bin/amigo/term_details?term=GO:0000159
early endosome membrane	Gene Ontology	GO:0031901	16	92	0.0850354	0.237499	ZFYVE9|KIF16B|SNX13|PIKFYVE|EEA1|STAM2|WASH2P|ZFYVE16|HLA-F|REP15|APPL1|FIG4|MARCH1|STX7|SNX16|EPS15	http://amigo.geneontology.org/cgi-bin/amigo/term_details?term=GO:0031901
condensed nuclear chromosome	Gene Ontology	GO:0000794	6	26	0.0855507	0.237499	BRCA1|ADD3|LRPPRC|TOPBP1|DMC1|NEK2	http://amigo.geneontology.org/cgi-bin/amigo/term_details?term=GO:0000794
primary cilium	Gene Ontology	GO:0072372	6	26	0.0855507	0.237499	ARL13B|AHI1|NPHP3|PDE4C|DYNC2LI1|KIF3A	http://amigo.geneontology.org/cgi-bin/amigo/term_details?term=GO:0072372
endosome	Gene Ontology	GO:0005768	26	164	0.0897545	0.245505	RASSF9|BIRC6|EGFR|FRS2|MARCH1|KIAA1033|SORL1|GAPVD1|DGKH|CLIP1|TFRC|CDH1|SNX30|PRKCI|KIF16B|BLOC1S6|EXPH5|ARRDC3|GCGR|RAB11FIP2|BDKRB2|SCOC|PLD1|SPAST|RAB11FIP4|C9orf72	http://amigo.geneontology.org/cgi-bin/amigo/term_details?term=GO:0005768
endoplasmic reticulum	Gene Ontology	GO:0005783	95	692	0.10063	0.260296	PGAP1|CPQ|DLG1|CERS4|CCDC88A|DHRS1|OAS2|PTP4A1|METTL7A|TOR1AIP2|ENTPD5|TMF1|HMGCR|MAN1A1|FAM172A|TRAPPC2|CDS1|SERAC1|YIPF6|ACSL1|HLA-F|ACSBG1|MTDH|ATP7A|RSAD2|TMEM117|CYP2D6|SCD|FATE1|UBXN2B|UBXN4|TMED7|PRSS56|ERP27|INSIG1|ITPR1|SEC23A|ZDHHC1|TMEM64|LRBA|CYP19A1|GNAZ|ELOVL7|MSMO1|ANKRD13C|SMIM14|LCLAT1|TRIM59|FKTN|SORL1|PHTF2|SCAPER|HACE1|CREG2|SNX10|PDE3B|COL26A1|TMEM30A|TGFBR3|BNIP3L|ATP8A1|REE…	http://amigo.geneontology.org/cgi-bin/amigo/term_details?term=GO:0005783
costamere	Gene Ontology	GO:0043034	5	21	0.10076	0.260296	HOMER1|PGM5|ANK3|TRPC1|FXR1	http://amigo.geneontology.org/cgi-bin/amigo/term_details?term=GO:0043034
extrinsic to plasma membrane	Gene Ontology	GO:0019897	5	21	0.10076	0.260296	EEA1|USP8|SCUBE1|EPN3|SYTL2	http://amigo.geneontology.org/cgi-bin/amigo/term_details?term=GO:0019897
histone methyltransferase complex	Gene Ontology	GO:0035097	5	21	0.10076	0.260296	KMT2C|HDAC9|KMT2A|KDM6A|CBX5	http://amigo.geneontology.org/cgi-bin/amigo/term_details?term=GO:0035097
cytoskeleton	Gene Ontology	GO:0005856	52	363	0.109857	0.278675	JAK3|TBCEL|TMOD1|LRPPRC|TMOD3|TMOD2|TRIM36|EPB41L4A|FRMD4B|SLC30A9|MAP2K6|ADD3|FNBP1L|JMY|GAN|DRP2|TEC|UACA|RAPH1|ARHGAP21|PCLO|NEXN|ARHGAP24|USH1C|MARK1|TTLL7|FGD6|RDX|PPP2R2B|CCDC6|KLHL3|SSH2|TRIP11|KITLG|EPB41|CALD1|PTPN4|SNTB1|EDA|LRRFIP1|PTPN13|WASF3|TTC21B|SLC7A11|PTPN14|TRIM9|KLHL41|UTRN|SNCA|NOSTRIN|WDR19|SCIN	http://amigo.geneontology.org/cgi-bin/amigo/term_details?term=GO:0005856
endoplasmic reticulum-Golgi intermediate compartment	Gene Ontology	GO:0005793	10	54	0.110871	0.278675	TMED7|DDHD2|DICER1|GJB2|GOLGB1|STX17|COPB1|LMAN1|STK17B|MAN1A1	http://amigo.geneontology.org/cgi-bin/amigo/term_details?term=GO:0005793
alpha-amino-3-hydroxy-5-methyl-4-isoxazolepropionic acid selective glutamate receptor complex	Gene Ontology	GO:0032281	6	28	0.114089	0.282941	DLG3|CACNG8|SACM1L|CACNG3|CACNG4|SHISA9	http://amigo.geneontology.org/cgi-bin/amigo/term_details?term=GO:0032281
filamentous actin	Gene Ontology	GO:0031941	5	22	0.118059	0.287893	BRCA1|PKD2|MYO6|MYO1A|CD2AP	http://amigo.geneontology.org/cgi-bin/amigo/term_details?term=GO:0031941
midbody	Gene Ontology	GO:0030496	18	111	0.119182	0.287893	MYH10|RASGEF1B|USP8|RAP2A|NEK2|ECT2|SPAST|RAB11FIP4|ASPM|PKN2|BIRC6|TEX14|KIF13A|CENPF|CLIC4|IQGAP1|CEP44|KLHL9	http://amigo.geneontology.org/cgi-bin/amigo/term_details?term=GO:0030496
nuclear inner membrane	Gene Ontology	GO:0005637	6	30	0.146785	0.350025	SIRT1|LRPPRC|SMAD1|ATP11B|MATR3|ITPR1	http://amigo.geneontology.org/cgi-bin/amigo/term_details?term=GO:0005637
microvillus	Gene Ontology	GO:0005902	7	37	0.152536	0.354645	CLIC4|TEK|ATP6V1A|MYO6|MYO1A|VIL1|OXTR	http://amigo.geneontology.org/cgi-bin/amigo/term_details?term=GO:0005902
rough endoplasmic reticulum	Gene Ontology	GO:0005791	7	37	0.152536	0.354645	KCNJ2|SLC7A11|CYBB|STX17|SNCA|PTGDS|SUCO	http://amigo.geneontology.org/cgi-bin/amigo/term_details?term=GO:0005791
photoreceptor connecting cilium	Gene Ontology	GO:0032391	5	24	0.156433	0.356065	FAM161A|WDR19|KIF3A|IFT88|CEP290	http://amigo.geneontology.org/cgi-bin/amigo/term_details?term=GO:0032391
intermediate filament cytoskeleton	Gene Ontology	GO:0045111	9	51	0.156975	0.356065	STAG2|TACC1|DST|PKN2|HOXA13|STXBP4|DDX60|SYNE2|CENPQ	http://amigo.geneontology.org/cgi-bin/amigo/term_details?term=GO:0045111
cytoplasmic membrane-bounded vesicle	Gene Ontology	GO:0016023	18	116	0.160066	0.358703	CHIC1|SGK3|AXIN2|IFT74|WASL|CCDC88A|DST|ATM|MYO6|HERC3|TFRC|ACSBG1|ARFGEF2|CXXC4|USP6NL|FNBP1L|PLA2G4A|LRBA	http://amigo.geneontology.org/cgi-bin/amigo/term_details?term=GO:0016023
ruffle	Gene Ontology	GO:0001726	14	87	0.162164	0.359078	BRCA1|FGD4|FGD6|CLIP1|KIF18A|MYO6|RDX|VIL1|FRMD4B|KLHL2|TRPM7|CDK6|KLHL41|CD2AP	http://amigo.geneontology.org/cgi-bin/amigo/term_details?term=GO:0001726
cytoplasmic vesicle	Gene Ontology	GO:0031410	18	117	0.169053	0.364372	CALY|LRP6|SPAST|ITCH|PIKFYVE|EEA1|CCDC88A|CXXC4|DSC2|MIB1|MPDZ|OCLN|ARFGEF2|C9orf72|GRM4|USP6NL|SPG11|DAPK2	http://amigo.geneontology.org/cgi-bin/amigo/term_details?term=GO:0031410
actin cytoskeleton	Gene Ontology	GO:0015629	28	192	0.169522	0.364372	WASL|ABL2|SORBS2|GAS2L3|STK17B|KNTC1|CASK|SNCA|PPP1R12A|PPP1R12B|CDH1|FGD4|CLIC4|PHC3|PEAK1|STAG2|DST|ANLN|MYLK3|KLHL2|FER|CALD1|RAI14|CD2AP|ARHGAP32|SYNPO2|ABLIM1|CTTNBP2NL	http://amigo.geneontology.org/cgi-bin/amigo/term_details?term=GO:0015629
cell junction	Gene Ontology	GO:0030054	55	400	0.170432	0.364372	SNTB2|SNTB1|SMC5|ENAH|RFC1|STXBP5|PJA2|EPS8|GABBR1|IQGAP1|DLG1|CACNG8|HOMER1|MPP7|PSD3|DISC1|ARHGAP21|PCLO|MAGI1|CDH1|ARHGAP28|SEPT11|RIMS1|RIMS3|MAP1B|RPS6KB1|CHRM3|STAG1|TANC1|GLRB|PPP1R9A|FER|ARFGEF2|KCTD12|OCLN|HMCN1|GABRB3|GOPC|F11R|DMXL2|CXADR|SV2B|KCTD16|PTPN12|GRIK2|ATAD1|NRIP1|C8orf37|TRIM9|ARHGAP32|UTRN|CHRND|SNCA|GABRE|SHISA9	http://amigo.geneontology.org/cgi-bin/amigo/term_details?term=GO:0030054
dendritic spine	Gene Ontology	GO:0043197	13	81	0.175722	0.371413	MYH10|KCNJ2|MAP1B|ARFGEF2|DRD4|PPP1R9A|PTEN|ARHGAP32|STRN|DNM3|FMR1|SEPT11|CTTNBP2	http://amigo.geneontology.org/cgi-bin/amigo/term_details?term=GO:0043197
extrinsic to membrane	Gene Ontology	GO:0019898	8	46	0.185993	0.386309	BLOC1S6|RDX|EPB41L4A|WDFY3|TPR|MUC16|EPB41|PTPN4	http://amigo.geneontology.org/cgi-bin/amigo/term_details?term=GO:0019898
perinuclear region of cytoplasm	Gene Ontology	GO:0048471	70	521	0.186924	0.386309	RASGRP3|TRAPPC2|LRPPRC|AGGF1|EIF2AK2|SEC24B|SCYL2|NOS2|REP15|PUM2|CCNG1|LIMS1|MAP7|RAPGEF2|UPF2|USO1|PTGDS|MTDH|ATP7A|ALDH1A2|ANKRD13C|DLG1|SORBS2|WDR44|SEC23A|DNM3|RYR3|SPAG9|NEDD4|UACA|OAS2|TFRC|RASA2|CENPF|CDH1|SPINK5|TNKS2|MALT1|RAB8B|CLIC4|PIKFYVE|CCAR1|TRIM37|SNCA|AKAP6|EPN3|MTPN|SEC24A|ARFGEF1|ARFGEF2|AATK|USP33|BNIP2|PLD1|ZNF675|PTPRR|SPAST|CABP7|KIF5B|SLC2A4|MYO6|STX7|CD2AP|INADL|PRKACB|…	http://amigo.geneontology.org/cgi-bin/amigo/term_details?term=GO:0048471
recycling endosome	Gene Ontology	GO:0055037	11	68	0.194113	0.396759	SORL1|PANK1|RAP2A|SGK3|EEA1|REP15|WASH2P|USP6|ARFGEF2|AATK|ATP11B	http://amigo.geneontology.org/cgi-bin/amigo/term_details?term=GO:0055037
endocytic vesicle	Gene Ontology	GO:0030139	8	47	0.202061	0.408515	RAB11FIP4|CUBN|EGFR|MYO6|CD2AP|GOLIM4|ABCA1|OCLN	http://amigo.geneontology.org/cgi-bin/amigo/term_details?term=GO:0030139
acrosomal vesicle	Gene Ontology	GO:0001669	10	62	0.211492	0.422984	USP8|CXADR|BMF|SPAG9|ITGA1|TRIM36|SKIL|CASC5|FNDC3A|SV2B	http://amigo.geneontology.org/cgi-bin/amigo/term_details?term=GO:0001669
coated pit	Gene Ontology	GO:0005905	9	55	0.215289	0.425997	EPS15|LRP12|CUBN|SLC2A4|MYO6|EPN3|FCHO2|AP4E1|TFRC	http://amigo.geneontology.org/cgi-bin/amigo/term_details?term=GO:0005905
condensed chromosome kinetochore	Gene Ontology	GO:0000777	11	70	0.221166	0.428781	NEK2|CLASP2|AHCTF1|KNTC1|CENPC|DYNLT3|ITGB3BP|SGOL2|CASC5|TEX14|CENPK	http://amigo.geneontology.org/cgi-bin/amigo/term_details?term=GO:0000777
clathrin-coated vesicle	Gene Ontology	GO:0030136	7	41	0.221306	0.428781	SLC2A4|SCYL2|FCHO2|EPN3|PIK3C2A|CLTC|DENND1C	http://amigo.geneontology.org/cgi-bin/amigo/term_details?term=GO:0030136
intracellular membrane-bounded organelle	Gene Ontology	GO:0043231	48	355	0.223649	0.428852	ZDHHC17|CLOCK|TRIM33|EVA1A|ERGIC2|CAT|GPBP1|GPLD1|UGT1A8|SQLE|POLI|XPO1|EPS15|PPP1R3B|CAND1|AASS|STAM2|ZFYVE16|CD86|OAS2|TFRC|GOLGA4|BNIP2|PHC3|EVI5|ABCD3|CYP7A1|SAMD9|HSPA13|BARD1|ANLN|CHUK|SREK1|EDA|HMGCR|FOXN2|GRHL1|PEX1|RAB11FIP2|ZNF638|RNF169|RPS6KC1|STX7|DDX6|ZNF540|ACBD5|COPB1|ATXN1	http://amigo.geneontology.org/cgi-bin/amigo/term_details?term=GO:0043231
chloride channel complex	Gene Ontology	GO:0034707	8	49	0.235745	0.431222	CLIC4|CLCNKB|CLIC2|FXYD3|ANO6|GLRB|GABRE|GABRB3	http://amigo.geneontology.org/cgi-bin/amigo/term_details?term=GO:0034707
cytoplasmic microtubule	Gene Ontology	GO:0005881	8	49	0.235745	0.431222	MTUS2|AXIN2|CLIP1|CASC1|CKAP2|APC|DYNC2LI1|CLASP2	http://amigo.geneontology.org/cgi-bin/amigo/term_details?term=GO:0005881
myosin complex	Gene Ontology	GO:0016459	7	42	0.240001	0.431222	MYH10|BMF|MYO6|MYO1A|MYO9A|MYO5C|MYO16	http://amigo.geneontology.org/cgi-bin/amigo/term_details?term=GO:0016459
cleavage furrow	Gene Ontology	GO:0032154	7	42	0.240001	0.431222	MYH10|ECT2|RAB11FIP4|PKN2|MASTL|PLK4|RDX	http://amigo.geneontology.org/cgi-bin/amigo/term_details?term=GO:0032154
intercellular bridge	Gene Ontology	GO:0045171	6	35	0.243432	0.431222	PRKCI|NEK2|TEX14|ZBTB18|RBM44|CDC7	http://amigo.geneontology.org/cgi-bin/amigo/term_details?term=GO:0045171
peroxisomal matrix	Gene Ontology	GO:0005782	6	35	0.243432	0.431222	PAOX|IDH1|CAT|FAR1|ABCD3|IDE	http://amigo.geneontology.org/cgi-bin/amigo/term_details?term=GO:0005782
heterotrimeric G-protein complex	Gene Ontology	GO:0005834	6	35	0.243432	0.431222	GNAQ|GNAZ|GNG7|RGS7|GNA13|GNAL	http://amigo.geneontology.org/cgi-bin/amigo/term_details?term=GO:0005834
cilium membrane	Gene Ontology	GO:0060170	6	35	0.243432	0.431222	TMEM67|ARL13B|EPS15|PKD2|TAS2R4|CASK	http://amigo.geneontology.org/cgi-bin/amigo/term_details?term=GO:0060170
peroxisome	Gene Ontology	GO:0005777	15	102	0.247993	0.435158	PEX1|NOS2|KIAA0430|TMEM135|IDI1|IDH1|TRIM37|CAT|NUDT12|FAR1|HSDL2|ABCD3|IDE|PEX13|NUDT7	http://amigo.geneontology.org/cgi-bin/amigo/term_details?term=GO:0005777
postsynaptic membrane	Gene Ontology	GO:0045211	27	195	0.254534	0.442265	LIN7C|EPHA7|P2RX1|GABBR1|DLG1|PSD3|DISC1|ANK3|HOMER1|PJA2|MPDZ|TANC1|CHRM3|GLRB|GABRB3|GOPC|KCTD12|KCTD16|GRIK2|ATAD1|CACNG8|PTEN|ARHGAP32|UTRN|STRN|CHRND|GABRE	http://amigo.geneontology.org/cgi-bin/amigo/term_details?term=GO:0045211
axoneme	Gene Ontology	GO:0005930	7	43	0.259177	0.442265	TTLL3|CCSAP|MNS1|IFT88|WDR35|EFHC1|DYNC2LI1	http://amigo.geneontology.org/cgi-bin/amigo/term_details?term=GO:0005930
recycling endosome membrane	Gene Ontology	GO:0055038	7	43	0.259177	0.442265	RAP2C|RAP2A|RAB11FIP4|SCAMP1|RAB11FIP2|WASH2P|ATP11B	http://amigo.geneontology.org/cgi-bin/amigo/term_details?term=GO:0055038
endoplasmic reticulum-Golgi intermediate compartment membrane	Gene Ontology	GO:0033116	5	29	0.269307	0.451272	TMED7|LMAN1|ERGIC2|STX17|VMA21	http://amigo.geneontology.org/cgi-bin/amigo/term_details?term=GO:0033116
voltage-gated calcium channel complex	Gene Ontology	GO:0005891	5	29	0.269307	0.451272	CACNG8|CACNG4|CACNA2D1|PDE4D|CACNG3	http://amigo.geneontology.org/cgi-bin/amigo/term_details?term=GO:0005891
cytoplasmic vesicle membrane	Gene Ontology	GO:0030659	16	112	0.276644	0.459427	TMEM67|RAB11FIP2|CLIC4|ULK2|APPBP2|C2CD5|CALY|SNCA|TBC1D4|ARHGAP21|AP3M1|CLIP1|MARCH1|DENND4C|LNPEP|STXBP5	http://amigo.geneontology.org/cgi-bin/amigo/term_details?term=GO:0030659
trans-Golgi network membrane	Gene Ontology	GO:0032588	6	37	0.286403	0.471424	CD74|CABP7|GOLPH3L|KIF13A|MARCH1|CLTC	http://amigo.geneontology.org/cgi-bin/amigo/term_details?term=GO:0032588
microtubule associated complex	Gene Ontology	GO:0005875	5	30	0.293812	0.476199	MAP2|RABGAP1|MAP1B|MAP7|APPBP2	http://amigo.geneontology.org/cgi-bin/amigo/term_details?term=GO:0005875
growth cone	Gene Ontology	GO:0030426	14	98	0.294424	0.476199	MYH10|CXADR|DLG3|ANG|DICER1|TMOD2|EXOC8|APBB2|PPP1R9A|TIAM2|EPS8|SNCA|ARHGAP4|RUFY3	http://amigo.geneontology.org/cgi-bin/amigo/term_details?term=GO:0030426
protein complex	Gene Ontology	GO:0043234	38	291	0.331238	0.524603	CNST|SNTB2|CLTC|SNTB1|SMAD5|BIRC3|SMAD1|EPB41|MITF|RAPGEF2|USP28|P2RX1|IQGAP1|NEK2|STRN3|RYR2|PARD6B|MPP5|UTRN|RNF111|MALT1|TOP2A|BRCA1|BRCA2|SSX2IP|SALL4|AR|SKIL|KRIT1|MDM2|GOPC|SASH1|CXADR|MEF2C|INADL|SCIN|CPS1|CKAP5	http://amigo.geneontology.org/cgi-bin/amigo/term_details?term=GO:0043234
nuclear pore	Gene Ontology	GO:0005643	9	62	0.332813	0.524603	TNKS|AHCTF1|NUP62CL|NDC1|TPR|IPO7|RGPD8|RANBP17|RANBP2	http://amigo.geneontology.org/cgi-bin/amigo/term_details?term=GO:0005643
cytoplasmic mRNA processing body	Gene Ontology	GO:0000932	9	62	0.332813	0.524603	PAN3|DCP2|RC3H1|DDX6|RC3H2|TNRC6B|TNRC6A|CNOT1|XRN1	http://amigo.geneontology.org/cgi-bin/amigo/term_details?term=GO:0000932
nuclear body	Gene Ontology	GO:0016604	5	32	0.343759	0.530783	PIAS2|CREBRF|MDM2|MTDH|ZBTB1	http://amigo.geneontology.org/cgi-bin/amigo/term_details?term=GO:0016604
endocytic vesicle membrane	Gene Ontology	GO:0030666	8	55	0.345752	0.530783	CD74|STAB1|CACNG8|NOSTRIN|WASL|MDM2|CACNG3|CACNG4	http://amigo.geneontology.org/cgi-bin/amigo/term_details?term=GO:0030666
endoplasmic reticulum membrane	Gene Ontology	GO:0005789	88	697	0.347539	0.530783	PGAP1|TRIM13|FXYD3|EVA1A|ERGIC2|MARCH1|SQLE|DLG1|CERS4|SPTLC3|TRIQK|FAM69A|SEC24A|EDEM3|HMGCR|SEC24B|TOR1AIP2|PCYT1B|PLD1|ACSL1|EPT1|TLR3|PKD2|ERAP2|RASGRP1|PROS1|PTGDS|MTDH|RSAD2|CYP2U1|CYP2D6|SCD|PPM1L|UBXN4|PJA2|CERS6|DST|RNF43|INSIG2|MIA3|INSIG1|ITPR2|ITPR1|TMEM67|CYP19A1|ELOVL7|SHISA3|MSMO1|ANKRD13C|SMIM14|LCLAT1|TMED7|CYP1B1|SEC23A|SACM1L|CYP7A1|SGPP1|SEL1L|POMK|EDA|TMX3|CDS1|ATL2|ATL1|AGPA…	http://amigo.geneontology.org/cgi-bin/amigo/term_details?term=GO:0005789
neuronal cell body	Gene Ontology	GO:0043025	34	261	0.348148	0.530783	MYH10|EPHA7|IL6ST|MAP2|BMPR1A|RAPGEF2|ATP7A|SORL1|DLG3|STRN3|ALCAM|PDE1A|TUBB4A|HOMER1|PCP2|KNDC1|PLXDC1|TANC1|TMPRSS5|CYBB|SLC25A27|POLR2M|EFHC1|KCNJ2|ANG|LRP6|SOS1|CCNG1|DRD4|MYO6|BMPR2|STRN|GRIK2|SKOR1	http://amigo.geneontology.org/cgi-bin/amigo/term_details?term=GO:0043025
extrinsic to internal side of plasma membrane	Gene Ontology	GO:0031234	6	40	0.353336	0.534313	GNAQ|GNAZ|FER|GNA13|GNAL|IQGAP1	http://amigo.geneontology.org/cgi-bin/amigo/term_details?term=GO:0031234
stress fiber	Gene Ontology	GO:0001725	7	48	0.360015	0.540023	MYH10|TEK|NEBL|PGM5|ENAH|SORBS1|SEPT11	http://amigo.geneontology.org/cgi-bin/amigo/term_details?term=GO:0001725
spindle microtubule	Gene Ontology	GO:0005876	5	33	0.368968	0.549024	CDC27|TBL1XR1|KIF11|NCOR1|KIF3A	http://amigo.geneontology.org/cgi-bin/amigo/term_details?term=GO:0005876
basement membrane	Gene Ontology	GO:0005604	11	80	0.373351	0.551137	LAMA3|PAPLN|ERBB2IP|SMC3|EFEMP2|CASK|NPNT|MATN2|COL4A3|HMCN1|DST	http://amigo.geneontology.org/cgi-bin/amigo/term_details?term=GO:0005604
transport vesicle	Gene Ontology	GO:0030133	7	49	0.380727	0.555444	APH1B|CNST|GALNT15|BLOC1S6|PCSK1|IL33|TMEM168	http://amigo.geneontology.org/cgi-bin/amigo/term_details?term=GO:0030133
synapse	Gene Ontology	GO:0045202	20	153	0.39084	0.555444	DLG3|LRP6|SNTB1|ENAH|RPS6KB1|MAP1B|APBB2|SHISA9|PPP1R9A|PCLO|CPEB3|RAPGEF2|USH1C|FMR1|SNTB2|MDM2|GABRB3|SEPT11|GABRE|RIMS3	http://amigo.geneontology.org/cgi-bin/amigo/term_details?term=GO:0045202
Z disc	Gene Ontology	GO:0030018	13	97	0.390941	0.555444	MURC|NEBL|PGM5|DST|RYR2|ANK3|JPH1|NEXN|SYNPO2|HOMER1|SYNE2|SORBS2|FBXL22	http://amigo.geneontology.org/cgi-bin/amigo/term_details?term=GO:0030018
receptor complex	Gene Ontology	GO:0043235	15	113	0.391522	0.555444	ERBB3|TGFBR1|LRP6|KCTD16|ERBB4|PLA2R1|EGFR|LRP1B|LEPR|BMPR1B|TRPC1|PTPRB|ITPR2|PLXDC1|RNMT	http://amigo.geneontology.org/cgi-bin/amigo/term_details?term=GO:0043235
T-tubule	Gene Ontology	GO:0030315	5	34	0.394186	0.555444	KCNJ2|AKAP6|ANK3|CACNA2D1|RDX	http://amigo.geneontology.org/cgi-bin/amigo/term_details?term=GO:0030315
dendritic shaft	Gene Ontology	GO:0043198	5	34	0.394186	0.555444	MAP2|GRM4|DLG3|HOMER1|FMR1	http://amigo.geneontology.org/cgi-bin/amigo/term_details?term=GO:0043198
cell body	Gene Ontology	GO:0044297	6	42	0.398631	0.557484	CXADR|PTPN13|RDH5|GNB3|RDH10|USP33	http://amigo.geneontology.org/cgi-bin/amigo/term_details?term=GO:0044297
mediator complex	Gene Ontology	GO:0016592	5	35	0.419312	0.581703	MED13L|MED23|MED1|MED14|MED13	http://amigo.geneontology.org/cgi-bin/amigo/term_details?term=GO:0016592
phagocytic vesicle membrane	Gene Ontology	GO:0030670	7	51	0.422204	0.581703	RAB8B|RAB7B|HLA-F|CYBB|TLR1|TLR6|LAMP2	http://amigo.geneontology.org/cgi-bin/amigo/term_details?term=GO:0030670
nuclear speck	Gene Ontology	GO:0016607	22	173	0.434883	0.592475	PNISR|HIPK1|FYTTD1|PIAS2|MAML2|MECOM|PRPF40A|ZC3H14|DYRK1A|LUC7L3|PLCB1|DDX3X|KMT2E|PSME4|WAC|THOC2|FAM76B|ZNF638|MEF2C|RBM27|PIAS1|PPIG	http://amigo.geneontology.org/cgi-bin/amigo/term_details?term=GO:0016607
endosome membrane	Gene Ontology	GO:0010008	21	165	0.436393	0.592475	USP8|SCYL2|WDR44|TBK1|APPL1|TAB3|TAB2|PIKFYVE|EGFR|GOLIM4|ACAP2|MAP3K7|TLR3|ARHGAP32|KIF13A|CUBN|REP15|FIG4|SLC30A4|SNX25|HLA-DMA	http://amigo.geneontology.org/cgi-bin/amigo/term_details?term=GO:0010008
apical plasma membrane	Gene Ontology	GO:0016324	30	239	0.443023	0.597117	ATP6V1A|EGFR|MYO1A|SLC4A7|SLC29A4|MTDH|TEK|NHS|SLC12A2|DSG2|MPDZ|PRKCI|ERBB3|CUBN|SLCO2B1|ATP1B1|PRKAA1|PLB1|OCLN|TJP3|AKAP7|DDR2|STXBP3|OTOG|INADL|BMPR2|OXTR|ABCC6|PDE4D|ABCC2	http://amigo.geneontology.org/cgi-bin/amigo/term_details?term=GO:0016324
ruffle membrane	Gene Ontology	GO:0032587	9	69	0.458494	0.613524	SPATA13|SH3YL1|CLASP2|C2CD5|CDKL5|MYO6|PLEKHA1|EPS8|APC	http://amigo.geneontology.org/cgi-bin/amigo/term_details?term=GO:0032587
presynaptic membrane	Gene Ontology	GO:0042734	7	54	0.483724	0.642662	KCTD12|KCTD16|GRIK2|CASK|GRM4|GABBR1|RIMS1	http://amigo.geneontology.org/cgi-bin/amigo/term_details?term=GO:0042734
neuromuscular junction	Gene Ontology	GO:0031594	6	46	0.488119	0.643902	MYH10|CXADR|DLG1|EPHA7|ANK3|UTRN	http://amigo.geneontology.org/cgi-bin/amigo/term_details?term=GO:0031594
focal adhesion	Gene Ontology	GO:0005925	16	131	0.52333	0.685489	BRCA1|TEK|PEAK1|PGM5|ENAH|RDX|SENP1|LMLN|SORBS1|LIMS1|NHS|ARHGAP24|CDH1|SYNE2|LPP|LUC7L3	http://amigo.geneontology.org/cgi-bin/amigo/term_details?term=GO:0005925
platelet alpha granule lumen	Gene Ontology	GO:0031093	6	48	0.531293	0.691052	FIGF|LEFTY2|PROS1|FGG|FGA|FGB	http://amigo.geneontology.org/cgi-bin/amigo/term_details?term=GO:0031093
actin filament	Gene Ontology	GO:0005884	5	40	0.540505	0.696854	ANKRD26|RHOQ|TEK|FMN1|IQGAP1	http://amigo.geneontology.org/cgi-bin/amigo/term_details?term=GO:0005884
endomembrane system	Gene Ontology	GO:0012505	7	57	0.543246	0.696854	DOCK9|PIP5K1B|SLC2A4|MPP5|NBEA|JAK3|PARD3B	http://amigo.geneontology.org/cgi-bin/amigo/term_details?term=GO:0012505
synaptic vesicle	Gene Ontology	GO:0008021	10	84	0.571362	0.727684	DMXL2|DOC2B|SYTL2|CTTNBP2|TRIM9|STXBP5|STON2|SNCA|PCLO|KIF3A	http://amigo.geneontology.org/cgi-bin/amigo/term_details?term=GO:0008021
cell surface	Gene Ontology	GO:0009986	45	379	0.576921	0.727684	CD74|TGFBR3|EGFR|RC3H2|RTP2|IDE|IL1R1|PPFIA4|TEK|PKD1L2|SCARA5|CIITA|SYNJ2BP|RPS6KB1|C5AR1|SULF1|TFRC|FGFBP1|CDH1|FGG|FGA|FGB|ART1|CLIC4|ERP27|PLA2R1|CD46|HMMR|ENPP1|INTU|TMX3|SCUBE1|LRP6|ROBO1|ROBO2|WNT6|ITGAV|TLR3|NFAM1|ANK3|BMPR2|ABCA1|CD226|WNT5A|FGF22	http://amigo.geneontology.org/cgi-bin/amigo/term_details?term=GO:0009986
caveola	Gene Ontology	GO:0005901	7	59	0.581282	0.727684	AKAP6|SDPR|LRP6|KIF18A|ATP1B1|BMPR1A|BMPR2	http://amigo.geneontology.org/cgi-bin/amigo/term_details?term=GO:0005901
lysosomal membrane	Gene Ontology	GO:0005765	28	237	0.58293	0.727684	CD74|ATP6V1A|EVA1A|AP3M1|GPLD1|ATP11C|DNAJC13|TMEM106B|CUBN|GNB4|ENPP1|LAMP3|LAMP2|CP|PLD1|GNAQ|SCARB2|TRIM23|MYO6|STX7|TLR3|WDR11|ABCA5|STX17|LNPEP|MARCH1|SPG11|HLA-DMA	http://amigo.geneontology.org/cgi-bin/amigo/term_details?term=GO:0005765
collagen	Gene Ontology	GO:0005581	8	68	0.588891	0.730225	EDA|COL25A1|GLDN|PLOD2|C1QTNF3|COL14A1|COL4A4|COL26A1	http://amigo.geneontology.org/cgi-bin/amigo/term_details?term=GO:0005581
mitochondrial outer membrane	Gene Ontology	GO:0005741	14	120	0.599246	0.737105	SLC44A1|DDX3X|BNIP3L|ACSL1|RPS6KB1|PPP2R2B|MFN1|MTX3|RHOT1|OPA1|BMF|BCL2|RSAD2|ATF2	http://amigo.geneontology.org/cgi-bin/amigo/term_details?term=GO:0005741
motile cilium	Gene Ontology	GO:0031514	5	43	0.607245	0.737105	WDR19|IFT74|IFT88|HIF1A|IFT81	http://amigo.geneontology.org/cgi-bin/amigo/term_details?term=GO:0031514
brush border membrane	Gene Ontology	GO:0031526	5	43	0.607245	0.737105	CUBN|AQP7|ATP7A|GNA13|CYBRD1	http://amigo.geneontology.org/cgi-bin/amigo/term_details?term=GO:0031526
proteinaceous extracellular matrix	Gene Ontology	GO:0005578	26	223	0.610291	0.737105	PAPLN|MMP11|MMP13|ECM2|PTPRZ1|GPLD1|ADAMTS5|ADAMTS4|ADAMTS6|COL26A1|TGFBR3|MATN2|ELN|FBN3|FLRT1|MMP28|TNFRSF11B|MMP25|NTN3|COL14A1|WNT6|OTOG|NPNT|WNT5A|HAPLN3|GPC5	http://amigo.geneontology.org/cgi-bin/amigo/term_details?term=GO:0005578
membrane raft	Gene Ontology	GO:0045121	18	157	0.632516	0.759019	DLG1|CXADR|TEK|PIKFYVE|ITGA1|RHOQ|EGFR|BIRC2|SULF1|P2RX1|NFAM1|TRPC1|CD226|ZAP70|ABCA1|SORBS1|BIRC3|KRAS	http://amigo.geneontology.org/cgi-bin/amigo/term_details?term=GO:0045121
Golgi cisterna membrane	Gene Ontology	GO:0032580	8	72	0.654997	0.776965	HACE1|COG3|GOLPH3L|GOLIM4|GOLGA8A|GAL3ST4|ASAP2|GOLGA8B	http://amigo.geneontology.org/cgi-bin/amigo/term_details?term=GO:0032580
external side of plasma membrane	Gene Ontology	GO:0009897	21	185	0.655826	0.776965	TGFBR3|CD74|FGA|SCUBE1|TMEM123|IL6ST|ALCAM|SLC2A4|ITGAV|CD86|VTCN1|TNFRSF18|TFRC|CD226|TNFRSF9|MUC16|ITGA1|CXCL10|FGG|TNFRSF13C|FGB	http://amigo.geneontology.org/cgi-bin/amigo/term_details?term=GO:0009897
dendrite	Gene Ontology	GO:0030425	27	238	0.668968	0.787519	EPHA7|CPEB4|CPEB3|IL6ST|CCNG1|GABBR1|TP63|STRN3|NF1|UCN|KNDC1|MPDZ|PLXDC1|TTLL7|CHRM3|TANC1|CYBB|OPA1|GOPC|DICER1|BMPR1A|GRIK2|GRM1|TRIM9|ANK3|BMPR2|SKOR1	http://amigo.geneontology.org/cgi-bin/amigo/term_details?term=GO:0030425
early endosome	Gene Ontology	GO:0005769	18	161	0.675334	0.790013	USP8|KIF16B|ZFYVE9|SNX13|DIAPH2|RASGEF1B|EEA1|SGK3|RPS6KC1|ZFYVE16|SNX16|RABGAP1L|WASH2P|PTP4A1|ATP11B|WDFY1|LRP6|SORL1	http://amigo.geneontology.org/cgi-bin/amigo/term_details?term=GO:0005769
late endosome membrane	Gene Ontology	GO:0031902	9	85	0.714033	0.830063	SNX16|TMEM106B|PLD1|PIKFYVE|FIG4|ABCA5|MARCH1|LAMP2|HLA-DMA	http://amigo.geneontology.org/cgi-bin/amigo/term_details?term=GO:0031902
nuclear chromatin	Gene Ontology	GO:0000790	13	122	0.727887	0.840913	TP63|SIRT1|NCOA1|PLCB1|RFX3|KDM4C|MEF2A|AR|FER|SMARCA1|GABPA|MEF2C|NCOR1	http://amigo.geneontology.org/cgi-bin/amigo/term_details?term=GO:0000790
sarcolemma	Gene Ontology	GO:0042383	7	70	0.757744	0.870003	DLG1|SNTB1|PGM5|SLC2A4|ANK3|ABCC9|SLC27A6	http://amigo.geneontology.org/cgi-bin/amigo/term_details?term=GO:0042383
late endosome	Gene Ontology	GO:0005770	9	92	0.796905	0.898233	RASGEF1B|RAB7B|SNX16|ABCA5|LAMP2|RAPGEF2|SLC30A4|ATP7A|TTPA	http://amigo.geneontology.org/cgi-bin/amigo/term_details?term=GO:0005770
perikaryon	Gene Ontology	GO:0043204	5	54	0.797995	0.898233	KLHL24|TTLL7|MAP2K4|UCN|ITGA1	http://amigo.geneontology.org/cgi-bin/amigo/term_details?term=GO:0043204
lipid particle	Gene Ontology	GO:0005811	5	54	0.797995	0.898233	METTL7A|ATG2B|PLIN5|RSAD2|LMLN	http://amigo.geneontology.org/cgi-bin/amigo/term_details?term=GO:0005811
axon	Gene Ontology	GO:0030424	17	166	0.801649	0.898233	MYH10|KLHL24|SLC38A1|NEK3|CCSAP|ALCAM|DST|UHMK1|ATL1|MYO6|MTPN|MYCBP2|NF1|SNCA|DICER1|SEPT11|SEMA6A	http://amigo.geneontology.org/cgi-bin/amigo/term_details?term=GO:0030424
lysosome	Gene Ontology	GO:0005764	20	195	0.815164	0.907907	SNX16|AKR1B10|LRBA|ACP5|CTBS|SCARB2|ABCA5|AP3M1|USP6|CAT|PCYOX1|ANK3|MARCH1|LAMP2|VMA21|SNCA|RAB7B|CPQ|TSPAN8|C9orf72	http://amigo.geneontology.org/cgi-bin/amigo/term_details?term=GO:0005764
neuron projection	Gene Ontology	GO:0043005	16	160	0.825088	0.913491	CXADR|LIN7C|NCOA1|ABAT|PTPN13|ITGA1|KIF5B|RPS6KB1|CPEB3|PTEN|GNB3|RAPGEF2|P2RX1|ATP7A|IQGAP1|KIF3A	http://amigo.geneontology.org/cgi-bin/amigo/term_details?term=GO:0043005
Golgi lumen	Gene Ontology	GO:0005796	8	87	0.840853	0.923877	MMP11|RAB33B|PROS1|WNT6|GOLIM4|GPC5|MUC16|WNT5A	http://amigo.geneontology.org/cgi-bin/amigo/term_details?term=GO:0005796
endoplasmic reticulum lumen	Gene Ontology	GO:0005788	17	172	0.844404	0.923877	ERAP2|COL25A1|COL4A4|ERP27|RDH5|COL14A1|WNT6|ARSK|COL5A2|FKBP7|COL4A3|EDEM3|DNAJC10|COL26A1|PDGFD|WNT5A|DNAJC3	http://amigo.geneontology.org/cgi-bin/amigo/term_details?term=GO:0005788
cell projection	Gene Ontology	GO:0042995	5	63	0.892361	0.970638	PTEN|ARHGAP24|PIP5KL1|MAGI1|PTPN12	http://amigo.geneontology.org/cgi-bin/amigo/term_details?term=GO:0042995
integral to endoplasmic reticulum membrane	Gene Ontology	GO:0030176	5	65	0.907217	0.975389	ACER3|DERL3|SAMD8|SACM1L|KTN1	http://amigo.geneontology.org/cgi-bin/amigo/term_details?term=GO:0030176
nucleosome	Gene Ontology	GO:0000786	5	65	0.907217	0.975389	HIST2H2BC|KAT6B|SHPRH|HP1BP3|KAT6A	http://amigo.geneontology.org/cgi-bin/amigo/term_details?term=GO:0000786
ribonucleoprotein complex	Gene Ontology	GO:0030529	11	128	0.917835	0.981134	XPO1|BRCA1|LRPPRC|RAVER2|HEATR1|LARP7|RBMXL1|MKRN3|DYRK1A|AQP7|IQGAP1	http://amigo.geneontology.org/cgi-bin/amigo/term_details?term=GO:0030529
blood microparticle	Gene Ontology	GO:0072562	13	159	0.95621	1	FGG|AGT|CFB|PROS1|ZBTB38|C9|TFRC|C4BPA|POTEF|POTEE|CP|FGA|FGB	http://amigo.geneontology.org/cgi-bin/amigo/term_details?term=GO:0072562
anchored to membrane	Gene Ontology	GO:0031225	8	109	0.960928	1	ART1|RECK|CPM|CD109|VNN1|GPC5|MMP25|ALPI	http://amigo.geneontology.org/cgi-bin/amigo/term_details?term=GO:0031225
mitochondrial matrix	Gene Ontology	GO:0005759	20	241	0.977153	1	MUT|GRPEL2|ABAT|ERBB4|CA5B|AK3|ACSM3|PPM1K|NR3C1|DBT|PDK1|AASS|ALDH6A1|BCKDHB|PDK4|ACADSB|GLS|CPS1|FECH|ADHFE1	http://amigo.geneontology.org/cgi-bin/amigo/term_details?term=GO:0005759
integral to plasma membrane	Gene Ontology	GO:0005887	109	1068	0.979117	1	FLVCR1|SLC6A7|FXYD3|TSPAN12|ATP2B1|C5AR1|CD226|LIFR|RAPGEF2|SLC28A1|LANCL1|SLC12A2|ERBB3|NPR3|KCNJ2|ENPP1|FLRT1|BDKRB2|SLC15A2|PRRG1|ROBO1|SLC2A4|NRXN3|RHBDL1|TLR3|TLR1|BMPR2|LGR4|TNFSF10|ATP6V1A|SLC7A7|FRS2|GABBR1|TNFRSF18|PCDHAC2|TFRC|TNFRSF9|GRM4|TLR6|GRM1|ABCA1|RNF43|SLC26A2|EDA2R|DDR2|ITGAV|RHCE|IL11RA|IFNAR1|RASGRP3|EPHA7|GPR75|TRPC1|OPN3|SORL1|TEK|FZD6|S1PR3|SLC6A19|C9|SLC6A12|TGFBR3|ACVR2…	http://amigo.geneontology.org/cgi-bin/amigo/term_details?term=GO:0005887
extracellular vesicular exosome	Gene Ontology	GO:0070062	161	1573	0.992925	1	ZCCHC11|PCK1|FXYD3|AHCTF1|CPD|ATP2B1|DLG1|ITSN2|DSC2|PARD6B|MPP5|CYBRD1|CAPN7|CPNE3|SLC12A2|GPT|FGG|FGA|ARHGEF12|DDX3X|SPAG9|IDH1|ATP1B1|PIK3C2A|SLC15A2|MUC16|CACNA2D1|MAN1A1|MAN1A2|CNTLN|PTPN13|SCARB2|EDIL3|SLC2A4|PTER|CD2AP|GNG7|UTRN|PLEKHA1|PRKCI|APAF1|ATP6V1A|MBLAC2|ITGA1|ANO6|CLTC|SLC38A1|NCKAP1|C16orf89|NEBL|PPM1L|UACA|CCL28|TIAM2|TFRC|CDC42BPA|C11orf54|PLCB1|PRKCB|GAL3ST4|EFEMP2|MAN2A1|EPN…	http://amigo.geneontology.org/cgi-bin/amigo/term_details?term=GO:0070062
extracellular space	Gene Ontology	GO:0005615	103	1084	0.997659	1	ZCCHC11|PCSK1|OVOS2|KLK14|IL6ST|SH3BGRL|CXCL10|CPQ|MROH7|AGT|ADAMTS4|DLG3|C1RL|FGFBP1|WDR60|EDN2|FGA|FGB|ERBB3|CTSK|SLIT1|IFNE|LEFTY2|ENPP1|MTUS1|SSH2|SERPINI1|CXCL11|MUC16|KITLG|CNOT1|ELFN2|MASP1|BMPR2|SOGA3|TNFSF10|ADNP|MMP13|PRG4|PTGDS|GLDN|CCL28|TFRC|TNFRSF9|ZFC3H1|PLXDC1|FIGF|C3orf58|GPLD1|ANG|OTOG|WNT5A|FGF22|GPC5|TLE2|KRIT1|FKTN|IDE|SORL1|FGF18|C5|TGFBR3|COL25A1|SCUBE1|CP|CXADR|SEMA3C|FGG|…	http://amigo.geneontology.org/cgi-bin/amigo/term_details?term=GO:0005615
extracellular matrix	Gene Ontology	GO:0031012	9	175	0.999462	1	MATN2|MMP11|MMP13|COL14A1|COL5A2|CDON|AEBP1|SERAC1|HMCN1	http://amigo.geneontology.org/cgi-bin/amigo/term_details?term=GO:0031012
mitochondrial inner membrane	Gene Ontology	GO:0005743	21	343	0.999932	1	SLC25A40|NNT|DHRS1|CYP24A1|GRPEL2|UCP3|OPA1|CKMT1A|APOOL|RSAD2|ABCD3|SLC25A36|PDK4|GPD2|LDHD|SLC25A16|PLA2G4A|SLC25A29|CPS1|FECH|SLC25A27	http://amigo.geneontology.org/cgi-bin/amigo/term_details?term=GO:0005743
plasma membrane	Gene Ontology	GO:0005886	384	3763	0.99998	1	CPM|SSFA2|IL6ST|IFNAR1|CD226|ADD3|DLG1|DLG3|PIK3CA|SLC28A1|MIB1|DOC2B|SLC38A1|C2CD5|SLC38A2|CRB2|MTUS1|PIK3C2A|EDA|CEP112|MUC16|RAB40A|AKAP5|AKAP7|PTEN|JPH1|MFAP3|IPCEF1|RASGRP3|TAS2R5|ATP6V1A|ANO9|ITGA1|ANO6|PDS5A|ANO3|DENND4C|GABBR1|CHIC1|DRP2|DIO2|GRM4|GRM1|HMMR|ABCA1|CABP7|ITGAV|GABRE|C8orf37|MYH10|PARD6B|SLC4A7|TGFBR1|AKAP10|DYNC2H1|NEDD4|OR2A7|PCDHB14|RIMS1|ART1|RIF1|EGFR|LEPR|LTK|SLC27A6|R…	http://amigo.geneontology.org/cgi-bin/amigo/term_details?term=GO:0005886
mitochondrion	Gene Ontology	GO:0005739	99	1223	0.999999	1	FLVCR1|LRPPRC|IDI1|CASP8AP2|UACA|SLC30A6|TAT|GSDMC|MPP7|OAS2|NNT|IREB2|FAM210A|ERBB4|IDH1|PPP2R2B|MTUS1|SLC25A27|OPA1|SLC25A29|HSDL2|KRAS|ALDH1L2|ACSL1|RAI14|PTEN|GLS|SERAC1|DBT|ATP6V1A|DNAJC27|TRIM31|DNM3|RSAD2|PLIN5|USP48|CYP2D6|AFF4|PPM1K|MTCP1|DISC1|AMT|MTRF1|SIRT1|TTC3|RFK|AKR7A3|ATAD1|PPTC7|SNCA|MUT|SYNJ2BP|SMAD1|ME1|ADHFE1|AKAP10|IDE|FECH|HINT3|RAB8B|FASTKD1|RPS6KB1|RANBP2|CA5B|CLIC4|BNIP3…	http://amigo.geneontology.org/cgi-bin/amigo/term_details?term=GO:0005739
integral to membrane	Gene Ontology	GO:0016021	414	4328	1	1	PGAP1|ZDHHC17|PPAPDC2|CPD|LTK|JPH1|MFAP3|SQLE|GPR180|NCR3LG1|TMEM181|CTAGE6|SPTLC3|TMEM56|LMBRD2|ABCD3|SV2B|NPR3|SLC38A1|TRIQK|SLC38A2|CRB2|GOLIM4|OPA1|MUC16|PRRG4|FAM156A|PRRG3|GPR158|ANO9|ANO3|IMPAD1|SLC30A4|GPR137C|CYP2U1|TMEM263|DIO2|GRM4|GRM1|DSEL|ERVV-2|TMEM123|DST|ZDHHC1|CABP7|SFT2D2|GABRE|DCST2|ACP5|TMEM81|SMAD5|SLC2A14|SMAD1|SLC4A7|TRIM59|FKTN|UNC5CL|OR2A7|PCDHB14|RNF150|TMEM67|C17orf80|…	http://amigo.geneontology.org/cgi-bin/amigo/term_details?term=GO:0016021
extracellular region	Gene Ontology	GO:0005576	119	1670	1	1	KLK10|DAND5|IL6ST|CXCL11|MFAP3|IGSF10|AGT|ADAMTS5|ADAMTS4|FNDC7|DSC3|INHBE|CDH1|FGG|FGA|FGB|FAM172A|ENTPD5|CTSK|RNASE4|ERBB4|EXTL2|LEFTY2|SSBP3-AS1|CXCL10|KITLG|PRAP1|PRRG4|PRRG1|PRRG3|MASP1|MST1L|LIFR|C4orf29|HHIPL2|MMP11|MMP13|OLFML1|PROS1|NTN5|NPIPB15|GABBR1|TNFRSF18|CCDC126|C4BPA|UACA|CCL28|TFRC|PLXDC1|FIGF|EFEMP2|PLA1A|C9orf47|PMCH|COL4A4|COL4A3|SCUBE2|EDN2|TCN1|SHBG|SNCA|NXPH3|WNT5A|FGF22|T…	http://amigo.geneontology.org/cgi-bin/amigo/term_details?term=GO:0005576
