# Supplementary material for: Transcriptome analysis reveals the potential biological function of FSCN1 in HeLa cervical cancer cells
Source: PeerJ. 2022 Feb 2;10:e12909. doi: 10.7717/peerj.12909 (PMC8817631; doi:10.7717/peerj.12909)
Supplement: Table S7 [file peerj-10-12909-s007.xlsx]

## Sheet: Table S7-1
Table S7 GO terms of downregulated genes after FSCN1-KD
GO biology process terms
#Term	Database	ID	Input number	Background number	P-Value	Corrected P-Value	Input	Hyperlink
angiogenesis	Gene Ontology	GO:0001525	24	206	8.46502e-07	0.000172469	EPHA2|RAPGEF3|TNFRSF12A|SOX18|ECSCR|JUN|SHB|THY1|JAG1|EPHB2|NOS3|TMPRSS6|SH2D2A|DLL4|NRP1|FN1|ROBO4|ADAM8|ID1|HOXA7|CTGF|ANGPTL4|ANPEP|ESM1	http://amigo.geneontology.org/cgi-bin/amigo/term_details?term=GO:0001525
myeloid dendritic cell differentiation	Gene Ontology	GO:0043011	7	17	1.40791e-06	0.000172469	BATF|TGFB1|DHRS2|CSF2|BATF3|BATF2|RELB	http://amigo.geneontology.org/cgi-bin/amigo/term_details?term=GO:0043011
blood coagulation	Gene Ontology	GO:0007596	39	469	2.82098e-06	0.00023038	TGFB1|SERPINA10|SLC7A8|PLAUR|HRAS|ITGA3|F12|HPS6|TREM1|RAPGEF3|PDE11A|ATP2B3|MAFF|ZFPM1|EHD1|CD177|THBS1|SPARC|DGKI|SERPINE2|SPN|NOS3|RAC2|MAG|WDR1|ATP1B2|PTGIR|PRKAR1B|SHH|TUBA4A|THBD|BCAR1|ACTN1|FN1|TFPI2|PFN1|ESAM|ACTB|LCK	http://amigo.geneontology.org/cgi-bin/amigo/term_details?term=GO:0007596
response to progesterone stimulus	Gene Ontology	GO:0032570	8	31	1.36716e-05	0.000837385	TGFB1|SPHK1|NCF2|FOSB|THBS1|FOSL1|RELA|TACR1	http://amigo.geneontology.org/cgi-bin/amigo/term_details?term=GO:0032570
female pregnancy	Gene Ontology	GO:0007565	13	86	1.78243e-05	0.000873393	TGFB1|SPHK1|CSH1|FOSB|AMBP|TFCP2L1|FOSL1|PSG9|PSG6|PSG7|PSG4|THBD|PSG1	http://amigo.geneontology.org/cgi-bin/amigo/term_details?term=GO:0007565
inactivation of MAPK activity	Gene Ontology	GO:0000188	7	25	2.67825e-05	0.00091761	RGS4|DUSP8|DUSP5|DUSP4|DUSP7|DUSP6|DUSP2	http://amigo.geneontology.org/cgi-bin/amigo/term_details?term=GO:0000188
neuronal stem cell maintenance	Gene Ontology	GO:0097150	5	11	2.78932e-05	0.00091761	SRRT|HES1|JAG1|HES5|DLL1	http://amigo.geneontology.org/cgi-bin/amigo/term_details?term=GO:0097150
cell adhesion	Gene Ontology	GO:0007155	35	445	2.99628e-05	0.00091761	EFNB1|LPXN|TNXB|ITGA3|EPHA2|LRFN3|PKP1|SORBS3|THBS1|LAMB4|ZYX|AMBP|NCAM1|PVRL1|PXN|TGFB1I1|ITGB4|ENG|CD22|ATP1B2|KIAA1462|FLRT2|TNC|LAMC2|BCAR1|NRP1|FN1|EMILIN1|IGFALS|MAG|HES1|PSTPIP1|COL6A2|HES5|HAPLN2	http://amigo.geneontology.org/cgi-bin/amigo/term_details?term=GO:0007155
positive regulation of T cell proliferation	Gene Ontology	GO:0042102	9	46	4.3797e-05	0.00113558	NCKAP1L|IL23A|CD274|IL12B|IL6|CORO1A|SPN|EFNB1|HES1	http://amigo.geneontology.org/cgi-bin/amigo/term_details?term=GO:0042102
positive regulation of tyrosine phosphorylation of Stat3 protein	Gene Ontology	GO:0042517	7	27	4.63501e-05	0.00113558	LIF|IL23A|IL12B|IL6|IL24|HES1|HES5	http://amigo.geneontology.org/cgi-bin/amigo/term_details?term=GO:0042517
chemotaxis	Gene Ontology	GO:0006935	14	118	0.000133562	0.0029748	NCKAP1L|CYR61|ECSCR|PTAFR|PLAUR|HRAS|CREB3|CCRL2|FOSL1|SPN|CMTM3|CCL20|RAC2|CCL24	http://amigo.geneontology.org/cgi-bin/amigo/term_details?term=GO:0006935
response to mechanical stimulus	Gene Ontology	GO:0009612	9	54	0.000161915	0.00305148	FOSB|JUN|THBS1|IL6|LCK|FOSL1|TNC|RELA|P2RX3	http://amigo.geneontology.org/cgi-bin/amigo/term_details?term=GO:0009612
response to wounding	Gene Ontology	GO:0009611	9	54	0.000161915	0.00305148	TGFB1|ITGB4|FN1|KLK6|IL6|CTGF|FABP5|TNC|NRP1	http://amigo.geneontology.org/cgi-bin/amigo/term_details?term=GO:0009611
positive regulation of cell proliferation	Gene Ontology	GO:0008284	32	429	0.000175246	0.0030668	BCL2L1|TGFB1|SPHK1|SPHK2|HRAS|LIF|TBX2|IL24|FLT4|ODC1|IL6|EGR4|FOSL1|RELA|S100A13|RAC2|CTF1|SERTAD1|GKN1|APLN|TNC|SHH|HLX|IL11|CSF2|RUNX2|CTGF|NKX3-1|HES1|HES5|ESM1|WNT7B	http://amigo.geneontology.org/cgi-bin/amigo/term_details?term=GO:0008284
defense response to protozoan	Gene Ontology	GO:0042832	5	16	0.000225573	0.00368435	IL6|BATF|BATF2|IL4R|IL12B	http://amigo.geneontology.org/cgi-bin/amigo/term_details?term=GO:0042832
cellular defense response	Gene Ontology	GO:0006968	9	60	0.000368703	0.00564577	NCF2|ITK|LSP1|FOSL1|SPN|CD300C|RELA|CD19|PAGE1	http://amigo.geneontology.org/cgi-bin/amigo/term_details?term=GO:0006968
cell junction assembly	Gene Ontology	GO:0034329	10	75	0.00046909	0.00676042	ACTN1|PVR|ITGB4|PVRL1|PLEC|PXN|LAMC2|FBLIM1|ACTB|COL17A1	http://amigo.geneontology.org/cgi-bin/amigo/term_details?term=GO:0034329
epidermis development	Gene Ontology	GO:0008544	10	78	0.000644121	0.0087672	GJB5|KRT34|CALML5|KRT17|KRT15|FABP5|LAMC2|EVPL|CTGF|COL17A1	http://amigo.geneontology.org/cgi-bin/amigo/term_details?term=GO:0008544
cellular response to lipopolysaccharide	Gene Ontology	GO:0071222	10	83	0.00105367	0.0131664	CYP11A1|ANKRD1|IL12B|CSF2|IL6|IL24|NR1D1|RELA|AXL|GFI1	http://amigo.geneontology.org/cgi-bin/amigo/term_details?term=GO:0071222
leukocyte migration	Gene Ontology	GO:0050900	12	113	0.00108136	0.0131664	MAG|FN1|HRAS|ITGA3|ATP1B2|CD177|SLC7A8|TREM1|ESAM|THBD|SPN|LCK	http://amigo.geneontology.org/cgi-bin/amigo/term_details?term=GO:0050900
peptide cross-linking	Gene Ontology	GO:0018149	5	22	0.00112855	0.0131664	EVPL|TGM2|TGM4|FN1|THBS1	http://amigo.geneontology.org/cgi-bin/amigo/term_details?term=GO:0018149
regulation of cell growth	Gene Ontology	GO:0001558	9	71	0.00129016	0.0140666	MAD2L2|CYR61|SOCS2|CREB3|CTGF|IGFBP1|BCAR1|MUC12|ESM1	http://amigo.geneontology.org/cgi-bin/amigo/term_details?term=GO:0001558
response to cAMP	Gene Ontology	GO:0051591	7	45	0.00132053	0.0140666	VGF|JUN|SPARC|FOSL1|THBD|RELA|FOSB	http://amigo.geneontology.org/cgi-bin/amigo/term_details?term=GO:0051591
actin filament bundle assembly	Gene Ontology	GO:0051017	5	23	0.00139804	0.0142717	SHROOM2|ACTN1|LCP1|FSCN1|BAIAP2	http://amigo.geneontology.org/cgi-bin/amigo/term_details?term=GO:0051017
cellular response to interleukin-1	Gene Ontology	GO:0071347	6	34	0.00148637	0.0145664	APOE|ANKRD1|CYP11A1|KLF2|NKX3-1|RELA	http://amigo.geneontology.org/cgi-bin/amigo/term_details?term=GO:0071347
extracellular matrix organization	Gene Ontology	GO:0030198	23	312	0.00161736	0.0146825	TGFB1|ITGA3|NCAM1|THBS1|SPARC|NFKB2|MATN1|CYR61|ITGB4|TMPRSS6|PLEC|TNC|LAMC2|TPSAB1|COL17A1|ACTN1|FN1|EMILIN1|SDC4|ADAM8|COL13A1|COL6A2|MMP3	http://amigo.geneontology.org/cgi-bin/amigo/term_details?term=GO:0030198
positive regulation of gene expression	Gene Ontology	GO:0010628	14	151	0.00163786	0.0146825	IL7R|TGFB1|NKX3-1|ENG|ITGA3|HMGA2|CSF2|FOXD1|CYP26B1|CTGF|TNC|RELB|LCK|WNT7B	http://amigo.geneontology.org/cgi-bin/amigo/term_details?term=GO:0010628
response to morphine	Gene Ontology	GO:0043278	5	24	0.00171213	0.0146825	FOSB|PEA15|RELA|NPFF|TACR1	http://amigo.geneontology.org/cgi-bin/amigo/term_details?term=GO:0043278
positive regulation of stress fiber assembly	Gene Ontology	GO:0051496	6	35	0.00173792	0.0146825	SDC4|PFN1|CTGF|RAPGEF3|SORBS3|TACR1	http://amigo.geneontology.org/cgi-bin/amigo/term_details?term=GO:0051496
negative regulation of apoptotic process	Gene Ontology	GO:0043066	31	475	0.0020043	0.0163685	BCL2L1|SPHK2|SPHK1|NCKAP1L|PSMD8|BAG3|PLK3|PSMD2|HSPA1A|PRELID1|IL24|FLT4|SLC9A1|EGR2|DHRS2|EGR4|THBS1|ARHGDIA|RELA|CYR61|ATAD3A|HMGA2|SHH|MAPK8IP1|SOCS2|ID1|IL6|ANGPTL4|ATF5|AMIGO2|KRT18	http://amigo.geneontology.org/cgi-bin/amigo/term_details?term=GO:0043066
positive regulation of BMP signaling pathway	Gene Ontology	GO:0030513	5	25	0.00207501	0.0163993	HES1|ENG|CYR61|HES5|FOXD1	http://amigo.geneontology.org/cgi-bin/amigo/term_details?term=GO:0030513
outflow tract morphogenesis	Gene Ontology	GO:0003151	6	37	0.00233644	0.0173179	SOX18|ZFPM1|JUN|THBS1|TBX2|HES1	http://amigo.geneontology.org/cgi-bin/amigo/term_details?term=GO:0003151
actin cytoskeleton organization	Gene Ontology	GO:0030036	13	140	0.00233673	0.0173179	PDLIM7|RAC2|ARHGEF18|CDC42EP2|HRAS|TNXB|PFN1|CORO1A|DYNLL1|FLNB|IQSEC3|FSCN1|PLEK2	http://amigo.geneontology.org/cgi-bin/amigo/term_details?term=GO:0030036
regulation of cell shape	Gene Ontology	GO:0008360	11	108	0.00240741	0.0173179	C21orf2|FN1|ARHGEF18|CDC42EP2|CDC42EP1|IL6|CORO1A|BAIAP2|FBLIM1|S100A13|CCL24	http://amigo.geneontology.org/cgi-bin/amigo/term_details?term=GO:0008360
cellular response to growth factor stimulus	Gene Ontology	GO:0071363	7	50	0.00247398	0.0173179	SPHK1|APOE|THBS1|PFN1|SPARC|TH|HTR3A	http://amigo.geneontology.org/cgi-bin/amigo/term_details?term=GO:0071363
negative regulation of fat cell differentiation	Gene Ontology	GO:0045599	6	38	0.00268816	0.0178	TGFB1|ZFPM1|IL6|TGFB1I1|JAG1|CCDC85B	http://amigo.geneontology.org/cgi-bin/amigo/term_details?term=GO:0045599
blood vessel remodeling	Gene Ontology	GO:0001974	6	38	0.00268816	0.0178	TGM2|NOS3|LIF|BAK1|DLL4|AXL	http://amigo.geneontology.org/cgi-bin/amigo/term_details?term=GO:0001974
toll-like receptor 5 signaling pathway	Gene Ontology	GO:0034146	8	65	0.00286144	0.0179757	RELA|JUN|MAP2K3|DUSP4|DUSP7|DUSP6|MAPKAPK3|NFKB2	http://amigo.geneontology.org/cgi-bin/amigo/term_details?term=GO:0034146
toll-like receptor 10 signaling pathway	Gene Ontology	GO:0034166	8	65	0.00286144	0.0179757	RELA|JUN|MAP2K3|DUSP4|DUSP7|DUSP6|MAPKAPK3|NFKB2	http://amigo.geneontology.org/cgi-bin/amigo/term_details?term=GO:0034166
receptor-mediated endocytosis	Gene Ontology	GO:0006898	8	66	0.00315177	0.0193046	APOE|MICALL1|ASGR2|DMBT1|ADRB2|PDLIM7|COLEC12|MSR1	http://amigo.geneontology.org/cgi-bin/amigo/term_details?term=GO:0006898
cell growth	Gene Ontology	GO:0016049	7	53	0.00346687	0.0200832	IL7R|TGFB1|SLC9A1|RASGRP4|IL6|EMP3|ATAD3A	http://amigo.geneontology.org/cgi-bin/amigo/term_details?term=GO:0016049
response to hydrogen peroxide	Gene Ontology	GO:0042542	6	40	0.00350876	0.0200832	CYP11A1|JUN|BAK1|FOSL1|RELA|LCK	http://amigo.geneontology.org/cgi-bin/amigo/term_details?term=GO:0042542
positive regulation of cell migration	Gene Ontology	GO:0030335	12	130	0.00355716	0.0200832	TGFB1|SPHK1|CEMIP|CYR61|HRAS|LRRC15|CREB3|THBS1|HBEGF|CORO1A|BCAR1|CCL24	http://amigo.geneontology.org/cgi-bin/amigo/term_details?term=GO:0030335
cellular component movement	Gene Ontology	GO:0006928	10	98	0.00368405	0.0200832	PLAUR|LYPD3|TUBB4B|LSP1|CORO1A|PXN|ARHGDIA|ACTB|TNFRSF12A|SERPINI2	http://amigo.geneontology.org/cgi-bin/amigo/term_details?term=GO:0006928
multicellular organismal development	Gene Ontology	GO:0007275	30	474	0.00368876	0.0200832	SEMA3F|LIF|ANO1|DKK3|HHAT|PRELID1|PKP1|SPRY4|TNFRSF12A|ITGB4|GADD45B|PHC2|RTL1|PDLIM7|MICALCL|NKX3-1|ZGLP1|HMGA2|EPHA2|DLL3|SHH|SEMA7A|HLX|OSGIN1|HOXD13|GALR2|ENC1|WNT9A|WDR18|WNT7B	http://amigo.geneontology.org/cgi-bin/amigo/term_details?term=GO:0007275
mitotic cell cycle checkpoint	Gene Ontology	GO:0007093	5	29	0.00409977	0.0218357	BCL2L1|TGFB1|PLK3|HRAS|WNT9A	http://amigo.geneontology.org/cgi-bin/amigo/term_details?term=GO:0007093
positive regulation of JNK cascade	Gene Ontology	GO:0046330	7	56	0.00473746	0.0246953	GADD45A|GADD45B|CARD9|CTGF|FLT4|HRAS|WNT7B	http://amigo.geneontology.org/cgi-bin/amigo/term_details?term=GO:0046330
toll-like receptor TLR6:TLR2 signaling pathway	Gene Ontology	GO:0038124	8	71	0.00496207	0.0248104	NFKB2|JUN|MAP2K3|DUSP4|RELA|DUSP6|MAPKAPK3|DUSP7	http://amigo.geneontology.org/cgi-bin/amigo/term_details?term=GO:0038124
toll-like receptor TLR1:TLR2 signaling pathway	Gene Ontology	GO:0038123	8	71	0.00496207	0.0248104	NFKB2|JUN|MAP2K3|DUSP4|DUSP7|DUSP6|MAPKAPK3|RELA	http://amigo.geneontology.org/cgi-bin/amigo/term_details?term=GO:0038123
B cell receptor signaling pathway	Gene Ontology	GO:0050853	5	31	0.00551602	0.0262763	LAT2|NCKAP1L|BCAR1|LCK|CD19	http://amigo.geneontology.org/cgi-bin/amigo/term_details?term=GO:0050853
protein kinase B signaling cascade	Gene Ontology	GO:0043491	5	31	0.00551602	0.0262763	AXL|TGFB1|PLK3|EPHA2|NKX3-1	http://amigo.geneontology.org/cgi-bin/amigo/term_details?term=GO:0043491
response to drug	Gene Ontology	GO:0042493	21	305	0.00557701	0.0262763	TGFB1|SLC6A2|NCKAP1L|CYP11A1|SLC9A1|NNMT|DUSP6|FOSB|ITGA3|JUN|NPFF|THBS1|IL6|INHBA|CARD9|GAL|FOSL1|RELA|BAK1|NCF2|LCK	http://amigo.geneontology.org/cgi-bin/amigo/term_details?term=GO:0042493
toll-like receptor 9 signaling pathway	Gene Ontology	GO:0034162	8	73	0.00587537	0.0266567	DUSP7|JUN|MAP2K3|DUSP4|RELA|DUSP6|MAPKAPK3|NFKB2	http://amigo.geneontology.org/cgi-bin/amigo/term_details?term=GO:0034162
toll-like receptor 2 signaling pathway	Gene Ontology	GO:0034134	8	73	0.00587537	0.0266567	NFKB2|JUN|MAP2K3|DUSP4|DUSP7|DUSP6|MAPKAPK3|RELA	http://amigo.geneontology.org/cgi-bin/amigo/term_details?term=GO:0034134
positive regulation of transcription from RNA polymerase II promoter	Gene Ontology	GO:0045944	42	749	0.00601459	0.0267922	TGFB1|LIF|IL23A|HRAS|FOXI1|BCL9L|MESP2|TMEM173|SOX18|HOXA7|ANKRD1|KLF15|FZD8|JUN|SOX15|SIX2|MED10|INHBA|KLF2|RBM14|RELA|JAG1|DLX2|CYR61|ENG|CREB3|HMGA2|FOXD1|BARX2|DLL1|SHH|EGR2|RPS6KA4|IL11|HOXD13|IL6|PFN1|ADRB2|SRA1|NKX3-1|HES1|HES5	http://amigo.geneontology.org/cgi-bin/amigo/term_details?term=GO:0045944
TRIF-dependent toll-like receptor signaling pathway	Gene Ontology	GO:0035666	8	76	0.00747808	0.031995	DUSP7|JUN|MAP2K3|DUSP4|RELA|DUSP6|MAPKAPK3|NFKB2	http://amigo.geneontology.org/cgi-bin/amigo/term_details?term=GO:0035666
anatomical structure morphogenesis	Gene Ontology	GO:0009653	9	92	0.0075431	0.031995	MRPL40|SOX13|CYR61|DKK3|SIX2|CES1P1|TH|DYNLL1|KRT18	http://amigo.geneontology.org/cgi-bin/amigo/term_details?term=GO:0009653
positive regulation of apoptotic process	Gene Ontology	GO:0043065	20	294	0.00765669	0.031995	BCL2L1|TGFB1|TGM2|CYR61|ANKRD1|PLEKHG5|ARHGEF18|PSEN2|GADD45B|HMGA2|BAK1|IL6|PHLDA1|GAL|FOSL1|IL24|HRK|GADD45A|DUSP6|TNFRSF12A	http://amigo.geneontology.org/cgi-bin/amigo/term_details?term=GO:0043065
cell migration	Gene Ontology	GO:0016477	11	126	0.00777772	0.031995	PVR|ENG|IL12B|THBS1|SHROOM2|CTGF|ARC|HES1|LCP1|BCAR1|FSCN1	http://amigo.geneontology.org/cgi-bin/amigo/term_details?term=GO:0016477
cellular response to drug	Gene Ontology	GO:0035690	6	47	0.00787508	0.031995	MT2A|ANKRD1|KCNH2|NKX3-1|FBP1|TH	http://amigo.geneontology.org/cgi-bin/amigo/term_details?term=GO:0035690
negative regulation of transcription from RNA polymerase II promoter	Gene Ontology	GO:0000122	33	565	0.00796609	0.031995	MAD2L2|MDFI|TGFB1|PLK3|ZFPM1|TBX2|ZNF593|NR1D1|SORBS3|ID1|SOX18|ANKRD1|FZD8|NOC2L|SOX15|DRAP1|FOSB|DLX2|ENG|ZGLP1|HMGA2|TFCP2L1|BARX2|CRYM|DLL4|SHH|HIST1H1B|MEPCE|GFI1|DKK1|HOXA7|HES1|HES5	http://amigo.geneontology.org/cgi-bin/amigo/term_details?term=GO:0000122
MyD88-independent toll-like receptor signaling pathway	Gene Ontology	GO:0002756	8	78	0.00871606	0.0344425	NFKB2|JUN|MAP2K3|DUSP4|DUSP7|DUSP6|MAPKAPK3|RELA	http://amigo.geneontology.org/cgi-bin/amigo/term_details?term=GO:0002756
patterning of blood vessels	Gene Ontology	GO:0001569	5	35	0.00932308	0.0359446	SHH|GBX2|DLL4|NRP1|ENG	http://amigo.geneontology.org/cgi-bin/amigo/term_details?term=GO:0001569
MyD88-dependent toll-like receptor signaling pathway	Gene Ontology	GO:0002755	8	79	0.00938962	0.0359446	RELA|JUN|MAP2K3|DUSP4|DUSP7|DUSP6|MAPKAPK3|NFKB2	http://amigo.geneontology.org/cgi-bin/amigo/term_details?term=GO:0002755
aging	Gene Ontology	GO:0007568	10	113	0.00994748	0.036394	TGFB1|NCF2|APOE|SOCS2|JUN|BAK1|IL6|SLC34A2|RELA|LCK	http://amigo.geneontology.org/cgi-bin/amigo/term_details?term=GO:0007568
platelet activation	Gene Ontology	GO:0030168	15	204	0.0100666	0.036394	TGFB1|ACTN1|RAC2|FN1|WDR1|THBS1|IL6|PFN1|SPARC|DGKI|RAPGEF3|TUBA4A|BCAR1|LCK|AXL	http://amigo.geneontology.org/cgi-bin/amigo/term_details?term=GO:0030168
signal transduction	Gene Ontology	GO:0007165	54	1045	0.0100698	0.036394	IL7R|CSF2RB|SPHK1|RASD1|PLAUR|HRAS|MAP2K3|IGFALS|PKP1|RAPGEF3|S100A11|PSTPIP1|GPRC5A|P2RX3|ZYX|ARHGAP23|LPXN|MAPKAPK3|AXL|GAST|PVRL1|HBEGF|SPARC|PXN|SPN|CCL20|NRG2|CCL24|TRAF1|RAC2|IL4R|HMGA2|SH2D2A|IGFBP1|DLL4|APLN|PRKAR1B|BAIAP2|PWP2|NRP1|P2RX5|NMU|ITK|CSH1|CD274|PDE11A|RIN1|SHB|CALML5|KRT17|GRIN2D|CD300C|FLNB|ARHGAP9	http://amigo.geneontology.org/cgi-bin/amigo/term_details?term=GO:0007165
toll-like receptor 3 signaling pathway	Gene Ontology	GO:0034138	8	80	0.0101012	0.036394	DUSP7|JUN|MAP2K3|DUSP4|RELA|DUSP6|MAPKAPK3|NFKB2	http://amigo.geneontology.org/cgi-bin/amigo/term_details?term=GO:0034138
positive regulation of endothelial cell migration	Gene Ontology	GO:0010595	5	36	0.0105009	0.0364211	ANXA3|FLT4|BCAR1|NRP1|THBS1	http://amigo.geneontology.org/cgi-bin/amigo/term_details?term=GO:0010595
actin filament organization	Gene Ontology	GO:0007015	5	36	0.0105009	0.0364211	MAD2L2|CDC42EP2|CORO1A|BCAR1|PDLIM3	http://amigo.geneontology.org/cgi-bin/amigo/term_details?term=GO:0007015
positive regulation of MAPK cascade	Gene Ontology	GO:0043410	7	65	0.0106672	0.0364211	LIF|IL11|HRAS|IL6|ADRB2|FLT4|SORBS3	http://amigo.geneontology.org/cgi-bin/amigo/term_details?term=GO:0043410
platelet degranulation	Gene Ontology	GO:0002576	8	81	0.010852	0.0364211	TGFB1|ACTN1|WDR1|FN1|THBS1|PFN1|SPARC|TUBA4A	http://amigo.geneontology.org/cgi-bin/amigo/term_details?term=GO:0002576
cell-matrix adhesion	Gene Ontology	GO:0007160	8	81	0.010852	0.0364211	LYPD3|ITGA3|TNXB|CTGF|COL13A1|PXN|COL17A1|ITGB4	http://amigo.geneontology.org/cgi-bin/amigo/term_details?term=GO:0007160
inflammatory response	Gene Ontology	GO:0006954	20	307	0.0119784	0.0396583	IL6|SPHK1|RPS6KA4|IL23A|TGFB1|PTX3|PSTPIP1|ADAM8|THBS1|MAP2K3|GAL|PTAFR|AXL|GGT5|CCL20|RELA|CCRL2|SEMA7A|CCL24|TACR1	http://amigo.geneontology.org/cgi-bin/amigo/term_details?term=GO:0006954
nucleosome assembly	Gene Ontology	GO:0006334	10	117	0.0125277	0.040625	H2AFX|HIST2H2AC|HIST1H2AH|HIST1H2BB|HIST1H2AD|HIST1H1D|HIST1H1E|HIST2H2AB|HIST1H1A|HIST1H1B	http://amigo.geneontology.org/cgi-bin/amigo/term_details?term=GO:0006334
cell-cell adhesion	Gene Ontology	GO:0016337	9	100	0.0127189	0.040625	PVR|ESAM|TNXB|ADAM8|PVRL1|COL13A1|PKP1|FBLIM1|THY1	http://amigo.geneontology.org/cgi-bin/amigo/term_details?term=GO:0016337
response to insulin stimulus	Gene Ontology	GO:0032868	6	52	0.0127679	0.040625	APOE|EGR2|VGF|IL6|GAL|RELA	http://amigo.geneontology.org/cgi-bin/amigo/term_details?term=GO:0032868
cellular response to hydrogen peroxide	Gene Ontology	GO:0070301	5	38	0.0131537	0.041316	IL6|RELA|KLF2|AXL|SPHK1	http://amigo.geneontology.org/cgi-bin/amigo/term_details?term=GO:0070301
cell differentiation	Gene Ontology	GO:0030154	24	395	0.0140881	0.0436908	ELAVL3|ROBO4|NR1D1|ECSCR|GADD45B|SOX15|INHBA|COL13A1|DUSP6|SRA1|PDLIM7|MICALCL|SPIB|DLL1|SHB|ETV4|HLX|OSGIN1|SH2D2A|CTGF|ANGPTL4|ANPEP|FLNB|CCDC85B	http://amigo.geneontology.org/cgi-bin/amigo/term_details?term=GO:0030154
cell maturation	Gene Ontology	GO:0048469	5	39	0.0146354	0.0448208	SOX18|HES1|RUNX2|HES5|AXL	http://amigo.geneontology.org/cgi-bin/amigo/term_details?term=GO:0048469
nerve growth factor receptor signaling pathway	Gene Ontology	GO:0048011	18	273	0.0148365	0.044876	NRG2|PRKAR1B|SHC2|PLEKHG5|ARHGEF18|MAPKAPK3|HRAS|DUSP7|PSEN2|HBEGF|MAG|ARHGDIA|DUSP4|RELA|DUSP6|BCAR1|LCK|CD19	http://amigo.geneontology.org/cgi-bin/amigo/term_details?term=GO:0048011
response to cytokine stimulus	Gene Ontology	GO:0034097	6	54	0.0152175	0.044919	BCL2L1|JUN|SPARC|FOSL1|RELA|MAPKAPK3	http://amigo.geneontology.org/cgi-bin/amigo/term_details?term=GO:0034097
stress-activated MAPK cascade	Gene Ontology	GO:0051403	6	54	0.0152175	0.044919	JUN|MAP2K3|DUSP4|DUSP7|DUSP6|MAPKAPK3	http://amigo.geneontology.org/cgi-bin/amigo/term_details?term=GO:0051403
cell-cell signaling	Gene Ontology	GO:0007267	16	237	0.0170752	0.0496701	EFNB1|WNT9A|CTF1|DLL1|GRAP|PCDH1|NRP1|INHBA|DLGAP4|IL11|SHH|CCL20|STC2|PTGIR|CCL24|ZYX	http://amigo.geneontology.org/cgi-bin/amigo/term_details?term=GO:0007267
response to ethanol	Gene Ontology	GO:0045471	8	88	0.0173087	0.0496701	APOE|TNC|BAK1|SPARC|EIF4EBP1|TH|HTR3A|TACR1	http://amigo.geneontology.org/cgi-bin/amigo/term_details?term=GO:0045471
cell surface receptor signaling pathway	Gene Ontology	GO:0007166	12	160	0.0174352	0.0496701	IL7R|CD101|INHBA|CD274|HRAS|ADRB2|GALR2|ASGR2|SPN|STC2|NCAM1|CD19	http://amigo.geneontology.org/cgi-bin/amigo/term_details?term=GO:0007166
viral reproduction	Gene Ontology	GO:0016032	31	555	0.0177419	0.0499054	RPS10|DYNLL1|PSMD8|KCTD5|EPHA2|PSMD2|KRT7|CHMP6|ZYX|PVR|DHX58|AMBP|FAU|DMBT1|ISG15|RELA|ATP6V0C|ZC3H7B|CREB3|HMGA1|POLR2A|POLR2L|RPL26L1|GFI1|RPL36|CCDC86|IL16|GADD45GIP1|ANPEP|LCK|KRT18	http://amigo.geneontology.org/cgi-bin/amigo/term_details?term=GO:0016032
response to heat	Gene Ontology	GO:0009408	5	41	0.0179252	0.0499054	IL6|TGFB1I1|P2RX3|NOS3|TACR1	http://amigo.geneontology.org/cgi-bin/amigo/term_details?term=GO:0009408
brain development	Gene Ontology	GO:0007420	13	181	0.0189645	0.0522056	BAG3|SPHK1|HAP1|SPHK2|EGR2|FZD9|SHROOM2|BAK1|TSPAN2|FZD8|MAP1S|HES5|DLX2	http://amigo.geneontology.org/cgi-bin/amigo/term_details?term=GO:0007420
positive regulation of cell growth	Gene Ontology	GO:0030307	7	73	0.0193644	0.0523716	SPHK1|SLC9A1|KRT17|HBEGF|IGFBP1|HIST1H1B|EXOSC4	http://amigo.geneontology.org/cgi-bin/amigo/term_details?term=GO:0030307
cellular response to cAMP	Gene Ontology	GO:0071320	5	42	0.0197391	0.0523716	EGR2|AANAT|CYP11A1|EGR4|RAPGEF3	http://amigo.geneontology.org/cgi-bin/amigo/term_details?term=GO:0071320
somitogenesis	Gene Ontology	GO:0001756	5	42	0.0197391	0.0523716	TCAP|PSEN2|MESP2|DLL3|NKX3-1	http://amigo.geneontology.org/cgi-bin/amigo/term_details?term=GO:0001756
ion transport	Gene Ontology	GO:0006811	12	163	0.0198798	0.0523716	LRRC38|SLC38A4|SLC9A1|SLC7A8|SLC9A3|SLC22A31|SLC22A20|MFSD5|SLC34A2|STEAP1|SLC1A5|MLC1	http://amigo.geneontology.org/cgi-bin/amigo/term_details?term=GO:0006811
defense response to virus	Gene Ontology	GO:0051607	11	145	0.0206435	0.053805	IL23A|DHX58|IL12B|IL6|DMBT1|CARD9|ISG15|ISG20|RELA|TMEM173|EXOSC4	http://amigo.geneontology.org/cgi-bin/amigo/term_details?term=GO:0051607
regulation of cell migration	Gene Ontology	GO:0030334	6	58	0.0210567	0.0543041	TGFB1|ROBO4|JAG1|MMP3|SERPINE2|PHLDA2	http://amigo.geneontology.org/cgi-bin/amigo/term_details?term=GO:0030334
embryonic limb morphogenesis	Gene Ontology	GO:0030326	5	43	0.0216692	0.0547316	SHH|SP9|CYP26B1|PSEN2|DKK1	http://amigo.geneontology.org/cgi-bin/amigo/term_details?term=GO:0030326
positive regulation of protein kinase activity	Gene Ontology	GO:0045860	5	43	0.0216692	0.0547316	MAP2K3|CYR61|NCKAP1L|SDC4|NKX3-1	http://amigo.geneontology.org/cgi-bin/amigo/term_details?term=GO:0045860
integrin-mediated signaling pathway	Gene Ontology	GO:0007229	7	76	0.0236307	0.0590767	ITGB4|BCAR1|ITGA3|ADAM11|CTGF|PXN|SEMA7A	http://amigo.geneontology.org/cgi-bin/amigo/term_details?term=GO:0007229
hemopoiesis	Gene Ontology	GO:0030097	6	60	0.0244774	0.0605755	SPTB|DLL1|SHB|JAG1|TXNRD2|LCK	http://amigo.geneontology.org/cgi-bin/amigo/term_details?term=GO:0030097
extracellular matrix disassembly	Gene Ontology	GO:0022617	9	112	0.0248793	0.0609544	FN1|ENG|ADAM8|TPSAB1|COL13A1|LAMC2|COL6A2|MMP3|COL17A1	http://amigo.geneontology.org/cgi-bin/amigo/term_details?term=GO:0022617
skeletal muscle cell differentiation	Gene Ontology	GO:0035914	5	45	0.0258876	0.0609853	EGR2|BCL9L|ANKRD1|MAFF|HIVEP3	http://amigo.geneontology.org/cgi-bin/amigo/term_details?term=GO:0035914
positive regulation of smooth muscle cell proliferation	Gene Ontology	GO:0048661	5	45	0.0258876	0.0609853	IL6|HBEGF|TGM2|JUN|HES5	http://amigo.geneontology.org/cgi-bin/amigo/term_details?term=GO:0048661
negative regulation of Wnt receptor signaling pathway	Gene Ontology	GO:0030178	5	45	0.0258876	0.0609853	APC2|MDFI|TAX1BP3|DKK3|DKK1	http://amigo.geneontology.org/cgi-bin/amigo/term_details?term=GO:0030178
learning	Gene Ontology	GO:0007612	5	45	0.0258876	0.0609853	EPHB2|JUN|ARC|FOSL1|TH	http://amigo.geneontology.org/cgi-bin/amigo/term_details?term=GO:0007612
cellular response to tumor necrosis factor	Gene Ontology	GO:0071356	6	61	0.0263192	0.0614116	CYP11A1|ANKRD1|THBS1|KLF2|NKX3-1|RELA	http://amigo.geneontology.org/cgi-bin/amigo/term_details?term=GO:0071356
protein complex assembly	Gene Ontology	GO:0006461	9	114	0.0275104	0.0632648	TCAP|TRAF1|NCKAP1L|MATN1|LPXN|HMGA1|TSPAN4|HES1|HES5	http://amigo.geneontology.org/cgi-bin/amigo/term_details?term=GO:0006461
toll-like receptor 4 signaling pathway	Gene Ontology	GO:0034142	8	96	0.0276299	0.0632648	RELA|JUN|MAP2K3|DUSP4|DUSP7|DUSP6|MAPKAPK3|NFKB2	http://amigo.geneontology.org/cgi-bin/amigo/term_details?term=GO:0034142
negative regulation of cell proliferation	Gene Ontology	GO:0008285	22	378	0.0279684	0.0634468	TGFB1|LIF|JUN|HRAS|AIMP2|HSPA1A|IL24|S100A11|SERPINE2|DHRS2|INHBA|FOSL1|TGFB1I1|NOS3|NKX3-1|HMGA1|DLL4|TAX1BP3|BAK1|IL6|EMP3|WNT9A	http://amigo.geneontology.org/cgi-bin/amigo/term_details?term=GO:0008285
heart development	Gene Ontology	GO:0007507	11	153	0.0292412	0.0657257	NKX3-1|PDLIM3|ITGA3|MICAL2|ID1|SPARC|TH|SHH|ADAM19|TXNRD2|NRP1	http://amigo.geneontology.org/cgi-bin/amigo/term_details?term=GO:0007507
response to peptide hormone stimulus	Gene Ontology	GO:0043434	5	47	0.0305975	0.0681489	CTGF|SPARC|STC2|TH|SOCS2	http://amigo.geneontology.org/cgi-bin/amigo/term_details?term=GO:0043434
nervous system development	Gene Ontology	GO:0007399	17	278	0.0332275	0.07334	DOC2A|SERF1A|MAP1S|DPF1|CTF1|STMN3|GBX2|PCDH1|ELAVL3|EPHB2|INHBA|GAL|ENC1|FZD9|HES1|JAG1|P2RX5	http://amigo.geneontology.org/cgi-bin/amigo/term_details?term=GO:0007399
lung development	Gene Ontology	GO:0030324	7	82	0.0340141	0.0744058	NOS3|SPARC|CTGF|EIF4EBP1|SHH|HES1|WNT7B	http://amigo.geneontology.org/cgi-bin/amigo/term_details?term=GO:0030324
positive regulation of protein ubiquitination	Gene Ontology	GO:0031398	5	49	0.0358125	0.0771514	PRICKLE1|SPHK1|AIMP2|ADRB2|HSPBP1	http://amigo.geneontology.org/cgi-bin/amigo/term_details?term=GO:0031398
cytoskeleton organization	Gene Ontology	GO:0007010	8	101	0.035899	0.0771514	APOE|C21orf2|VILL|MICAL2|ARC|PXN|THY1|CCL24	http://amigo.geneontology.org/cgi-bin/amigo/term_details?term=GO:0007010
cellular response to mechanical stimulus	Gene Ontology	GO:0071260	6	66	0.0369014	0.0786161	BAG3|ANKRD1|ENG|GADD45A|BAK1|MAP3K14	http://amigo.geneontology.org/cgi-bin/amigo/term_details?term=GO:0071260
organ regeneration	Gene Ontology	GO:0031100	5	50	0.0386129	0.080856	TGFB1|LCP1|NNMT|AXL|BAK1	http://amigo.geneontology.org/cgi-bin/amigo/term_details?term=GO:0031100
response to unfolded protein	Gene Ontology	GO:0006986	5	50	0.0386129	0.080856	HSPA1A|CHAC1|CREB3|HSPA6|THBS1	http://amigo.geneontology.org/cgi-bin/amigo/term_details?term=GO:0006986
positive regulation of protein phosphorylation	Gene Ontology	GO:0001934	8	103	0.039629	0.0822806	TGFB1|SPHK1|CYR61|ENG|HRAS|CTGF|NKX3-1|FLT4	http://amigo.geneontology.org/cgi-bin/amigo/term_details?term=GO:0001934
response to lipopolysaccharide	Gene Ontology	GO:0032496	9	124	0.0436275	0.0888464	CSF2RB|NCF2|JUN|PTGIR|IL6|SPARC|TH|THBD|MAPKAPK3	http://amigo.geneontology.org/cgi-bin/amigo/term_details?term=GO:0032496
Notch signaling pathway	Gene Ontology	GO:0007219	9	124	0.0436275	0.0888464	CHAC1|PSEN2|DLL1|DLL3|DLL4|HES1|MESP2|JAG1|HES5	http://amigo.geneontology.org/cgi-bin/amigo/term_details?term=GO:0007219
positive regulation of peptidyl-serine phosphorylation	Gene Ontology	GO:0033138	5	52	0.0446045	0.0888464	MAD2L2|TGFB1|LIF|IL6|IL11	http://amigo.geneontology.org/cgi-bin/amigo/term_details?term=GO:0033138
heart looping	Gene Ontology	GO:0001947	5	52	0.0446045	0.0888464	SHH|SOX18|MICAL2|DLL1|ENG	http://amigo.geneontology.org/cgi-bin/amigo/term_details?term=GO:0001947
cell morphogenesis	Gene Ontology	GO:0000902	5	52	0.0446045	0.0888464	IL7R|SHROOM2|KLF2|ADAM8|TFCP2L1	http://amigo.geneontology.org/cgi-bin/amigo/term_details?term=GO:0000902
transmembrane transport	Gene Ontology	GO:0055085	30	578	0.0452577	0.0894205	SLC6A2|SLC7A8|ATP6V0C|ANO1|SPNS1|SPNS3|SPNS2|SLC5A6|SLC37A2|SLC9A1|SLC9A3|GJB3|SLC34A2|SLCO4A1|TRPM2|SLC35C1|SLC38A4|SLC13A3|ATP1B2|SLC45A3|PRKAR1B|MYO5B|SLC27A4|ATP2B3|SLC39A4|SLC5A2|HMOX2|HTR3A|STEAP1|SLC1A5	http://amigo.geneontology.org/cgi-bin/amigo/term_details?term=GO:0055085
apoptotic process	Gene Ontology	GO:0006915	31	605	0.048768	0.0955853	BCL2L1|DPF1|DYNLL1|PSMD8|PLK3|AIMP2|PSMD2|IL24|PKP1|TNFRSF12A|TMEM173|PHLDA2|ECSCR|PHLDA1|GADD45B|NOC2L|PEA15|DAPK3|TNS4|TRAF1|GSDMA|SHB|PLEC|HRK|BAK1|PPP1R15A|MRPL41|BRMS1|SRA1|GADD45A|LCK	http://amigo.geneontology.org/cgi-bin/amigo/term_details?term=GO:0006915
positive regulation of NF-kappaB transcription factor activity	Gene Ontology	GO:0051092	9	127	0.0494863	0.0962234	TGFB1|SPHK1|RPS6KA4|TRAF1|ADAM8|IL6|RNF25|RELA|NFKB2	http://amigo.geneontology.org/cgi-bin/amigo/term_details?term=GO:0051092
response to retinoic acid	Gene Ontology	GO:0032526	5	54	0.0511216	0.0986204	SLC10A3|HSD17B2|APOE|OVCA2|DKK1	http://amigo.geneontology.org/cgi-bin/amigo/term_details?term=GO:0032526
fat cell differentiation	Gene Ontology	GO:0045444	5	55	0.0545781	0.103858	EGR2|HMGA2|SOCS1|METRNL|IL11	http://amigo.geneontology.org/cgi-bin/amigo/term_details?term=GO:0045444
toll-like receptor signaling pathway	Gene Ontology	GO:0002224	8	110	0.0546843	0.103858	NFKB2|JUN|MAP2K3|DUSP4|DUSP7|DUSP6|MAPKAPK3|RELA	http://amigo.geneontology.org/cgi-bin/amigo/term_details?term=GO:0002224
positive regulation of angiogenesis	Gene Ontology	GO:0045766	7	92	0.0573125	0.108012	SPHK1|NOS3|ANXA3|THBS1|ANGPTL4|RAPGEF3|CCL24	http://amigo.geneontology.org/cgi-bin/amigo/term_details?term=GO:0045766
positive regulation of protein kinase B signaling cascade	Gene Ontology	GO:0051897	6	74	0.0588518	0.109232	TGFB1|ADAM8|THBS1|IL6|HBEGF|AXL	http://amigo.geneontology.org/cgi-bin/amigo/term_details?term=GO:0051897
embryo development	Gene Ontology	GO:0009790	6	74	0.0588518	0.109232	MDFI|TGFB1|SHH|FOXI1|THBD|NRG2	http://amigo.geneontology.org/cgi-bin/amigo/term_details?term=GO:0009790
cell proliferation	Gene Ontology	GO:0008283	19	344	0.0600361	0.110593	BCL2L1|SPHK2|CYR61|CTF1|RASGRP4|SRRT|HRAS|LIPG|SIX2|BAK1|SH2D2A|BOP1|SRA1|RAPGEF3|ISG20|PEMT|BCAR1|FBXL7|FSCN1	http://amigo.geneontology.org/cgi-bin/amigo/term_details?term=GO:0008283
cytokinesis	Gene Ontology	GO:0000910	5	57	0.061887	0.113152	RHOC|BCL2L1|PLK3|DAPK3|AURKC	http://amigo.geneontology.org/cgi-bin/amigo/term_details?term=GO:0000910
positive regulation of osteoblast differentiation	Gene Ontology	GO:0045669	5	58	0.065739	0.118427	RUNX2|IL6|PDLIM7|CYR61|WNT7B	http://amigo.geneontology.org/cgi-bin/amigo/term_details?term=GO:0045669
positive regulation of signal transduction	Gene Ontology	GO:0009967	5	58	0.065739	0.118427	GRAP|SHB|SOCS2|SH2D2A|MAPK8IP1	http://amigo.geneontology.org/cgi-bin/amigo/term_details?term=GO:0009967
canonical Wnt receptor signaling pathway	Gene Ontology	GO:0060070	6	77	0.0687294	0.12291	FZD8|FZD9|WNT9A|SHH|BCL9L|WNT7B	http://amigo.geneontology.org/cgi-bin/amigo/term_details?term=GO:0060070
cholesterol homeostasis	Gene Ontology	GO:0042632	5	59	0.0697218	0.123658	MALL|APOE|LCAT|LIPG|EHD1	http://amigo.geneontology.org/cgi-bin/amigo/term_details?term=GO:0042632
regulation of cell proliferation	Gene Ontology	GO:0042127	8	116	0.070157	0.123658	TRNP1|IL4R|ENG|CREB3|HOXD13|SPARC|SHH|JAG1	http://amigo.geneontology.org/cgi-bin/amigo/term_details?term=GO:0042127
response to estradiol stimulus	Gene Ontology	GO:0032355	6	78	0.0722227	0.12639	TGFB1|SOCS2|CTGF|SLC34A2|TH|TACR1	http://amigo.geneontology.org/cgi-bin/amigo/term_details?term=GO:0032355
odontogenesis of dentin-containing tooth	Gene Ontology	GO:0042475	5	61	0.0780774	0.135666	RUNX2|SHH|DLX2|TNC|WNT7B	http://amigo.geneontology.org/cgi-bin/amigo/term_details?term=GO:0042475
axon guidance	Gene Ontology	GO:0007411	18	334	0.0789876	0.136281	EPHB2|GBX2|EFNB1|RAC2|ROBO3|SEMA3F|HRAS|SPTB|NRP1|FOXD1|PVRL1|SHH|RHOC|RPS6KA4|ACTB|COL6A2|SEMA7A|NCAM1	http://amigo.geneontology.org/cgi-bin/amigo/term_details?term=GO:0007411
response to glucose stimulus	Gene Ontology	GO:0009749	5	62	0.0824482	0.139309	TGFB1|NCF2|CTGF|COL6A2|THBS1	http://amigo.geneontology.org/cgi-bin/amigo/term_details?term=GO:0009749
peptidyl-tyrosine dephosphorylation	Gene Ontology	GO:0035335	5	62	0.0824482	0.139309	DUSP5|DUSP7|DUSP6|DUSP8|DUSP2	http://amigo.geneontology.org/cgi-bin/amigo/term_details?term=GO:0035335
negative regulation of protein kinase activity	Gene Ontology	GO:0006469	5	62	0.0824482	0.139309	IL6|GADD45A|GADD45B|SOCS1|THY1	http://amigo.geneontology.org/cgi-bin/amigo/term_details?term=GO:0006469
positive regulation of type I interferon production	Gene Ontology	GO:0032481	5	63	0.086946	0.145903	POLR2L|NFKB2|RELA|DHX58|TMEM173	http://amigo.geneontology.org/cgi-bin/amigo/term_details?term=GO:0032481
negative regulation of canonical Wnt receptor signaling pathway	Gene Ontology	GO:0090090	6	83	0.0911819	0.150567	MAD2L2|PRICKLE1|DKK3|DKK1|APC2|SHH	http://amigo.geneontology.org/cgi-bin/amigo/term_details?term=GO:0090090
neuron projection development	Gene Ontology	GO:0031175	6	83	0.0911819	0.150567	EHD1|STMN3|MICALL1|IL6|GALR2|NCAM1	http://amigo.geneontology.org/cgi-bin/amigo/term_details?term=GO:0031175
negative regulation of catalytic activity	Gene Ontology	GO:0043086	5	64	0.0915695	0.150567	NOSIP|SLN|RHOH|PDE6G|HSPBP1	http://amigo.geneontology.org/cgi-bin/amigo/term_details?term=GO:0043086
positive regulation of transcription, DNA-dependent	Gene Ontology	GO:0045893	25	503	0.0928793	0.151703	MAD2L2|TGFB1|MAP2K3|NR1D1|SOX18|IL6|EGR2|JUN|INHBA|TNNI2|TGFB1I1|RELA|CITED4|MRPL12|SERTAD1|HMGA2|CREB3|HMGA1|SHH|ETV4|RUNX2|NKX3-1|GRIP1|HES5|HIVEP3	http://amigo.geneontology.org/cgi-bin/amigo/term_details?term=GO:0045893
regulation of apoptotic process	Gene Ontology	GO:0042981	10	166	0.0950281	0.154185	ACTN1|PSMD8|BCAR1|PSMD2|PEA15|CARD9|SRA1|BAK1|DAPK3|DUSP2	http://amigo.geneontology.org/cgi-bin/amigo/term_details?term=GO:0042981
endocytosis	Gene Ontology	GO:0006897	8	125	0.0979122	0.157819	BCL2L1|EHD1|MICALL1|HRAS|RIN1|ARC|SHH|PSTPIP1	http://amigo.geneontology.org/cgi-bin/amigo/term_details?term=GO:0006897
negative regulation of transforming growth factor beta receptor signaling pathway	Gene Ontology	GO:0030512	5	67	0.106178	0.170024	PPP1R15A|BCL9L|TGFB1I1|TGFB1|ENG	http://amigo.geneontology.org/cgi-bin/amigo/term_details?term=GO:0030512
innate immune response	Gene Ontology	GO:0045087	35	754	0.112502	0.17898	BCL2L1|NCF2|IL23A|LAT2|NRG2|HRAS|MAP2K3|CORO1A|TREM1|PSTPIP1|MAPKAPK3|TMEM173|AXL|MYH2|DHX58|HBEGF|JUN|DMBT1|CARD9|ISG15|DUSP4|NFKB2|DUSP6|SIGLEC15|PRKAR1B|F12|POLR2L|DUSP7|RELA|ITK|COLEC12|BAIAP2|ACTB|LCK|CD19	http://amigo.geneontology.org/cgi-bin/amigo/term_details?term=GO:0045087
peptidyl-tyrosine phosphorylation	Gene Ontology	GO:0018108	6	91	0.12652	0.198701	EPHB2|ITK|EPHA2|PXN|FLT4|AXL	http://amigo.geneontology.org/cgi-bin/amigo/term_details?term=GO:0018108
muscle contraction	Gene Ontology	GO:0006936	6	91	0.12652	0.198701	MYH2|KCNJ12|ACTG2|GALR2|PXN|SORBS3	http://amigo.geneontology.org/cgi-bin/amigo/term_details?term=GO:0006936
regulation of cell cycle	Gene Ontology	GO:0051726	6	93	0.136264	0.211705	TRNP1|GADD45B|JUN|PKMYT1|BAK1|BOP1	http://amigo.geneontology.org/cgi-bin/amigo/term_details?term=GO:0051726
response to virus	Gene Ontology	GO:0009615	7	114	0.136528	0.211705	DHX58|HMGA2|HMGA1|FOSL1|ISG20|BATF3|ODC1	http://amigo.geneontology.org/cgi-bin/amigo/term_details?term=GO:0009615
epithelial cell differentiation	Gene Ontology	GO:0030855	5	73	0.13854	0.213473	TGFB1I1|DMBT1|ACTL8|UPK1B|TAGLN	http://amigo.geneontology.org/cgi-bin/amigo/term_details?term=GO:0030855
cellular protein metabolic process	Gene Ontology	GO:0044267	25	530	0.14151	0.216687	STX1A|SPHK1|RPS10|ALG3|ALG1|TIMM8B|TIMM17B|B3GNT6|PSEN2|FAU|TIMM13|TIMM10|PLAUR|ST3GAL1|IGFBP1|MUC5AC|TUBA4A|MUC12|RPL26L1|RPL36|TUBB4B|IGFALS|EIF4EBP1|ANPEP|ACTB	http://amigo.geneontology.org/cgi-bin/amigo/term_details?term=GO:0044267
collagen catabolic process	Gene Ontology	GO:0030574	5	74	0.144314	0.219609	COL13A1|COL6A2|MMP3|KLK6|COL17A1	http://amigo.geneontology.org/cgi-bin/amigo/term_details?term=GO:0030574
apoptotic signaling pathway	Gene Ontology	GO:0097190	7	116	0.145558	0.220134	PLEKHG5|ARHGEF18|PSEN2|BAK1|SPN|SHH|DAPK3	http://amigo.geneontology.org/cgi-bin/amigo/term_details?term=GO:0097190
regulation of small GTPase mediated signal transduction	Gene Ontology	GO:0051056	9	160	0.14765	0.221928	RAC2|PLEKHG5|ARHGEF18|ARHGDIA|ARHGAP23|RHOH|ARHGAP9|RAPGEF3|RHOC	http://amigo.geneontology.org/cgi-bin/amigo/term_details?term=GO:0051056
rRNA processing	Gene Ontology	GO:0006364	6	96	0.151515	0.223622	RRP9|TSR3|DDX56|BOP1|ISG20|EXOSC4	http://amigo.geneontology.org/cgi-bin/amigo/term_details?term=GO:0006364
T cell receptor signaling pathway	Gene Ontology	GO:0050852	6	96	0.151515	0.223622	ITK|PSEN2|LCK|RELA|BCAR1|THY1	http://amigo.geneontology.org/cgi-bin/amigo/term_details?term=GO:0050852
osteoblast differentiation	Gene Ontology	GO:0001649	6	96	0.151515	0.223622	CYR61|EPHA2|RUNX2|TNC|RRBP1|SEMA7A	http://amigo.geneontology.org/cgi-bin/amigo/term_details?term=GO:0001649
negative regulation of transcription, DNA-dependent	Gene Ontology	GO:0045892	22	464	0.154221	0.226252	TGFB1|RASD1|TBX2|NR1D1|SOX18|PRICKLE1|LOXL3|JUN|RELA|HMGA2|HMGA1|TCEAL7|FOXD1|GFI1|HOXA7|DKK3|ID1|RUNX2|BRMS1|NKX3-1|HES1|CCDC85B	http://amigo.geneontology.org/cgi-bin/amigo/term_details?term=GO:0045892
cellular nitrogen compound metabolic process	Gene Ontology	GO:0034641	10	185	0.157959	0.230357	SMOX|AANAT|PSMD8|SRM|TH|DIO3|SLC25A15|PSMD2|ODC1|UROC1	http://amigo.geneontology.org/cgi-bin/amigo/term_details?term=GO:0034641
calcium ion transport	Gene Ontology	GO:0006816	5	78	0.168404	0.244022	PSEN2|SLN|CORO1A|TRPM2|CACNG6	http://amigo.geneontology.org/cgi-bin/amigo/term_details?term=GO:0006816
sensory perception of sound	Gene Ontology	GO:0007605	7	121	0.169321	0.244022	TIMM10|WDR1|GJB3|CRYM|TIMM13|TH|TIMM8B	http://amigo.geneontology.org/cgi-bin/amigo/term_details?term=GO:0007605
negative regulation of cell growth	Gene Ontology	GO:0030308	7	122	0.174268	0.247351	TGFB1|OSGIN1|INHBA|HSPA1A|FBP1|CCDC85B|SERPINE2	http://amigo.geneontology.org/cgi-bin/amigo/term_details?term=GO:0030308
negative regulation of cell migration	Gene Ontology	GO:0030336	5	79	0.17466	0.247351	SHH|THY1|IL24|ROBO4|ENG	http://amigo.geneontology.org/cgi-bin/amigo/term_details?term=GO:0030336
negative regulation of gene expression	Gene Ontology	GO:0010629	5	79	0.17466	0.247351	HRAS|XDH|CTGF|NKX3-1|BAK1	http://amigo.geneontology.org/cgi-bin/amigo/term_details?term=GO:0010629
translation	Gene Ontology	GO:0006412	13	259	0.17626	0.248182	MRPL12|RPS10|RPL26L1|MRPS11|RPL36|MRPS18A|FAU|RPL39P5|MRPL41|EIF4EBP1|MRPS12|MRPL52|RRBP1	http://amigo.geneontology.org/cgi-bin/amigo/term_details?term=GO:0006412
intracellular signal transduction	Gene Ontology	GO:0035556	18	379	0.181566	0.254193	ENG|PLCB2|RPS6KA4|ITK|SHC2|LAT2|PSEN2|SOCS2|SPHK1|TMPRSS6|CTGF|DGKI|TREM1|GRIP1|FLRT2|PLEK2|DAPK3|IL4R	http://amigo.geneontology.org/cgi-bin/amigo/term_details?term=GO:0035556
neuropeptide signaling pathway	Gene Ontology	GO:0007218	6	102	0.184138	0.255166	NMU|SCG5|NTSR1|GALR2|GAL|NPFF	http://amigo.geneontology.org/cgi-bin/amigo/term_details?term=GO:0007218
negative regulation of neuron apoptotic process	Gene Ontology	GO:0043524	7	124	0.184345	0.255166	BCL2L1|APOE|HRAS|JUN|ADAM8|NRP1|AXL	http://amigo.geneontology.org/cgi-bin/amigo/term_details?term=GO:0043524
transforming growth factor beta receptor signaling pathway	Gene Ontology	GO:0007179	7	125	0.189472	0.26079	TGFB1|LTBP2|ENG|ARHGEF18|JUN|ID1|PPP1R15A	http://amigo.geneontology.org/cgi-bin/amigo/term_details?term=GO:0007179
male gonad development	Gene Ontology	GO:0008584	5	83	0.200527	0.274464	BCL2L1|INHBA|HMGA2|SOX15|NKX3-1	http://amigo.geneontology.org/cgi-bin/amigo/term_details?term=GO:0008584
neuron differentiation	Gene Ontology	GO:0030182	5	84	0.207189	0.282007	FZD8|DAPK3|EPHA2|WNT9A|WNT7B	http://amigo.geneontology.org/cgi-bin/amigo/term_details?term=GO:0030182
synaptic transmission	Gene Ontology	GO:0007268	18	389	0.210889	0.285457	DOC2A|STX1A|PLCB2|HAP1|GALR2|KCNH2|HRAS|NTSR1|HTR1D|MAOA|CPLX1|GRIN2D|HTR3A|GRIP1|SLC6A2|NPFF|MPZ|KCNJ12	http://amigo.geneontology.org/cgi-bin/amigo/term_details?term=GO:0007268
vitamin metabolic process	Gene Ontology	GO:0006766	5	85	0.213923	0.287973	NMNAT2|CYP26B1|TCN2|SLC5A6|PPCDC	http://amigo.geneontology.org/cgi-bin/amigo/term_details?term=GO:0006766
positive regulation of I-kappaB kinase/NF-kappaB cascade	Gene Ontology	GO:0043123	8	153	0.216652	0.290053	TRAF1|TGM2|PLEKHG5|CARD9|MAP3K14|RHOC|RELA|S100A13	http://amigo.geneontology.org/cgi-bin/amigo/term_details?term=GO:0043123
protein dephosphorylation	Gene Ontology	GO:0006470	6	108	0.21924	0.291922	DUSP8|DUSP5|DUSP4|DUSP7|DUSP6|DUSP2	http://amigo.geneontology.org/cgi-bin/amigo/term_details?term=GO:0006470
cell cycle arrest	Gene Ontology	GO:0007050	7	132	0.226886	0.299785	TGFB1|GADD45A|HRAS|IL12B|THBS1|PPP1R15A|INHBA	http://amigo.geneontology.org/cgi-bin/amigo/term_details?term=GO:0007050
muscle organ development	Gene Ontology	GO:0007517	5	87	0.227592	0.299785	HBEGF|COPRS|SMTN|CTF1|TAGLN	http://amigo.geneontology.org/cgi-bin/amigo/term_details?term=GO:0007517
protein folding	Gene Ontology	GO:0006457	9	179	0.230163	0.30155	BAG3|SPHK1|HSP90AB2P|TUBB4B|MPDU1|HSP90AB3P|TUBA4A|ACTB|HSPBP1	http://amigo.geneontology.org/cgi-bin/amigo/term_details?term=GO:0006457
transport	Gene Ontology	GO:0006810	16	349	0.238774	0.311168	SLC6A2|DYNLL1|MPDU1|SLC7A8|PEA15|ATP1B2|P2RX3|LAPTM5|SLC5A2|MLC1|SLC5A6|HTR3A|SLC27A4|ATP2B3|P2RX5|SLC25A15	http://amigo.geneontology.org/cgi-bin/amigo/term_details?term=GO:0006810
cellular response to hypoxia	Gene Ontology	GO:0071456	5	89	0.241508	0.313066	STC2|VASN|ADAM8|NKX3-1|ANKRD1	http://amigo.geneontology.org/cgi-bin/amigo/term_details?term=GO:0071456
chromatin organization	Gene Ontology	GO:0006325	6	112	0.243793	0.314364	LRWD1|HMGA2|SOX15|HIST1H2BB|ACTB|HIST1H1B	http://amigo.geneontology.org/cgi-bin/amigo/term_details?term=GO:0006325
response to hypoxia	Gene Ontology	GO:0001666	8	159	0.24732	0.317161	TGFB1|ENG|PSEN2|HMOX2|ANGPTL4|TH|P2RX3|THBS1	http://amigo.geneontology.org/cgi-bin/amigo/term_details?term=GO:0001666
negative regulation of endopeptidase activity	Gene Ontology	GO:0010951	5	90	0.248551	0.317161	SERPINI2|CST1|AMBP|SERPINA10|SERPINE2	http://amigo.geneontology.org/cgi-bin/amigo/term_details?term=GO:0010951
organ morphogenesis	Gene Ontology	GO:0009887	5	92	0.262789	0.333593	HRAS|RELA|NRP1|TH|PHLDA2	http://amigo.geneontology.org/cgi-bin/amigo/term_details?term=GO:0009887
transcription from RNA polymerase II promoter	Gene Ontology	GO:0006366	18	407	0.268628	0.338102	LIF|ETV4|EGR2|FOSB|BATF3|HOXD13|LSM10|CSTF2|SPIB|SNAPC2|FOSL1|SCAF1|RBM14|TGFB1I1|RELA|POLR2L|POLR2A|MAFF	http://amigo.geneontology.org/cgi-bin/amigo/term_details?term=GO:0006366
metabolic process	Gene Ontology	GO:0008152	6	116	0.269102	0.338102	MYH2|KIF1A|B4GALNT3|OVCA2|CES1P1|MYO5B	http://amigo.geneontology.org/cgi-bin/amigo/term_details?term=GO:0008152
viral infectious cycle	Gene Ontology	GO:0019058	6	118	0.281994	0.352493	TGFB1|RPS10|RPL26L1|RPL36|FAU|CHMP6	http://amigo.geneontology.org/cgi-bin/amigo/term_details?term=GO:0019058
epidermal growth factor receptor signaling pathway	Gene Ontology	GO:0007173	9	191	0.289395	0.359908	TGFB1|HRAS|HBEGF|PXN|PRKAR1B|NRG2|BCAR1|LCK|CD19	http://amigo.geneontology.org/cgi-bin/amigo/term_details?term=GO:0007173
activation of MAPK activity	Gene Ontology	GO:0000187	5	96	0.291785	0.361047	MAP2K3|THBS1|MAPKAPK3|PDE6G|PXN	http://amigo.geneontology.org/cgi-bin/amigo/term_details?term=GO:0000187
defense response to bacterium	Gene Ontology	GO:0042742	5	98	0.306491	0.377288	CCL20|VGF|ISG15|ANXA3|SPN	http://amigo.geneontology.org/cgi-bin/amigo/term_details?term=GO:0042742
xenobiotic metabolic process	Gene Ontology	GO:0006805	7	146	0.30799	0.377288	CYP26B1|CYP11A1|SMOX|NNMT|GGT2|MAOA|GSTO1	http://amigo.geneontology.org/cgi-bin/amigo/term_details?term=GO:0006805
in utero embryonic development	Gene Ontology	GO:0001701	10	220	0.312218	0.380564	BCL2L1|SOX18|NOS3|GJB3|SLC34A2|FOSL1|KLF2|HSD17B2|MAFF|WNT7B	http://amigo.geneontology.org/cgi-bin/amigo/term_details?term=GO:0001701
insulin receptor signaling pathway	Gene Ontology	GO:0008286	7	149	0.326118	0.394498	ATP6V0C|SHC2|HRAS|IGFBP1|EIF4EBP1|BAIAP2|BCAR1	http://amigo.geneontology.org/cgi-bin/amigo/term_details?term=GO:0008286
small GTPase mediated signal transduction	Gene Ontology	GO:0007264	15	348	0.32687	0.394498	RAC2|RASGRP4|RASD1|PLEKHG5|ARHGEF18|HRAS|RAPGEF3|RUNDC3A|ARHGAP23|RASL11B|RHOH|ARHGAP9|ARHGDIA|RHOC|RAB3B	http://amigo.geneontology.org/cgi-bin/amigo/term_details?term=GO:0007264
immune response	Gene Ontology	GO:0006955	20	476	0.332145	0.3989	IL7R|IL6|LIF|HLA-H|IL4R|PTAFR|CD274|TINAGL1|MAP3K14|IL16|THBS1|PVRL1|CSF2|SUSD2|APLN|SPN|CCL20|PRELID1|SEMA7A|CCL24	http://amigo.geneontology.org/cgi-bin/amigo/term_details?term=GO:0006955
neuron migration	Gene Ontology	GO:0001764	5	104	0.351137	0.419652	ROBO3|ITGA3|NRP1|AXL|TLX3	http://amigo.geneontology.org/cgi-bin/amigo/term_details?term=GO:0001764
ion transmembrane transport	Gene Ontology	GO:0034220	8	179	0.357396	0.425058	GRID1|ATP1B2|ANO1|GRIN2D|HTR3A|ATP2B3|P2RX5|TRPM2	http://amigo.geneontology.org/cgi-bin/amigo/term_details?term=GO:0034220
cell death	Gene Ontology	GO:0008219	9	207	0.373411	0.439751	APOE|FUS|PFN1|EGR2|TNFRSF12A|CLN6|ATP2B3|MPZ|KIF1A	http://amigo.geneontology.org/cgi-bin/amigo/term_details?term=GO:0008219
positive regulation of ERK1 and ERK2 cascade	Gene Ontology	GO:0070374	5	107	0.37361	0.439751	IL6|HRAS|CTGF|SEMA7A|FLT4	http://amigo.geneontology.org/cgi-bin/amigo/term_details?term=GO:0070374
Wnt receptor signaling pathway	Gene Ontology	GO:0016055	7	157	0.375134	0.439751	TAX1BP3|AMOTL2|DKK3|WNT9A|APC2|TGFB1I1|WNT7B	http://amigo.geneontology.org/cgi-bin/amigo/term_details?term=GO:0016055
fibroblast growth factor receptor signaling pathway	Gene Ontology	GO:0008543	7	163	0.412156	0.480849	HRAS|HBEGF|CTGF|PRKAR1B|NRG2|LCK|CD19	http://amigo.geneontology.org/cgi-bin/amigo/term_details?term=GO:0008543
G2/M transition of mitotic cell cycle	Gene Ontology	GO:0000086	6	143	0.448845	0.521171	DYNLL1|TUBB4B|PLK3|PKMYT1|FBXL7|TUBA4A	http://amigo.geneontology.org/cgi-bin/amigo/term_details?term=GO:0000086
translational initiation	Gene Ontology	GO:0006413	5	119	0.462772	0.534808	RPL36|RPL26L1|RPS10|EIF4EBP1|FAU	http://amigo.geneontology.org/cgi-bin/amigo/term_details?term=GO:0006413
cytokine-mediated signaling pathway	Gene Ontology	GO:0019221	9	229	0.491019	0.564787	SOCS1|MT2A|IL6|ISG15|ISG20|PTAFR|RELA|FLNB|NCAM1	http://amigo.geneontology.org/cgi-bin/amigo/term_details?term=GO:0019221
G1/S transition of mitotic cell cycle	Gene Ontology	GO:0000082	6	151	0.501388	0.574019	PSMD8|PLK3|PKMYT1|PSMD2|INHBA|EIF4EBP1	http://amigo.geneontology.org/cgi-bin/amigo/term_details?term=GO:0000082
lipid metabolic process	Gene Ontology	GO:0006629	6	155	0.527004	0.60054	PLCB2|LIPG|PEMT|LCAT|FABP5|SLC27A4	http://amigo.geneontology.org/cgi-bin/amigo/term_details?term=GO:0006629
RNA splicing	Gene Ontology	GO:0008380	9	247	0.58281	0.661057	FUS|USB1|RP9|SF3B4|LSM10|CSTF2|POLR2A|SCAF1|POLR2L	http://amigo.geneontology.org/cgi-bin/amigo/term_details?term=GO:0008380
phosphatidylinositol-mediated signaling	Gene Ontology	GO:0048015	5	137	0.587885	0.663741	HBEGF|NRG2|PTAFR|LCK|CD19	http://amigo.geneontology.org/cgi-bin/amigo/term_details?term=GO:0048015
protein homooligomerization	Gene Ontology	GO:0051260	6	166	0.59441	0.66803	TGM2|EHD1|KCTD5|ANGPTL4|COLEC12|P2RX3	http://amigo.geneontology.org/cgi-bin/amigo/term_details?term=GO:0051260
nuclear mRNA splicing, via spliceosome	Gene Ontology	GO:0000398	6	167	0.600285	0.671552	FUS|DDX39A|SF3B4|CSTF2|POLR2A|POLR2L	http://amigo.geneontology.org/cgi-bin/amigo/term_details?term=GO:0000398
mRNA metabolic process	Gene Ontology	GO:0016071	8	224	0.606261	0.675154	RPS10|RPL26L1|PSMD8|RPL36|FAU|HSPA1A|PSMD2|EXOSC4	http://amigo.geneontology.org/cgi-bin/amigo/term_details?term=GO:0016071
vesicle-mediated transport	Gene Ontology	GO:0016192	6	169	0.611896	0.67529	STX1A|MLC1|CLTB|MYO5B|IQSEC3|MAPK8IP1	http://amigo.geneontology.org/cgi-bin/amigo/term_details?term=GO:0016192
response to DNA damage stimulus	Gene Ontology	GO:0006974	6	169	0.611896	0.67529	BATF|PLK3|SPATA18|H2AFX|PPP1R15A|FAAP20	http://amigo.geneontology.org/cgi-bin/amigo/term_details?term=GO:0006974
cellular metabolic process	Gene Ontology	GO:0044237	5	142	0.61973	0.680869	ATP5G1|NDUFS7|CYC1|WNT7B|ATP5D	http://amigo.geneontology.org/cgi-bin/amigo/term_details?term=GO:0044237
post-translational protein modification	Gene Ontology	GO:0043687	7	201	0.632352	0.691635	ST3GAL1|ALG3|ALG1|B3GNT6|PLAUR|MUC5AC|MUC12	http://amigo.geneontology.org/cgi-bin/amigo/term_details?term=GO:0043687
proteolysis	Gene Ontology	GO:0006508	7	211	0.68208	0.742709	PSMD8|RNPEPL1|TMPRSS6|ANPEP|KLK6|RCE1|MMP3	http://amigo.geneontology.org/cgi-bin/amigo/term_details?term=GO:0006508
transcription initiation from RNA polymerase II promoter	Gene Ontology	GO:0006367	6	186	0.702528	0.76159	MED10|RUNX2|CTGF|POLR2A|NR1D1|POLR2L	http://amigo.geneontology.org/cgi-bin/amigo/term_details?term=GO:0006367
ATP catabolic process	Gene Ontology	GO:0006200	5	157	0.705988	0.761969	HSPA1A|ATP5D|DDX56|HSPA6|PMS2P5	http://amigo.geneontology.org/cgi-bin/amigo/term_details?term=GO:0006200
RNA metabolic process	Gene Ontology	GO:0016070	8	247	0.712776	0.765921	RPS10|RPL26L1|PSMD8|RPL36|PSMD2|HSPA1A|FAU|EXOSC4	http://amigo.geneontology.org/cgi-bin/amigo/term_details?term=GO:0016070
spermatogenesis	Gene Ontology	GO:0007283	11	346	0.754078	0.804633	BCL2L1|MICALCL|H2AFX|ZGLP1|HMGA2|SPATA32|CYP26B1|RGS2|PHC2|HIST1H1A|AXL	http://amigo.geneontology.org/cgi-bin/amigo/term_details?term=GO:0007283
G-protein coupled receptor signaling pathway	Gene Ontology	GO:0007186	10	317	0.755369	0.804633	GPR17|NMU|RASD1|GPR4|CCRL2|APOE|PTAFR|NTSR1|BCAR1|GAST	http://amigo.geneontology.org/cgi-bin/amigo/term_details?term=GO:0007186
gene expression	Gene Ontology	GO:0010467	22	672	0.775449	0.821549	RPS10|PSMD8|SF3B4|AIMP2|PSMD2|HSPA1A|NR1D1|EXOSC4|FUS|CTGF|LSM10|FAU|MED10|SNAPC2|POLR2A|POLR2L|RPL26L1|RPL36|CSTF2|RUNX2|FARSA|EIF4EBP1	http://amigo.geneontology.org/cgi-bin/amigo/term_details?term=GO:0010467
Fc-epsilon receptor signaling pathway	Gene Ontology	GO:0038095	9	294	0.777956	0.821549	ITK|LAT2|HRAS|JUN|HBEGF|RELA|NRG2|LCK|CD19	http://amigo.geneontology.org/cgi-bin/amigo/term_details?term=GO:0038095
cell cycle	Gene Ontology	GO:0007049	6	214	0.818227	0.860368	TRNP1|STK10|MRPL41|GADD45GIP1|RGS2|KRT18	http://amigo.geneontology.org/cgi-bin/amigo/term_details?term=GO:0007049
small molecule metabolic process	Gene Ontology	GO:0044281	47	1413	0.829801	0.868809	STX1A|SPHK2|SPHK1|PSMD8|SLC9A1|CYC1|LCAT|ST3GAL1|PSMD2|UROC1|FBP1|SLC5A6|RAPGEF3|AANAT|TCN2|ODC1|ATP5D|NOSIP|APOE|ANKRD1|MAOA|XDH|CYP26B1|NNMT|TH|DIO3|NMNAT2|ATP5G1|PPCDC|PLCB2|NOS3|GLIPR1|SRM|GGT2|SLC25A15|CYP11A1|PRKAR1B|GGT5|SMOX|UPP1|GSTO1|PEMT|SDC4|HMOX2|CTGF|ANGPTL4|NDUFS7	http://amigo.geneontology.org/cgi-bin/amigo/term_details?term=GO:0044281
intracellular protein transport	Gene Ontology	GO:0006886	5	200	0.874461	0.911672	STX1A|SCG5|EHD1|SYTL3|CLTB	http://amigo.geneontology.org/cgi-bin/amigo/term_details?term=GO:0006886
transcription, DNA-dependent	Gene Ontology	GO:0006351	61	1857	0.884887	0.918633	RUNX2|BATF|NOC2L|DYNLL1|LPXN|ZNF319|ZNF696|TBX2|ZNF593|DPF1|IL16|FOXI1|BCL9L|MESP2|GBX2|MAD2L2|KLF14|COPRS|SOX13|AFF3|EGR4|ZNF787|KLF2|ZNF784|RELB|NFKB2|ZNF574|SPOCD1|CITED4|SP9|RBPMS|SERTAD1|ZNF683|ZGLP1|CREB3|TFCP2L1|HMGA1|BARX2|ZNF408|POLR2A|ATF5|TCEAL7|FOXD1|TRNP1|ZNF414|HLX|SRRT|VPS25|PQBP1|TLX2|ID1|HOXA7|ZNF469|BRMS1|SRA1|DAPK3|DRAP1|BATF2|ZNF777|CCDC85B|HIVEP3	http://amigo.geneontology.org/cgi-bin/amigo/term_details?term=GO:0006351
protein transport	Gene Ontology	GO:0015031	11	402	0.8929	0.923041	DUOXA1|TIMM13|DENND2A|VPS25|PSEN2|DMBT1|RAB3B|MYO5B|RRBP1|CHMP6|TIMM8B	http://amigo.geneontology.org/cgi-bin/amigo/term_details?term=GO:0015031
mitosis	Gene Ontology	GO:0007067	6	243	0.897365	0.923704	MAD2L2|HAUS7|HMGA2|PKMYT1|SSSCA1|FBXL7	http://amigo.geneontology.org/cgi-bin/amigo/term_details?term=GO:0007067
protein phosphorylation	Gene Ontology	GO:0006468	9	344	0.902628	0.923704	TGFB1|ST3GAL1|RPS6KA4|PLK3|LCK|PRKAR1B|AURKC|DAPK3|STK10	http://amigo.geneontology.org/cgi-bin/amigo/term_details?term=GO:0006468
DNA repair	Gene Ontology	GO:0006281	7	280	0.904853	0.923704	MAD2L2|FAAP100|GADD45A|H2AFX|POLR2A|RBM14|POLR2L	http://amigo.geneontology.org/cgi-bin/amigo/term_details?term=GO:0006281
regulation of transcription from RNA polymerase II promoter	Gene Ontology	GO:0006357	7	283	0.910345	0.925454	ETV4|SOX15|TFCP2L1|SPIB|INHBA|FOSL1|ATF5	http://amigo.geneontology.org/cgi-bin/amigo/term_details?term=GO:0006357
protein ubiquitination	Gene Ontology	GO:0016567	6	269	0.941224	0.952892	KLHL25|SOCS1|SOCS2|FBXL7|ENC1|RNF25	http://amigo.geneontology.org/cgi-bin/amigo/term_details?term=GO:0016567
regulation of transcription, DNA-dependent	Gene Ontology	GO:0006355	37	1305	0.974708	0.98273	DPF1|DYNLL1|LPXN|ZNF319|FAM58A|HOXD13|ZNF747|VPS25|COPRS|AFF3|SOX15|ZNF787|ZNF784|ZNF574|NFKB2|ZNF414|DAPK3|SP9|RBPMS|ENG|ZNF683|HMGA2|HMGA1|RHOH|POLR2A|ZNF696|MAPK8IP1|TRNP1|RPS6KA4|SRRT|KLF14|PQBP1|IL16|ZNF469|NKX3-1|ZNF408|ZNF777	http://amigo.geneontology.org/cgi-bin/amigo/term_details?term=GO:0006355
carbohydrate metabolic process	Gene Ontology	GO:0005975	6	354	0.992458	0.996525	ST3GAL1|SLC9A1|SDC4|SLC5A2|YDJC|FBP1	http://amigo.geneontology.org/cgi-bin/amigo/term_details?term=GO:0005975
mitotic cell cycle	Gene Ontology	GO:0000278	6	403	0.99796	0.99796	DYNLL1|PSMD8|TUBB4B|PKMYT1|PSMD2|TUBA4A	http://amigo.geneontology.org/cgi-bin/amigo/term_details?term=GO:0000278

## Sheet: Table S7-2
Table S7 GO terms of downregulated genes after FSCN1-KD
GO molecular function terms
#Term	Database	ID	Input number	Background number	P-Value	Corrected P-Value	Input	Hyperlink
protein binding	Gene Ontology	GO:0005515	304	6071	9.4369e-15	6.9833e-13	BCL2L1|SLC6A2|TGM2|DYNLL1|HRK|LAT2|JUN|PLK3|SPTB|PKMYT1|POLR2A|FBP1|PKP1|RAPGEF3|S100A11|S100A13|RPS10|TMEM173|AXL|MSR1|POP7|CSTF2|EHD1|DDX39A|GADD45A|GADD45B|STYK1|MAPK8IP1|FAM110A|STAP2|FARSA|DLGAP4|PHC2|RELB|RELA|COL17A1|SCG5|HES1|PXN|PLAUR|MAPKAPK3|AUP1|RGS2|SHC2|DOC2A|CD22|DUSP7|CREB3|FCGBP|SPINK7|SH2D2A|FAM58A|KLK6|NCLN|ACOT7|SEMA7A|SERPINI2|GPR3|TBX2|TERT|SOCS1|CLN6|FN1|SHROOM2|FLT4|SOCS2|…	http://amigo.geneontology.org/cgi-bin/amigo/term_details?term=GO:0005515
MAP kinase tyrosine/serine/threonine phosphatase activity	Gene Ontology	GO:0017017	6	14	4.65063e-06	0.000172073	DUSP8|DUSP5|DUSP4|DUSP7|DUSP6|DUSP2	http://amigo.geneontology.org/cgi-bin/amigo/term_details?term=GO:0017017
Notch binding	Gene Ontology	GO:0005112	5	15	0.000125088	0.00250862	DLL1|DLL3|DLL4|JAG1|CHAC1	http://amigo.geneontology.org/cgi-bin/amigo/term_details?term=GO:0005112
integrin binding	Gene Ontology	GO:0005178	12	95	0.000135601	0.00250862	ACTN1|CYR61|FN1|ITGA3|TNXB|THBS1|ADAM11|CTGF|PXN|THY1|SEMA7A|ESM1	http://amigo.geneontology.org/cgi-bin/amigo/term_details?term=GO:0005178
actin binding	Gene Ontology	GO:0003779	25	321	0.000215023	0.00318234	FXYD5|SPTB|SHROOM2|PSTPIP1|MYH2|MICAL2|TNNI2|HOMER2|TNS4|WDR1|SPATA32|SMTN|PLEC|SYNPO2L|EPS8L1|LCP1|VILL|FSCN1|TAGLN|ACTN1|LSP1|PFN1|ENC1|MYO5B|FLNB	http://amigo.geneontology.org/cgi-bin/amigo/term_details?term=GO:0003779
growth factor activity	Gene Ontology	GO:0008083	16	165	0.000270781	0.00333963	TGFB1|LIF|NRG2|HBEGF|GKN1|VGF|OSGIN1|IL12B|CSF2|DKK1|IL6|INHBA|CTGF|IL11|JAG1|GDF1	http://amigo.geneontology.org/cgi-bin/amigo/term_details?term=GO:0008083
heparin binding	Gene Ontology	GO:0008201	14	138	0.000406582	0.00429815	LIPG|SERPINA10|APOE|CYR61|LTBP2|FN1|TNXB|THBS1|HBEGF|CTGF|COL13A1|LAMC2|NRP1|SERPINE2	http://amigo.geneontology.org/cgi-bin/amigo/term_details?term=GO:0008201
viral receptor activity	Gene Ontology	GO:0001618	6	30	0.000565868	0.00523427	PVR|PVRL1|HSPA1A|SLC52A2|ANPEP|SLC1A5	http://amigo.geneontology.org/cgi-bin/amigo/term_details?term=GO:0001618
receptor activity	Gene Ontology	GO:0004872	19	233	0.000688204	0.00565857	PAQR9|CSF2RB|PVR|ITGB4|SEMA3F|PLAUR|ANTXR2|SEMA7A|ROBO4|TREM1|ANPEP|SLAMF9|HTR3A|P2RY2|SLC1A5|RRBP1|SEMA4C|RTN4RL1|THBD	http://amigo.geneontology.org/cgi-bin/amigo/term_details?term=GO:0004872
fibronectin binding	Gene Ontology	GO:0001968	5	24	0.00135792	0.00913512	CTGF|ITGA3|SDC4|LRRC15|THBS1	http://amigo.geneontology.org/cgi-bin/amigo/term_details?term=GO:0001968
insulin-like growth factor binding	Gene Ontology	GO:0005520	5	24	0.00135792	0.00913512	CTGF|IGFBP1|CYR61|IGFALS|ESM1	http://amigo.geneontology.org/cgi-bin/amigo/term_details?term=GO:0005520
scavenger receptor activity	Gene Ontology	GO:0005044	7	49	0.00163254	0.00938277	LOXL3|TINAGL1|DMBT1|COLEC12|CD163L1|SUSD2|MSR1	http://amigo.geneontology.org/cgi-bin/amigo/term_details?term=GO:0005044
laminin binding	Gene Ontology	GO:0043236	5	25	0.00164833	0.00938277	TINAGL1|ITGA3|LYPD3|LRRC15|THBS1	http://amigo.geneontology.org/cgi-bin/amigo/term_details?term=GO:0043236
protein binding, bridging	Gene Ontology	GO:0030674	7	52	0.00231997	0.0122627	STX1A|TCAP|SH2D1B|FLRT2|RBM14|EVPL|FSCN1	http://amigo.geneontology.org/cgi-bin/amigo/term_details?term=GO:0030674
enzyme inhibitor activity	Gene Ontology	GO:0004857	5	29	0.00327723	0.0161676	SLN|ANGPTL4|PDE6G|HSPBP1|SCG5	http://amigo.geneontology.org/cgi-bin/amigo/term_details?term=GO:0004857
identical protein binding	Gene Ontology	GO:0042802	29	491	0.00540853	0.0250144	BCL2L1|AMOTL2|FUS|ATG101|STK10|IL12B|CORO1A|FBP1|NCAM1|APOE|THBS1|INHBA|RELA|DAPK3|S100A2|SSSCA1|MAP1S|LCP1|MAPK8IP1|EMILIN1|PYCRL|MICALL1|KCNH2|BAK1|ZNF408|BAIAP2|FLNB|LCK|TMEM173	http://amigo.geneontology.org/cgi-bin/amigo/term_details?term=GO:0042802
RNA polymerase II core promoter proximal region sequence-specific DNA binding transcription factor activity involved in negative regulation of transcription	Gene Ontology	GO:0001078	5	34	0.0066377	0.0278523	HES1|ZFPM1|HMGA2|GFI1|HES5	http://amigo.geneontology.org/cgi-bin/amigo/term_details?term=GO:0001078
cytokine activity	Gene Ontology	GO:0005125	13	167	0.00677488	0.0278523	LIF|CTF1|IL23A|IL11|GDF1|IL12B|CSF2|IL6|INHBA|IL16|CMTM3|VSTM1|IL24	http://amigo.geneontology.org/cgi-bin/amigo/term_details?term=GO:0005125
protein homodimerization activity	Gene Ontology	GO:0042803	34	629	0.0102752	0.0400193	BCL2L1|TGFB1|DYNLL1|STK10|IL12B|CORO1A|S100A11|S100A13|TMEM173|S100A16|APOE|FZD9|AMBP|XDH|PVRL1|CLN6|CARD9|TIMM10|HOMER2|DAPK3|RENBP|ENG|CREB3|TP53I3|SRM|CRYM|ACOT7|HM13|TERT|KCNH2|ROBO3|BAK1|ADRB2|HES1	http://amigo.geneontology.org/cgi-bin/amigo/term_details?term=GO:0042803
protein domain specific binding	Gene Ontology	GO:0019904	13	178	0.0112751	0.0417177	STX1A|ACTN1|DYNLL1|STMN3|ITGA3|TGM2|RUNX2|SHROOM2|SLC34A2|SCAF1|TH|HOMER3|HOMER2	http://amigo.geneontology.org/cgi-bin/amigo/term_details?term=GO:0019904
structural molecule activity	Gene Ontology	GO:0005198	15	224	0.0143508	0.0505695	KRT80|KRT81|CLTB|KRT78|UPK1B|KRT34|KRT17|KRT87P|KRT15|KRT7|KRT33B|EVPL|JAG1|MPZ|KRT18	http://amigo.geneontology.org/cgi-bin/amigo/term_details?term=GO:0005198
glycoprotein binding	Gene Ontology	GO:0001948	5	45	0.021207	0.0713327	STX1A|SHH|SHB|LCK|THBS1	http://amigo.geneontology.org/cgi-bin/amigo/term_details?term=GO:0001948
structural constituent of cytoskeleton	Gene Ontology	GO:0005200	8	97	0.0222232	0.0715008	TUBB4B|SPTB|VILL|KRT17|KRT15|TUBA4A|ACTB|SORBS3	http://amigo.geneontology.org/cgi-bin/amigo/term_details?term=GO:0005200
beta-catenin binding	Gene Ontology	GO:0008013	6	63	0.0242186	0.0746739	TAX1BP3|SHROOM2|APC2|PXN|GRIP1|BCL9L	http://amigo.geneontology.org/cgi-bin/amigo/term_details?term=GO:0008013
actin filament binding	Gene Ontology	GO:0051015	7	85	0.0316138	0.0935769	ACTN1|SPTB|CORO1A|SHROOM2|MAP1S|LCP1|FSCN1	http://amigo.geneontology.org/cgi-bin/amigo/term_details?term=GO:0051015
double-stranded RNA binding	Gene Ontology	GO:0003725	5	53	0.0396225	0.112772	TUBB4B|ACTN1|HSPA1A|YRDC|DHX58	http://amigo.geneontology.org/cgi-bin/amigo/term_details?term=GO:0003725
collagen binding	Gene Ontology	GO:0005518	5	58	0.0548936	0.150449	SPARC|ITGA3|TNXB|FN1|LRRC15	http://amigo.geneontology.org/cgi-bin/amigo/term_details?term=GO:0005518
protein tyrosine phosphatase activity	Gene Ontology	GO:0004725	7	98	0.060246	0.153731	DUSP23|DUSP8|DUSP5|DUSP4|DUSP7|DUSP6|DUSP2	http://amigo.geneontology.org/cgi-bin/amigo/term_details?term=GO:0004725
serine-type endopeptidase inhibitor activity	Gene Ontology	GO:0004867	7	98	0.060246	0.153731	SERPINA10|AMBP|TFPI2|SPINK7|SPINK6|SERPINI2|SERPINE2	http://amigo.geneontology.org/cgi-bin/amigo/term_details?term=GO:0004867
structural constituent of ribosome	Gene Ontology	GO:0003735	10	162	0.0641193	0.158161	MRPL12|RPL26L1|MRPS11|RPL36|MRPS18A|FAU|RPL39P5|MRPL41|MRPS12|MRPL52	http://amigo.geneontology.org/cgi-bin/amigo/term_details?term=GO:0003735
protein heterodimerization activity	Gene Ontology	GO:0046982	20	397	0.0754133	0.175236	STX1A|TGFB1|ITGA3|BCL2L1|FZD9|ROBO3|SPTB|H2AFX|IL12B|BAK1|PVRL1|INHBA|HIST1H2AH|HIST1H2BB|DRAP1|HIST1H2AD|HOMER2|HIST2H2AB|HIST2H2AC|AXL	http://amigo.geneontology.org/cgi-bin/amigo/term_details?term=GO:0046982
sequence-specific DNA binding	Gene Ontology	GO:0043565	26	542	0.0757777	0.175236	BATF|FOSB|TBX2|FOXI1|MAFF|GBX2|SOX13|SIX2|KLF2|DRAP1|RELA|ZGLP1|CREB3|FOXD1|SPIB|ATF5|BATF3|ETV4|HLX|HOXD13|TLX2|TLX3|HOXA7|NKX3-1|BATF2|HES1	http://amigo.geneontology.org/cgi-bin/amigo/term_details?term=GO:0043565
protein kinase binding	Gene Ontology	GO:0019901	16	305	0.0791555	0.1775	BCL2L1|PPP1R15A|RELA|SOCS1|TSKS|ACTB|FAM58A|MAPK8IP1|MAP2K3|TMEM173|PXN|CAMK2N2|THY1|BCAR1|LCK|DOK7	http://amigo.geneontology.org/cgi-bin/amigo/term_details?term=GO:0019901
transcription factor binding	Gene Ontology	GO:0008134	14	269	0.100558	0.218862	MDFI|JUN|FOSB|ZFPM1|HMGA2|HMGA1|HOXA7|HES5|NKX3-1|DRAP1|HES1|RELA|TMEM173|SORBS3	http://amigo.geneontology.org/cgi-bin/amigo/term_details?term=GO:0008134
transcription corepressor activity	Gene Ontology	GO:0003714	10	184	0.121554	0.249162	ANKRD1|ZNF593|RELB|NOC2L|TFCP2L1|NR1D1|CRYM|DRAP1|ATF5|BATF3	http://amigo.geneontology.org/cgi-bin/amigo/term_details?term=GO:0003714
ubiquitin protein ligase binding	Gene Ontology	GO:0031625	9	162	0.124463	0.249162	ATP6V0C|TRAF1|EGR2|KCNH2|FZD8|HSPA1A|POLR2A|RELA|TMEM173	http://amigo.geneontology.org/cgi-bin/amigo/term_details?term=GO:0031625
transporter activity	Gene Ontology	GO:0005215	11	209	0.127043	0.249162	DOC2A|SLC37A2|MLC1|SLC13A3|SLC5A2|FABP5|TIMM10|STEAP1|ATP5G1|SLCO4A1|ATP5D	http://amigo.geneontology.org/cgi-bin/amigo/term_details?term=GO:0005215
RNA polymerase II core promoter proximal region sequence-specific DNA binding transcription factor activity involved in positive regulation of transcription	Gene Ontology	GO:0001077	5	75	0.12844	0.249162	SOX18|RUNX2|JUN|HMGA2|KLF15	http://amigo.geneontology.org/cgi-bin/amigo/term_details?term=GO:0001077
protein C-terminus binding	Gene Ontology	GO:0008022	9	164	0.131315	0.249162	NCF2|TAX1BP3|DYNLL1|HRAS|CORO1A|GRIP1|BAIAP2|HOMER3|LCK	http://amigo.geneontology.org/cgi-bin/amigo/term_details?term=GO:0008022
unfolded protein binding	Gene Ontology	GO:0051082	6	102	0.15585	0.283018	HSPA6|HSP90AB2P|TUBB4B|SCG5|HSPA1A|HSP90AB3P	http://amigo.geneontology.org/cgi-bin/amigo/term_details?term=GO:0051082
transcription regulatory region DNA binding	Gene Ontology	GO:0044212	9	171	0.156807	0.283018	SOX18|GFI1|KLF15|EGR2|JUN|NKX3-1|FOXI1|NR1D1|RELA	http://amigo.geneontology.org/cgi-bin/amigo/term_details?term=GO:0044212
protein N-terminus binding	Gene Ontology	GO:0047485	5	88	0.204045	0.359508	STX1A|TGFB1|HSPA1A|RELA|CHMP6	http://amigo.geneontology.org/cgi-bin/amigo/term_details?term=GO:0047485
calmodulin binding	Gene Ontology	GO:0005516	8	168	0.249664	0.429655	MYH2|SPHK1|NOS3|SLC9A1|RGS4|RGS2|MYO5B|ATP2B3	http://amigo.geneontology.org/cgi-bin/amigo/term_details?term=GO:0005516
hormone activity	Gene Ontology	GO:0005179	5	98	0.270049	0.454173	GAST|INHBA|STC2|APLN|CSH1	http://amigo.geneontology.org/cgi-bin/amigo/term_details?term=GO:0005179
protein complex binding	Gene Ontology	GO:0032403	8	176	0.290371	0.474745	BAG3|NCKAP1L|KCTD5|ATG101|SIX2|MLC1|RELA|LCK	http://amigo.geneontology.org/cgi-bin/amigo/term_details?term=GO:0032403
sequence-specific DNA binding transcription factor activity	Gene Ontology	GO:0003700	41	1053	0.295112	0.474745	BATF|FOSB|ZNF696|TBX2|SIX2|FOXI1|MESP2|TLX3|MAFF|RUNX2|EGR2|SOX13|JUN|SOX15|EGR4|FOSL1|KLF2|DRAP1|RELB|NFKB2|DLX2|GBX2|ZGLP1|CREB3|TFCP2L1|HMGA1|BARX2|SNAPC2|ATF5|BATF3|FOXD1|RELA|ETV4|HLX|HOXD13|TLX2|ID1|HOXA7|NKX3-1|BATF2|HES1	http://amigo.geneontology.org/cgi-bin/amigo/term_details?term=GO:0003700
metalloendopeptidase activity	Gene Ontology	GO:0004222	5	107	0.332777	0.523943	ADAM19|RCE1|MMP3|ADAM8|ADAM11	http://amigo.geneontology.org/cgi-bin/amigo/term_details?term=GO:0004222
GTPase activator activity	Gene Ontology	GO:0005096	6	134	0.342516	0.523943	ARHGAP23|RIN1|RGS4|ARHGAP9|RGS2|ARHGDIA	http://amigo.geneontology.org/cgi-bin/amigo/term_details?term=GO:0005096
transmembrane signaling receptor activity	Gene Ontology	GO:0004888	5	109	0.346935	0.523943	CD300C|THBD|P2RX5|SPN|ENG	http://amigo.geneontology.org/cgi-bin/amigo/term_details?term=GO:0004888
heme binding	Gene Ontology	GO:0020037	6	137	0.361604	0.535173	NOS3|AMBP|CYC1|CYP26B1|CYP11A1|NR1D1	http://amigo.geneontology.org/cgi-bin/amigo/term_details?term=GO:0020037
oxidoreductase activity	Gene Ontology	GO:0016491	7	178	0.448449	0.650691	GSTO1|SMOX|DHRS2|TP53I3|NOS3|STEAP1|HSD17B2	http://amigo.geneontology.org/cgi-bin/amigo/term_details?term=GO:0016491
transcription coactivator activity	Gene Ontology	GO:0003713	9	235	0.45918	0.653448	JUN|PQBP1|RBPMS|SRA1|BCL9L|GRIP1|TGFB1I1|NFKB2|CITED4	http://amigo.geneontology.org/cgi-bin/amigo/term_details?term=GO:0003713
iron ion binding	Gene Ontology	GO:0005506	6	157	0.488205	0.675083	NOS3|CYC1|XDH|CYP26B1|CYP11A1|TH	http://amigo.geneontology.org/cgi-bin/amigo/term_details?term=GO:0005506
calcium ion binding	Gene Ontology	GO:0005509	25	690	0.492628	0.675083	RASGRP4|PLCB2|ADAM8|S100A11|S100A13|LCP1|S100A16|EHD1|THBS1|SPARC|JAG1|NECAB2|S100A2|ANXA3|LTBP2|PADI1|DLL1|DLL4|SHH|THBD|ACTN1|PCDH1|CALML5|UMODL1|MMP3	http://amigo.geneontology.org/cgi-bin/amigo/term_details?term=GO:0005509
zinc ion binding	Gene Ontology	GO:0008270	44	1259	0.574072	0.772388	DNLZ|DPF1|MT2A|FUS|LPXN|ADAM11|NR1D1|ADAM19|S100A13|ZYX|TIMM8B|RNF25|PRICKLE1|MT1X|DHX58|CPA2|POLR2L|RNPEPL1|MICAL2|TIMM13|TIMM10|PHC2|MT1E|PXN|ZNF185|TRAF1|PDLIM7|SIRT6|PDLIM3|RP9|ZGLP1|TP53I3|TGFB1I1|FBLIM1|TRIM47|GFI1|MARCH4|MICALL1|RNF208|SHH|ADAM8|ANPEP|CSRP1|MMP3	http://amigo.geneontology.org/cgi-bin/amigo/term_details?term=GO:0008270
signal transducer activity	Gene Ontology	GO:0004871	8	235	0.601049	0.783081	PLCB2|PLEKHG5|LSP1|DKK1|PKP1|RHOC|PWP2|BCAR1	http://amigo.geneontology.org/cgi-bin/amigo/term_details?term=GO:0004871
receptor binding	Gene Ontology	GO:0005102	10	294	0.603184	0.783081	EPHB2|LIF|NMU|FZD8|PFN1|APLN|NPFF|NRG2|SERPINE2|WNT7B	http://amigo.geneontology.org/cgi-bin/amigo/term_details?term=GO:0005102
GTP binding	Gene Ontology	GO:0005525	13	388	0.627933	0.798451	TGM2|HHAT|RAC2|RASD1|EHD1|TUBB4B|HRAS|RHOH|RAB3B|RHOC|TUBA4A|SCG5|RASL11B	http://amigo.geneontology.org/cgi-bin/amigo/term_details?term=GO:0005525
DNA binding	Gene Ontology	GO:0003677	59	1718	0.636603	0.798451	SPHK1|FUS|FAAP100|ZNF319|FOSB|ZFPM1|ZNF696|TBX2|ZNF593|HIST1H2AH|HIST1H2AD|MESP2|ZNF787|HOXA7|ANKRD1|DHX58|KLF14|JUN|SOX15|EGR4|HIST2H2AC|FOSL1|ZNF784|RELB|NFKB2|ZNF414|RUNX2|SP9|ZBED2|ZNF683|PHC2|CREB3|TFCP2L1|FOXD1|BARX2|MAP1S|POLR2A|HIST1H2BB|HES1|POLR2L|HMGA1|HIST2H2AB|RELA|TRNP1|THAP4|ETV4|ZNF574|HMGA2|SRRT|H2AFX|HOXD13|DRAP1|PQBP1|PRR12|ZNF469|SRA1|ZNF408|ZNF777|HIVEP3	http://amigo.geneontology.org/cgi-bin/amigo/term_details?term=GO:0003677
chromatin binding	Gene Ontology	GO:0003682	11	341	0.673124	0.827545	RUNX2|LRWD1|EGR2|NOC2L|CREB3|SOX15|HOXD13|BARX2|RELA|HES5|DLX2	http://amigo.geneontology.org/cgi-bin/amigo/term_details?term=GO:0003682
hydrolase activity	Gene Ontology	GO:0016787	6	193	0.688145	0.827545	DHX58|ABHD11|OVCA2|MAP1S|MANEAL|TRPM2	http://amigo.geneontology.org/cgi-bin/amigo/term_details?term=GO:0016787
serine-type endopeptidase activity	Gene Ontology	GO:0004252	5	163	0.693349	0.827545	F12|OVCH1|KLK6|TPSAB1|TMPRSS6	http://amigo.geneontology.org/cgi-bin/amigo/term_details?term=GO:0004252
enzyme binding	Gene Ontology	GO:0019899	8	262	0.719306	0.844899	TGFB1|DYNLL1|HSPA6|HMGA2|PLAUR|H2AFX|HMGA1|HSPA1A	http://amigo.geneontology.org/cgi-bin/amigo/term_details?term=GO:0019899
antigen binding	Gene Ontology	GO:0003823	5	172	0.737215	0.852405	IL7R|TGFB1|ULBP2|RAET1L|LCK	http://amigo.geneontology.org/cgi-bin/amigo/term_details?term=GO:0003823
ATP binding	Gene Ontology	GO:0005524	49	1513	0.780266	0.888302	SPHK2|SPHK1|HSPA6|EHD1|STYK1|NME1-NME2|PLK3|EPHA2|PKMYT1|MAP2K3|HSPA1A|NLRP11|P2RX3|MAPKAPK3|FLT4|AXL|ATP5D|MYH2|ACTG2|DHX58|DDX39A|HSP90AB2P|P2RX5|DDX56|DGKI|RENBP|AURKC|NMNAT2|UBE2S|DAPK3|STK10|EPHB2|ATAD3B|ATAD3A|ATP2B3|NAGK|ITK|DHX34|RPS6KA4|KIF1A|PMS2P5|RUNX2|FARSA|MAP3K14|HSP90AB3P|MYO5B|ACTB|TOR4A|LCK	http://amigo.geneontology.org/cgi-bin/amigo/term_details?term=GO:0005524
protein kinase activity	Gene Ontology	GO:0004672	7	283	0.880991	0.979741	STYK1|DAPK3|PKMYT1|MAP2K3|MAP3K14|AURKC|MAPKAPK3	http://amigo.geneontology.org/cgi-bin/amigo/term_details?term=GO:0004672
GTPase activity	Gene Ontology	GO:0003924	5	216	0.887063	0.979741	TUBB4B|RAC2|RASD1|EHD1|TUBA4A	http://amigo.geneontology.org/cgi-bin/amigo/term_details?term=GO:0003924
nucleotide binding	Gene Ontology	GO:0000166	8	342	0.923706	0.999812	FUS|ELAVL3|SF3B4|RRP7A|RBPMS|CSTF2|RBM14|SLC27A4	http://amigo.geneontology.org/cgi-bin/amigo/term_details?term=GO:0000166
metal ion binding	Gene Ontology	GO:0046872	57	1932	0.948965	0.999812	TGM2|DPF1|MT2A|ANTXR2|ZNF319|ITGA3|PKMYT1|ZNF696|ZNF593|FBP1|TGM4|PDE11A|HMOX2|TIMM8B|ZNF747|MT1X|KLF15|KLF14|EGR2|ISG20|EGR4|DGKI|ZNF787|TIMM13|ZNF784|FAAP20|ZNF574|TERT|KLF2|ZNHIT2|ZBED2|ZFPM1|ZC3H7B|ARHGEF18|ZNF683|UQCRFS1P1|STEAP1|POLR2A|NUDT14|MT1E|BAK1|ATP2B3|NRP1|ZNF414|THAP4|ITK|CSH1|OVCH1|TCN2|ZNF469|COLEC12|NDUFS7|ZNF408|ZNF777|HIVEP3|WIZ|SP9	http://amigo.geneontology.org/cgi-bin/amigo/term_details?term=GO:0046872
ubiquitin-protein ligase activity	Gene Ontology	GO:0004842	5	270	0.965885	0.999812	RNF25|MARCH4|UBE2S|FBXL7|RNF208	http://amigo.geneontology.org/cgi-bin/amigo/term_details?term=GO:0004842
protein serine/threonine kinase activity	Gene Ontology	GO:0004674	7	361	0.97492	0.999812	RPS6KA4|MAPKAPK3|PLK3|PKMYT1|AURKC|DAPK3|STK10	http://amigo.geneontology.org/cgi-bin/amigo/term_details?term=GO:0004674
RNA binding	Gene Ontology	GO:0003723	7	493	0.998918	0.999812	MRPL12|FUS|NOVA2|FAU|SCAF1|RBM14|CSTF2	http://amigo.geneontology.org/cgi-bin/amigo/term_details?term=GO:0003723
G-protein coupled receptor activity	Gene Ontology	GO:0004930	10	660	0.999595	0.999812	GPR3|GPR17|GPR4|FZD8|FZD9|MRGPRF|PTGIR|PTAFR|NTSR1|GPRC5A	http://amigo.geneontology.org/cgi-bin/amigo/term_details?term=GO:0004930
nucleic acid binding	Gene Ontology	GO:0003676	15	896	0.999812	0.999812	ZNF747|DPF1|FUS|ELAVL3|RP9|SF3B4|DDX39A|DDX56|RBPMS|CSTF2|N6AMT2|RBM14|ISG20|GPATCH4|ZNF696	http://amigo.geneontology.org/cgi-bin/amigo/term_details?term=GO:0003676

## Sheet: Table S7-3
Table S7 GO terms of downregulated genes after FSCN1-KD
GO cellular component terms
#Term	Database	ID	Input number	Background number	P-Value	Corrected P-Value	Input	Hyperlink
extracellular vesicular exosome	Gene Ontology	GO:0070062	104	1573	2.51932e-07	1.93988e-05	TGM2|TGM4|HSPA6|LAT2|STK10|FBP1|RAPGEF3|S100A11|S100A16|UPK1B|ARHGAP23|SUSD2|SPN|THY1|CD19|CD22|FCGBP|ARRDC1|ACOT7|FN1|TUBB4B|CSRP1|MYO5B|ACTB|ITGA3|METRNL|ANO1|SERINC2|VASN|ITGB4|APOE|SLC9A1|SLC9A3|THBS1|DMBT1|PLEC|RHOC|EPS8L1|ST3GAL1|GSTO1|SH3BGRL3|CD274|LRRC15|SBSN|KRT17|PFN1|KRT15|ANPEP|BAIAP2|FLNB|LCK|KRT18|EFNB1|EHD1|TINAGL1|KRT78|SHROOM2|FABP5|EVPL|GPRC5A|CHMP6|HIST2H2AC|ATP6V0C|GRID1|SLC1…	http://amigo.geneontology.org/cgi-bin/amigo/term_details?term=GO:0070062
extracellular space	Gene Ontology	GO:0005615	75	1084	2.84482e-06	0.000109525	TGFB1|SERPINA10|CTF1|FJX1|ACTG2|IL12B|TINAGL1|METRNL|KRT34|TCN2|SHH|LIF|IL16|IL24|S100A11|S100A13|THBS1|VSTM1|LCP1|SERPINE2|TIMM8B|PVR|APOE|HBEGF|KRT87P|KRT81|GDF1|TNXB|FAU|SEMA4C|DMBT1|SPARC|GAL|F12|AXL|SPN|CCL20|SERPINI2|CST1|CCL24|IL4R|LIPG|ENG|LCAT|VGF|MMP3|LOXL3|KRT78|DMKN|IGFBP1|UMODL1|APLN|TNC|LAMC2|THBD|NPFF|FN1|SEMA3F|IL11|LTBP2|TPSAB1|DKK3|IGFALS|DKK1|IL6|CTGF|ANGPTL4|ULBP2|WNT9A|KRT33B…	http://amigo.geneontology.org/cgi-bin/amigo/term_details?term=GO:0005615
focal adhesion	Gene Ontology	GO:0005925	16	131	7.44987e-05	0.00191213	LCP1|ZNF185|ACTN1|PDLIM7|LPXN|SDC4|EPHA2|PLEC|PXN|TGFB1I1|FBLIM1|SORBS3|BCAR1|FLNB|ZYX|TNS4	http://amigo.geneontology.org/cgi-bin/amigo/term_details?term=GO:0005925
cytoplasm	Gene Ontology	GO:0005737	225	4508	0.00010577	0.00203607	BCL2L1|MDFI|LIF|DYNLL1|HSPA6|ACTG2|NCF2|PLK3|ZFPM1|PKMYT1|TUBA4A|EFNB1|FBP1|S100A11|TGM4|S100A13|ZYX|S100A16|POP7|NOSIP|DENND2A|SPATA18|DDX39A|GADD45A|COPRS|DHRS2|CARD9|FAM110A|STAP2|MICAL2|TSACC|WDR62|RELB|RELA|NECAB2|RASGRP4|MLC1|SPTB|MICALCL|TH|WDR1|ARHGEF18|AURKC|ATP1B2|SNAPC2|SH2D2A|UMODL1|KLK6|MT1E|ACOT7|HOMER2|SOCS1|SOCS2|CD3EAP|DAPK3|PQBP1|FBXL7|HSP90AB2P|RUNX2|BRMS1|ENC1|ACTB|TNS4|WNT7B|…	http://amigo.geneontology.org/cgi-bin/amigo/term_details?term=GO:0005737
nucleosome	Gene Ontology	GO:0000786	10	65	0.000253107	0.00389785	H2AFX|HIST1H1A|HIST1H2AH|HIST1H2BB|HIST1H1E|HIST1H1D|HIST1H2AD|HIST2H2AB|HIST2H2AC|HIST1H1B	http://amigo.geneontology.org/cgi-bin/amigo/term_details?term=GO:0000786
extracellular region	Gene Ontology	GO:0005576	93	1670	0.000764119	0.0098062	SCG5|XDH|INHBA|CES1P1|WDR1|ISM1|PSORS1C2|KLK6|NRG2|FN1|CSF2|ANGPTL4|PSG9|PSG6|PSG7|PSG4|WNT7B|IL7R|ACRBP|OVCH1|GAST|SERPINE2|APOE|CPA2|THBS1|PVRL1|DMBT1|ISG15|CCL20|C6orf1|IGFBP1|APLN|LAMC2|STC2|TCN2|PSG1|STX1A|LY6G5C|TINAGL1|F12|TREM1|FLT4|NCAM1|PTX3|NRP1|HBEGF|SPARC|CDCP1|CTF1|GKN1|LY6K|DLL1|COL17A1|NMU|EMILIN1|IL11|IGFALS|IL6|CTGF|COL13A1|CPN2|NPFF|C4orf48|TGFB1|CEMIP|ANTXR2|PLAUR|LCAT|ADAM11|…	http://amigo.geneontology.org/cgi-bin/amigo/term_details?term=GO:0005576
extracellular matrix	Gene Ontology	GO:0031012	16	175	0.00191895	0.0211084	COL6A2|TGM4|EMILIN1|FN1|TINAGL1|TNXB|MMP3|ADAM11|SPARC|TNC|SHH|TGFB1I1|THBS1|TPSAB1|SERPINE2|LTBP2	http://amigo.geneontology.org/cgi-bin/amigo/term_details?term=GO:0031012
stress fiber	Gene Ontology	GO:0001725	7	48	0.00290702	0.0262808	LCP1|PDLIM7|ZYX|FBLIM1|FLNB|PSTPIP1|FSCN1	http://amigo.geneontology.org/cgi-bin/amigo/term_details?term=GO:0001725
cell surface	Gene Ontology	GO:0009986	27	379	0.00307178	0.0262808	SLC6A2|TGFB1|SPTB|TNFRSF12A|NCAM1|AXL|PVR|SLC9A3|FZD9|HM13|AMBP|THBS1|HBEGF|SPN|ITGA3|ITGB4|ENG|SHH|THBD|NRP1|TACR1|KCNH2|SDC4|ADAM8|ULBP2|PSEN2|RTN4RL1	http://amigo.geneontology.org/cgi-bin/amigo/term_details?term=GO:0009986
membrane raft	Gene Ontology	GO:0045121	14	157	0.00448174	0.0327719	SLC6A2|EFNB1|SLC9A1|LAT2|PSEN2|SDC4|GRIP1|MALL|THY1|SHH|P2RX3|RTN4RL1|LCK|MLC1	http://amigo.geneontology.org/cgi-bin/amigo/term_details?term=GO:0045121
actin cytoskeleton	Gene Ontology	GO:0015629	16	192	0.00482075	0.0327719	ZNF185|DENND2A|HAP1|PDLIM3|CDC42EP1|SPTB|CORO1A|ARC|SMTN|PDLIM7|LSP1|BAIAP2|FLNB|VILL|LCP1|FSCN1	http://amigo.geneontology.org/cgi-bin/amigo/term_details?term=GO:0015629
neuron projection	Gene Ontology	GO:0043005	14	160	0.00529629	0.0327719	DOC2A|SLC6A2|STX1A|KIF1A|BAG3|NDUFS7|CPNE5|PFN1|FOSL1|RGS2|BAIAP2|GRIP1|ACOT7|TH	http://amigo.geneontology.org/cgi-bin/amigo/term_details?term=GO:0043005
integral to plasma membrane	Gene Ontology	GO:0005887	60	1068	0.00553291	0.0327719	GPR17|CSF2RB|NCKAP1L|HTR1D|SLC7A8|SLC6A2|PLAUR|EPHA2|CCRL2|LAPTM5|EFNB1|PTAFR|SLC5A6|FLT4|P2RX5|P2RX3|AXL|MSR1|SLC52A2|GPRC5A|PSEN2|HBEGF|SLC34A2|ZYX|SPN|SLC6A17|THY1|JAG1|ADRM1|TRPM2|EPHB2|ART3|IL4R|CD22|PTGIR|DLL1|FLRT2|HLA-H|TSPAN4|CD300C|P2RY2|THBD|NTSR1|MUC12|TACR1|COL17A1|GPR3|STEAP1|GPR4|PCDH1|SDC4|ADAM8|ADRB2|ANPEP|HTR3A|TMEM11|SLC1A5|RCE1|MPZ|CD19	http://amigo.geneontology.org/cgi-bin/amigo/term_details?term=GO:0005887
external side of plasma membrane	Gene Ontology	GO:0009897	15	185	0.0079577	0.0437673	IL7R|RTN4RL1|ENG|CD274|ROBO4|THBS1|IL6|UMODL1|ANPEP|SPN|CD22|THY1|SEMA7A|NCAM1|CD19	http://amigo.geneontology.org/cgi-bin/amigo/term_details?term=GO:0009897
intermediate filament	Gene Ontology	GO:0005882	10	108	0.0117416	0.0587401	IFFO1|KRT80|KRT33B|KRT78|KRT34|KRT17|KRT15|KRT7|PKP1|KRT18	http://amigo.geneontology.org/cgi-bin/amigo/term_details?term=GO:0005882
cytoskeleton	Gene Ontology	GO:0005856	24	363	0.0122057	0.0587401	ACTG2|SHROOM2|SORBS3|MICAL2|PXN|ARHGDIA|TGFB1I1|PLEK2|ENC1|NOS3|SMTN|FRMPD2|SYNPO2L|EVPL|FSCN1|ACTN1|HAP1|TUBB4B|RIN1|ACTL8|PFN1|TMEM216|ACTB|TNS4	http://amigo.geneontology.org/cgi-bin/amigo/term_details?term=GO:0005856
proteinaceous extracellular matrix	Gene Ontology	GO:0005578	16	223	0.0186089	0.0797283	MATN1|TGFB1|FLRT2|COL6A2|LTBP2|EMILIN1|TNXB|SPARC|TFPI2|DMBT1|CTGF|ANGPTL4|WNT9A|HAPLN2|MMP3|WNT7B	http://amigo.geneontology.org/cgi-bin/amigo/term_details?term=GO:0005578
neuronal cell body	Gene Ontology	GO:0043025	18	261	0.0188695	0.0797283	EPHB2|TGFB1|APOE|KIF1A|PSEN2|PLK3|NDUFS7|CREB3|GAL|CPNE5|NRP1|SHROOM2|MAP1S|HTR3A|P2RX3|HOMER2|NCAM1|CPLX1	http://amigo.geneontology.org/cgi-bin/amigo/term_details?term=GO:0043025
cytoplasmic vesicle	Gene Ontology	GO:0031410	10	117	0.0196732	0.0797283	AMOTL2|VGF|NRP1|DLL1|MLC1|ARRDC1|TH|ATG9B|TBC1D2|MSR1	http://amigo.geneontology.org/cgi-bin/amigo/term_details?term=GO:0031410
plasma membrane	Gene Ontology	GO:0005886	174	3763	0.0208929	0.0804377	DUOXA1|SLC6A2|TGM2|DYNLL1|STYK1|STK10|RAET1L|CCRL2|PKP1|RAPGEF3|TMEM173|ZYX|MSR1|COPRS|LAT2|CD177|STAP2|SLC34A2|SPN|CD163L1|THY1|RASGRP4|MLC1|SLC38A4|ATP1B2|SIGLEC15|ARRDC1|TSPAN4|ATP2B3|SEMA7A|JAG1|GPR4|ADAM8|GALR2|COLEC12|NKAIN1|MAG|GRIP1|TREM1|WNT7B|CSF2RB|SLC7A8|HRAS|ITGA3|ANO1|NTSR1|RAC2|TNFRSF12A|APOE|C21orf2|SLC9A1|SLC9A3|HAUS7|F12|CTGF|PVRL1|MALL|DIO3|S100A16|TRPM2|ZNF185|GPR17|SHB|RHOH|P…	http://amigo.geneontology.org/cgi-bin/amigo/term_details?term=GO:0005886
secretory granule	Gene Ontology	GO:0030141	7	74	0.0291361	0.101848	STX1A|GKN1|SCG5|THBS1|GAL|RAB3B|KLK6	http://amigo.geneontology.org/cgi-bin/amigo/term_details?term=GO:0030141
dendrite	Gene Ontology	GO:0030425	16	238	0.0316549	0.101848	EPHB2|APOE|GRID1|TH|MAP1S|PLK3|ELFN1|LRFN3|CPLX1|GRIN2D|GRIP1|NR1D1|THY1|HOMER2|NPFF|TACR1	http://amigo.geneontology.org/cgi-bin/amigo/term_details?term=GO:0030425
anchored to membrane	Gene Ontology	GO:0031225	9	109	0.0317343	0.101848	ART3|LYPD5|LYPD1|PLAUR|LY6K|RAET1L|CD177|SEMA7A|NCAM1	http://amigo.geneontology.org/cgi-bin/amigo/term_details?term=GO:0031225
perinuclear region of cytoplasm	Gene Ontology	GO:0048471	30	521	0.0317447	0.101848	MT2A|LPXN|HRAS|ITGA3|NFKBIE|LAMC2|HSPA1A|PSTPIP1|S100A13|MT1X|EHD1|FZD9|PSEN2|RASD1|TMEM173|DGKI|MT1E|AANAT|SPATA32|GGT2|MAP1S|APLN|APC2|MAPK8IP1|PLEKHG5|CTGF|MLC1|GSDMA|KRT18|RAB3B	http://amigo.geneontology.org/cgi-bin/amigo/term_details?term=GO:0048471
synaptic vesicle membrane	Gene Ontology	GO:0030672	5	45	0.0337703	0.104012	STX1A|BCL2L1|SEMA4C|SLC6A17|DOC2A	http://amigo.geneontology.org/cgi-bin/amigo/term_details?term=GO:0030672
axon	Gene Ontology	GO:0030424	12	166	0.0362906	0.104569	EPHB2|PVRL1|SPHK1|STMN3|TGFB1|PSEN2|ROBO3|NCAM1|LRFN3|HTR3A|ACTB|NRP1	http://amigo.geneontology.org/cgi-bin/amigo/term_details?term=GO:0030424
cytosol	Gene Ontology	GO:0005829	122	2601	0.0366671	0.104569	BCL2L1|DYNLL1|HSPA6|ACTG2|NCF2|SPTB|PKMYT1|FBP1|S100A13|DUSP23|RPS10|S100A16|NOSIP|ARHGAP23|RELB|RELA|RGS2|SHC2|ARHGEF18|DUSP7|CREB3|ACOT7|SOCS1|SOCS2|TUBB4B|BAK1|GRIP1|ACTB|CHAC1|HRAS|NFKBIE|ARHGAP9|FBLIM1|AANAT|MAPKAPK3|PSTPIP1|EXOSC4|PPP1R15A|UROC1|JUN|FARSA|XDH|ISG15|MSR1|PLCB2|MAP1S|PLEC|RHOC|POLR2L|BCAR1|GSTO1|PFN1|NNMT|EIF4EBP1|ANPEP|BAIAP2|FLNB|WDR1|LCK|BAG3|NCKAP1L|PDE11A|CHMP6|MYH2|GRAP…	http://amigo.geneontology.org/cgi-bin/amigo/term_details?term=GO:0005829
basement membrane	Gene Ontology	GO:0005604	7	80	0.0419842	0.114044	SPN|FN1|SPARC|TNC|COL17A1|LAMB4|ITGB4	http://amigo.geneontology.org/cgi-bin/amigo/term_details?term=GO:0005604
platelet alpha granule lumen	Gene Ontology	GO:0031093	5	48	0.0429515	0.114044	TGFB1|SPARC|ACTN1|FN1|THBS1	http://amigo.geneontology.org/cgi-bin/amigo/term_details?term=GO:0031093
blood microparticle	Gene Ontology	GO:0072562	11	159	0.0567155	0.14557	TGFB1|APOE|HSPA6|ACTG2|AMBP|FN1|PFN1|HSPA1A|ANGPTL4|CPN2|ACTB	http://amigo.geneontology.org/cgi-bin/amigo/term_details?term=GO:0072562
ruffle	Gene Ontology	GO:0001726	7	87	0.0610288	0.151588	ACTN1|PDLIM7|BCAR1|S100A11|BAIAP2|LCP1|TNFRSF12A	http://amigo.geneontology.org/cgi-bin/amigo/term_details?term=GO:0001726
membrane	Gene Ontology	GO:0016020	59	1214	0.0752846	0.181154	IL7R|SLC6A2|NCKAP1L|DYNLL1|RASGRP4|SPHK2|IL12B|PKMYT1|RHOC|FXYD5|PTAFR|SLC5A6|RAPGEF3|P2RX5|NCAM1|MSR1|SLC10A3|RGS4|B3GNT6|LOXL3|PSEN2|CSF2RB|PHLDA2|EBNA1BP2|PVRL1|SLC34A2|CD163L1|DLGAP4|RRBP1|JAG1|ADRM1|PPP1R14C|SLC35C1|DOC2A|ANXA3|RAC2|RASL11B|CDC42EP2|SLC13A3|CREB3|UQCRFS1P1|TFCP2L1|IL4R|SLC39A4|TNC|CMTM3|LAMC2|SEMA7A|NRP1|SLCO4A1|NIPAL1|SEMA3F|SLC35E4|YRDC|STX1A|NCF2|SLC1A5|RCE1|CACNG6	http://amigo.geneontology.org/cgi-bin/amigo/term_details?term=GO:0016020
keratin filament	Gene Ontology	GO:0045095	7	97	0.0961165	0.217676	KRTAP2-3|KRT81|KRT78|KRT87P|KRT7|KRT80|KRT18	http://amigo.geneontology.org/cgi-bin/amigo/term_details?term=GO:0045095
Z disc	Gene Ontology	GO:0030018	7	97	0.0961165	0.217676	TCAP|BAG3|ACTN1|PDLIM3|PSEN2|SYNPO2L|FLNB	http://amigo.geneontology.org/cgi-bin/amigo/term_details?term=GO:0030018
cell projection	Gene Ontology	GO:0042995	5	63	0.109179	0.240193	FZD8|ACTN1|MAP1S|LPXN|WDR1	http://amigo.geneontology.org/cgi-bin/amigo/term_details?term=GO:0042995
nuclear chromatin	Gene Ontology	GO:0000790	8	122	0.119161	0.254872	SOX18|H2AFX|RUNX2|HIST1H1D|NR1D1|ACTB|HIST1H1A|HIST1H1B	http://amigo.geneontology.org/cgi-bin/amigo/term_details?term=GO:0000790
cell junction	Gene Ontology	GO:0030054	21	400	0.130409	0.271392	DOC2A|STX1A|HOMER2|GRID1|WDR1|BCL2L1|ARHGEF18|TBC1D2|ARC|LRFN3|GRIP1|MAP1S|DOK7|GRIN2D|HTR3A|FAAP20|HOMER3|SEMA4C|SLC6A17|IQSEC3|FSCN1	http://amigo.geneontology.org/cgi-bin/amigo/term_details?term=GO:0030054
collagen	Gene Ontology	GO:0005581	5	68	0.138334	0.276905	MSR1|COL6A2|COLEC12|EMILIN1|COL17A1	http://amigo.geneontology.org/cgi-bin/amigo/term_details?term=GO:0005581
cell-cell junction	Gene Ontology	GO:0005911	7	107	0.14025	0.276905	PLEKHG5|PCDH1|COL13A1|KIAA1462|MLC1|STEAP1|COL17A1	http://amigo.geneontology.org/cgi-bin/amigo/term_details?term=GO:0005911
synapse	Gene Ontology	GO:0045202	9	153	0.164564	0.316785	EFNB1|MAP1S|ITGA3|PVRL1|PFN1|CPLX1|DLGAP4|NMNAT2|MAPK8IP1	http://amigo.geneontology.org/cgi-bin/amigo/term_details?term=GO:0045202
receptor complex	Gene Ontology	GO:0043235	7	113	0.170694	0.320572	ITGB4|ITGA3|NRP1|ADRB2|P2RX3|FLT4|IL4R	http://amigo.geneontology.org/cgi-bin/amigo/term_details?term=GO:0043235
cell cortex	Gene Ontology	GO:0005938	7	117	0.192454	0.352832	PSEN2|SHROOM2|CTGF|PXN|LAMC2|FBLIM1|FLNB	http://amigo.geneontology.org/cgi-bin/amigo/term_details?term=GO:0005938
growth cone	Gene Ontology	GO:0030426	6	98	0.202461	0.362547	STMN3|PSEN2|ITGA3|NCAM1|THY1|NRP1	http://amigo.geneontology.org/cgi-bin/amigo/term_details?term=GO:0030426
ribosome	Gene Ontology	GO:0005840	8	148	0.246612	0.427209	RPS10|RPL36|MRPS34|MRPS18A|FAU|RPL39P5|MRPS11|RRBP1	http://amigo.geneontology.org/cgi-bin/amigo/term_details?term=GO:0005840
synaptic vesicle	Gene Ontology	GO:0008021	5	84	0.249668	0.427209	DOC2A|SPHK1|SLC6A17|RAB3B|TH	http://amigo.geneontology.org/cgi-bin/amigo/term_details?term=GO:0008021
postsynaptic membrane	Gene Ontology	GO:0045211	10	195	0.261175	0.437184	HOMER2|GRID1|LRFN3|ARC|GRIN2D|HTR3A|GRIP1|IQSEC3|SEMA4C|HOMER3	http://amigo.geneontology.org/cgi-bin/amigo/term_details?term=GO:0045211
Golgi lumen	Gene Ontology	GO:0005796	5	87	0.27273	0.446331	MUC5AC|TGFB1|SDC4|MUC12|WNT7B	http://amigo.geneontology.org/cgi-bin/amigo/term_details?term=GO:0005796
transcription factor complex	Gene Ontology	GO:0005667	11	221	0.278232	0.446331	BARX2|ANKRD1|RUNX2|ZFPM1|JUN|HMGA1|TBX2|SRA1|RBM14|ATF5|RELA	http://amigo.geneontology.org/cgi-bin/amigo/term_details?term=GO:0005667
trans-Golgi network	Gene Ontology	GO:0005802	6	111	0.289447	0.454845	MICALL1|MARCH4|CLTB|NMNAT2|IQSEC3|CHAC1	http://amigo.geneontology.org/cgi-bin/amigo/term_details?term=GO:0005802
cytoplasmic membrane-bounded vesicle	Gene Ontology	GO:0016023	6	116	0.324847	0.500264	SOCS1|TBC1D2|MALL|GRIP1|HAP1|SLC39A4	http://amigo.geneontology.org/cgi-bin/amigo/term_details?term=GO:0016023
apical plasma membrane	Gene Ontology	GO:0016324	11	239	0.368293	0.55605	AMOTL2|FN1|SLC9A3|PSEN2|SHROOM2|UPK1B|SLC34A2|ADRB2|MLC1|THY1|SLC39A4	http://amigo.geneontology.org/cgi-bin/amigo/term_details?term=GO:0016324
protein complex	Gene Ontology	GO:0043234	13	291	0.390376	0.578057	MYH2|PSEN2|PRELID1|SPTB|CORO1A|RGS4|SIGLEC15|EIF4EBP1|EPS8L1|MYO5B|ACTB|COL6A2|RELA	http://amigo.geneontology.org/cgi-bin/amigo/term_details?term=GO:0043234
ribonucleoprotein complex	Gene Ontology	GO:0030529	6	128	0.411408	0.597706	MRPL41|HSPA1A|BOP1|SRA1|RBM14|ACTB	http://amigo.geneontology.org/cgi-bin/amigo/term_details?term=GO:0030529
nucleoplasm	Gene Ontology	GO:0005654	45	1091	0.454743	0.64843	MAD2L2|FUS|FAAP100|SF3B4|ZFPM1|PKMYT1|PSMD2|MAP2K3|RPS19BP1|NR1D1|CSTF2|MAPKAPK3|MAFF|PSMD8|ANKRD1|VPS25|NOC2L|JUN|LSM10|MED10|PHC2|DUSP5|DUSP4|NFKB2|DUSP6|DUSP2|SIRT6|HMGA2|HMGA1|SNAPC2|BOP1|HIST1H2BB|HES1|POLR2L|DUSP7|TERT|SRRT|H2AFX|ID1|RELA|ISG20|POLR2A|ACTB|WDR18|HES5	http://amigo.geneontology.org/cgi-bin/amigo/term_details?term=GO:0005654
postsynaptic density	Gene Ontology	GO:0014069	5	112	0.471788	0.660504	SEMA4C|ACTB|HOMER2|HOMER3|ARC	http://amigo.geneontology.org/cgi-bin/amigo/term_details?term=GO:0014069
endoplasmic reticulum	Gene Ontology	GO:0005783	28	692	0.516924	0.704871	CEMIP|ALG3|ALG1|PKMYT1|NTSR1|HSPA1A|HPS6|IL24|MPDU1|TMEM173|SLC9A1|RRBP1|PSEN2|THBS1|CLN6|CES1P1|THY1|FCRLB|CREB3|GGT2|KLK6|HM13|BAK1|PPP1R15A|MLC1|DDRGK1|GRIP1|STC2	http://amigo.geneontology.org/cgi-bin/amigo/term_details?term=GO:0005783
nucleolus	Gene Ontology	GO:0005730	71	1765	0.521788	0.704871	BCL2L1|NCF2|RPS10|FUS|FAAP100|RRP9|PLK3|EIF6|CCDC86|ZNF593|FAAP20|PRELID1|PKP1|NOP16|ID1|PHLDA1|EXOSC4|S100A16|SLC9A1|NTMT1|AURKAIP1|HAUS7|NOC2L|DDX56|RPS19BP1|CLN6|DGKI|TIMM13|RGS2|RBM14|WDR62|RELB|NFKB2|HOMER2|ADRM1|PXN|SIRT6|ENG|PHC2|LY6K|BARX2|ISG20|SMTN|MAP1S|POLR2A|ATF5|KLK6|ACOT7|PWP2|BCAR1|EBNA1BP2|TERT|RPS6KA4|ETV4|CD3EAP|SURF2|VPS25|NSUN5|RBPMS|IGFALS|CSTF2|RUNX2|RPL36|MRPL40|EIF4EBP1|S…	http://amigo.geneontology.org/cgi-bin/amigo/term_details?term=GO:0005730
mitochondrial outer membrane	Gene Ontology	GO:0005741	5	120	0.532895	0.707463	BCL2L1|MAOA|SPATA18|TMEM173|BAK1	http://amigo.geneontology.org/cgi-bin/amigo/term_details?term=GO:0005741
microtubule organizing center	Gene Ontology	GO:0005815	5	122	0.547676	0.714763	FAM110A|RELB|DAPK3|LRWD1|KRT18	http://amigo.geneontology.org/cgi-bin/amigo/term_details?term=GO:0005815
lamellipodium	Gene Ontology	GO:0030027	5	129	0.597543	0.766847	PSTPIP1|CORO1A|BCAR1|PXN|PLEKHG5	http://amigo.geneontology.org/cgi-bin/amigo/term_details?term=GO:0030027
mitochondrial inner membrane	Gene Ontology	GO:0005743	13	343	0.627905	0.792601	BCL2L1|ATAD3B|ATAD3A|PSEN2|CYC1|SPNS1|TIMM13|TIMM10|NDUFS7|SLC25A15|TIMM8B|ATP5G1|ATP5D	http://amigo.geneontology.org/cgi-bin/amigo/term_details?term=GO:0005743
integral to membrane	Gene Ontology	GO:0016021	170	4328	0.660959	0.820869	BCL2L1|SLC6A2|FXYD5|HRK|DUOXA1|STYK1|EVA1B|CCRL2|LRFN3|MARCH4|HHAT|LRFN4|SLC25A15|SEMA4C|TMEM173|AXL|B3GNT6|TMEM191C|VSTM1|LAT2|UPK1B|CLN6|SUSD4|KCNU1|SUSD2|SLC38A4|AUP1|RTL1|CREB3|NOMO3|SLC45A3|TSPAN2|SIGLEC15|UMODL1|TSPAN4|ATP2B3|ELFN1|NRG2|SLC35E4|ROBO3|ROBO4|GALR2|COLEC12|NKAIN1|MAG|PTAFR|MANEAL|GPR17|SLC7A8|KCNJ12|ALG3|ALG1|ANO1|SERINC2|GJB4|TNFRSF12A|SLC9A1|SLC9A3|NCAM1|PVRL1|MALL|DIO3|TMEM…	http://amigo.geneontology.org/cgi-bin/amigo/term_details?term=GO:0016021
endoplasmic reticulum lumen	Gene Ontology	GO:0005788	6	172	0.695856	0.85049	COL17A1|PLAUR|CLN6|COL13A1|COL6A2|WNT7B	http://amigo.geneontology.org/cgi-bin/amigo/term_details?term=GO:0005788
lysosomal membrane	Gene Ontology	GO:0005765	8	237	0.742631	0.891546	ATP6V0C|VASN|SPHK2|PSEN2|SPNS1|LAPTM5|ANPEP|PQLC2	http://amigo.geneontology.org/cgi-bin/amigo/term_details?term=GO:0005765
basolateral plasma membrane	Gene Ontology	GO:0016323	5	155	0.752603	0.891546	FRMPD2|ITGA3|SLC9A1|SLC7A8|MLC1	http://amigo.geneontology.org/cgi-bin/amigo/term_details?term=GO:0016323
endosome membrane	Gene Ontology	GO:0010008	5	165	0.798814	0.925182	STEAP1|ATP6V0C|VPS25|EHD1|DIO3	http://amigo.geneontology.org/cgi-bin/amigo/term_details?term=GO:0010008
mitochondrion	Gene Ontology	GO:0005739	44	1223	0.805029	0.925182	DNLZ|BCL2L1|TGM2|DYNLL1|HRK|RGS2|HSPA1A|PRELID1|MPDU1|TIMM8B|ICT1|CYP11A1|SLC9A1|VPS25|AURKAIP1|MRPS34|GLDC|DHRS2|ABHD11|TIMM13|TIMM10|ATP5D|ATP5G1|MRPL12|VASN|TH|ATAD3A|BARX2|CRYM|KLK6|ACOT7|SDSL|GADD45GIP1|CD3EAP|TXNRD2|YRDC|CYC1|BAK1|MRPS26|MAOA|MRPL40|MRPL41|MRPS11|C2orf47	http://amigo.geneontology.org/cgi-bin/amigo/term_details?term=GO:0005739
Golgi apparatus	Gene Ontology	GO:0005794	26	764	0.83876	0.942951	TGM4|STMN3|HRAS|PKMYT1|NFKBIE|SPRY4|P2RX3|TMEM173|MYH2|B3GNT6|APOE|FZD8|PSEN2|GAL|NMNAT2|ST3GAL1|CDC42EP1|CREB3|APC2|ATP2B3|NTSR1|ID1|CTGF|SLC1A5|STC2|CHAC1	http://amigo.geneontology.org/cgi-bin/amigo/term_details?term=GO:0005794
nuclear membrane	Gene Ontology	GO:0031965	5	177	0.844982	0.942951	BCL2L1|PRICKLE1|MAPKAPK3|RRP12|KLK6	http://amigo.geneontology.org/cgi-bin/amigo/term_details?term=GO:0031965
Golgi membrane	Gene Ontology	GO:0000139	15	477	0.868933	0.955826	ST3GAL1|B3GNT6|NOS3|PSEN2|HRAS|CREB3|NOSIP|PKMYT1|MARCH4|MALL|APC2|NMNAT2|MANEAL|NCAM1|SLC35C1	http://amigo.geneontology.org/cgi-bin/amigo/term_details?term=GO:0000139
nucleus	Gene Ontology	GO:0005634	208	5518	0.887253	0.962232	BCL2L1|DYNLL1|PLK3|PKMYT1|S100A11|PKP1|FOXI1|S100A13|DUSP23|ZYX|POP7|NOSIP|USB1|GADD45A|COPRS|DHRS2|DRAP1|EBNA1BP2|CLN6|MICAL2|ZNF787|PHC2|WDR62|RELB|RELA|KLF2|SP9|ZNF683|CREB3|SNAPC2|KLK6|NOVA2|ACOT7|TRNP1|ZNF414|SOCS1|CD3EAP|ADRM1|H2AFX|CCDC86|TFPI2|RUNX2|GADD45GIP1|MRPL40|BRMS1|ENC1|TUBB4B|CSRP1|ZNF777|BATF|FUS|RASD1|ACRBP|HRAS|PQBP1|ZNF593|IGFALS|NOP16|MAPKAPK3|FLT4|EXOSC4|SOX18|HOXA7|APOE|MT…	http://amigo.geneontology.org/cgi-bin/amigo/term_details?term=GO:0005634
endoplasmic reticulum membrane	Gene Ontology	GO:0005789	22	697	0.905183	0.968043	DUOXA1|ANTXR2|ALG3|ALG1|PKMYT1|HHAT|MPDU1|HMOX2|TMEM173|SLC9A1|PSEN2|CYP26B1|CLN6|PLAUR|HSD17B2|AUP1|CREB3|SLC27A4|MAPK8IP1|PEMT|NCLN|RCE1	http://amigo.geneontology.org/cgi-bin/amigo/term_details?term=GO:0005789
intracellular membrane-bounded organelle	Gene Ontology	GO:0043231	9	355	0.951299	0.99192	AURKAIP1|SPATA18|AMBP|PVRL1|CLN6|CTGF|PKP1|NOP16|GPRC5A	http://amigo.geneontology.org/cgi-bin/amigo/term_details?term=GO:0043231
microtubule	Gene Ontology	GO:0005874	7	293	0.953273	0.99192	DYNLL1|KIF1A|TUBB4B|SHROOM2|MAP1S|HAUS7|TUBA4A	http://amigo.geneontology.org/cgi-bin/amigo/term_details?term=GO:0005874
mitochondrial matrix	Gene Ontology	GO:0005759	5	241	0.967986	0.993799	BCL2L1|DHRS2|CYP11A1|TXNRD2|ATP5D	http://amigo.geneontology.org/cgi-bin/amigo/term_details?term=GO:0005759
centrosome	Gene Ontology	GO:0005813	7	339	0.984707	0.997664	BCL2L1|DYNLL1|PSEN2|PLK3|FBXL7|HAUS7|CCDC85B	http://amigo.geneontology.org/cgi-bin/amigo/term_details?term=GO:0005813
intracellular	Gene Ontology	GO:0005622	11	795	0.999997	0.999997	ZNF747|RAC2|SH2D1B|TNXB|IL16|ARHGAP23|ARHGAP9|NKX3-1|RAPGEF3|RHOC|TGFB1I1	http://amigo.geneontology.org/cgi-bin/amigo/term_details?term=GO:0005622
