# Supplementary material for: Transcriptome analysis reveals the potential biological function of FSCN1 in HeLa cervical cancer cells
Source: PeerJ. 2022 Feb 2;10:e12909. doi: 10.7717/peerj.12909 (PMC8817631; doi:10.7717/peerj.12909)
Supplement: Data S1 [file peerj-10-12909-s008.xlsx]

## Sheet: FSCN1
Sample Name	Ct	Ct ref	Ct mean	△ct(-)		2-△ct	2-△△ct	Sd	RQ1
shNC-1	21.6822	16.8652	17.0402	-4.642	2	0.0400514	1.01343	0.0410401	1	0.0395206
	21.6551	17.2874		-4.61491		0.0408107	1.03264
	21.7695	16.9681		-4.7293		0.0376998	0.953927
shNC-2	22.1325	16.7763	17.5292	-4.60334		0.0411394	1.04096	0.11512	1.03138	0.0407607
	21.9996	18.1632		-4.47044		0.0451091	1.14141
	22.3237	17.6479		-4.79452		0.0360335	0.911763
shFSCN1-1	22.8867	15.9829	16.2193	-6.66744		0.00983785	0.248929	0.0227416	0.223279	0.00882413
	23.096	16.2209		-6.87667		0.00850976	0.215324
	23.1628	16.4541		-6.94346		0.00812478	0.205583
shFSCN1-2	22.7898	15.6251	15.9888	-6.80094		0.00896835	0.226928	0.00965324	0.217489	0.00859532
	22.9179	16.0968		-6.92913		0.00820587	0.207635
	22.8483	16.2445		-6.85948		0.00861175	0.217905

## Sheet: FSCN1-siRNA
分组	NC			FSCN1 siRNA
	1	2	3	1	2	3
GAPDH	13.4916	13.5438	14.1955	13.3849	13.2237	13.0571
	13.3828	13.6639	14.3697	13.3671	13.3132	13.0225
	13.0756	13.5546	14.5535	13.5349	13.3604	13.1535
FSCN1	20.4996	20.1919	20.7633	25.1691	25.0903	24.9265
	20.2407	20.1651	20.8785	25.3775	25.1933	25.0571
	20.3212	20.2595	20.8357	25.2551	25.0459	24.8383
ΔCT	7.00799	6.64812	6.56773	11.7842	11.8666	11.8694
	6.8579	6.50117	6.50875	12.0104	11.8801	12.0345
	7.24559	6.70498	6.28224	11.7202	11.6855	11.6849
ΔCT(-)	7.03716
ΔΔCT	-0.0291681	-0.389043	-0.469431	4.74703	4.82942	4.83224
	-0.17926	-0.535988	-0.528415	4.97324	4.84293	4.99738
	0.208428	-0.332184	-0.754916	4.68306	4.64832	4.64769
2-ΔΔCT	1.02042	1.30952	1.38456	0.0372394	0.0351723	0.0351036
	1.1323	1.44993	1.44234	0.0318351	0.0348443	0.0313068
	0.86548	1.25892	1.68753	0.0389276	0.0398764	0.0398938

## Sheet: ANGPTL4
Sample Name	Ct	Ct ref	Ct mean	△ct(-)		2-△ct	2-△△ct	Sd	RQ1
shNC-1	23.0417	15.7284	15.7644	-7.27736	2	0.00644609	1.03067	0.0525256	1	0.00625427
	23.1756	15.789		-7.41121		0.00587495	0.93935
	23.0427	15.7758		-7.27833		0.00644177	1.02998
shNC-2	23.4949	15.9852	16.2363	-7.25858		0.00653054	1.04417	0.061369	1.09589	0.00685398
	23.3385	16.3806		-7.10222		0.0072781	1.1637
	23.4465	16.3431		-7.21019		0.0067533	1.07979
shFSCN1-1	24.8186	15.7515	15.9595	-8.85906		0.00215356	0.344334	0.0142648	0.334196	0.00209015
	24.8353	15.7902		-8.87576		0.00212877	0.340371
	24.9339	16.3369		-8.97437		0.00198814	0.317885
shFSCN1-2	24.2775	15.0935	15.2432	-9.03436		0.00190716	0.304937	0.055357	0.241076	0.00150775
	24.8052	15.2242		-9.56203		0.00132294	0.211527
	24.838	15.4118		-9.59489		0.00129315	0.206763

## Sheet: BCL2L1
Sample Name	Ct	Ct ref	Ct mean	△ct(-)		2-△ct	2-△△ct	Sd	RQ1
shNC-1	22.3836	15.7284	15.7644	-6.61919	2	0.0101725	0.996401	0.0539579	1	0.0102092
	22.4555	15.789		-6.69113		0.00967764	0.947932
	22.3002	15.7758		-6.53583		0.0107775	1.05567
shNC-2	22.496	15.9852	16.2363	-6.25966		0.0130513	1.27839	0.0326891	1.3016	0.0132883
	22.4858	16.3806		-6.2495		0.0131435	1.28742
	22.4292	16.3431		-6.19285		0.0136699	1.33898
shFSCN1-1	23.6886	15.7515	15.9595	-7.72905		0.00471329	0.46167	0.0256853	0.434116	0.00443199
	23.7916	15.7902		-7.8321		0.00438837	0.429844
	23.8569	16.3369		-7.89735		0.0041943	0.410835
shFSCN1-2	23.0049	15.0935	15.2432	-7.7617		0.00460783	0.45134	0.0343939	0.41901	0.00427776
	23.099	15.2242		-7.85587		0.00431666	0.42282
	23.2422	15.4118		-7.99906		0.0039088	0.382869

## Sheet: CTGF
Sample Name	Ct	Ct ref	Ct mean	△ct(-)		2-△ct	2-△△ct	Sd	RQ1
shNC-1	23.3509	15.7284	15.7644	-7.5865	2	0.00520279	1.03326	0.0890612	1	0.00503532
	23.3037	15.789		-7.53927		0.00537594	1.06765
	23.5515	15.7758		-7.78715		0.00452723	0.899096
shNC-2	24.1162	15.9852	16.2363	-7.87994		0.00424525	0.843094	0.0892474	0.742458	0.00373851
	24.3614	16.3806		-8.12505		0.00358193	0.71136
	24.4415	16.3431		-8.20519		0.00338837	0.67292
shFSCN1-1	25.0206	15.7515	15.9595	-9.06107		0.00187217	0.371807	0.0468263	0.422881	0.00212934
	24.8006	15.7902		-8.84111		0.00218053	0.433046
	24.7017	16.3369		-8.74216		0.00233533	0.46379
shFSCN1-2	24.0563	15.0935	15.2432	-8.81316		0.00222319	0.441518	0.0314591	0.44617	0.00224661
	24.1377	15.2242		-8.89456		0.00210122	0.417296
	23.9367	15.4118		-8.69351		0.00241542	0.479696

## Sheet: EPHA2
Sample Name	Ct	Ct ref	Ct mean	△ct(-)		2-△ct	2-△△ct	Sd	RQ1
shNC-1	22.1461	15.7284	15.7644	-6.38175	2	0.0119923	0.952976	0.0583967	1	0.0125841
	22.1034	15.789		-6.33896		0.0123533	0.981659
	21.9853	15.7758		-6.22091		0.0134066	1.06537
shNC-2	22.137	15.9852	16.2363	-5.90071		0.0167382	1.33011	0.0186936	1.31088	0.0164962
	22.1781	16.3806		-5.94178		0.0162684	1.29278
	22.1593	16.3431		-5.92297		0.0164819	1.30974
shFSCN1-1	23.0592	15.7515	15.9595	-7.09963		0.00729119	0.579398	0.0258488	0.586251	0.00737743
	23.0967	15.7902		-7.13716		0.00710395	0.564519
	22.9735	16.3369		-7.01398		0.00773714	0.614836
shFSCN1-2	22.7127	15.0935	15.2432	-7.46951		0.00564225	0.448365	0.0403534	0.463349	0.00583082
	22.7642	15.2242		-7.52105		0.00544426	0.432631
	22.5295	15.4118		-7.28638		0.00640594	0.509051

## Sheet: HBP1
Sample Name	Ct	Ct ref	Ct mean	△ct(-)		2-△ct	2-△△ct	Sd	RQ1
shNC-1	24.7273	15.7284	15.7644	-8.96288	2	0.00200403	0.938789	0.0692218	1	0.0021347
	24.6563	15.789		-8.89196		0.00210501	0.986091
	24.5316	15.7758		-8.76725		0.00229506	1.07512
shNC-2	26.1108	15.9852	16.2363	-9.87449		0.00106533	0.499051	0.0446361	0.4479	0.000956134
	26.333	16.3806		-10.0967		0.000913245	0.427809
	26.3705	16.3431		-10.1342		0.000889831	0.416841
shFSCN1-1	23.6516	15.7515	15.9595	-7.69208		0.00483563	2.26525	0.137441	2.41335	0.00515178
	23.4883	15.7902		-7.52874		0.0054153	2.53679
	23.5456	16.3369		-7.58605		0.0052044	2.438
shFSCN1-2	23.0542	15.0935	15.2432	-7.811		0.00445301	2.08601	0.148272	1.93572	0.00413218
	23.1651	15.2242		-7.92196		0.00412336	1.93159
	23.2753	15.4118		-8.03215		0.00382016	1.78955

## Sheet: HIF1A
Sample Name	Ct	Ct ref	Ct mean	△ct(-)		2-△ct	2-△△ct	Sd	RQ1
shNC-1	25.4744	15.7284	15.7644	-9.71005	2	0.00119394	0.908443	0.0804655	1	0.00131427
	25.2526	15.789		-9.48817		0.00139244	1.05948
	25.2904	15.7758		-9.52597		0.00135643	1.03208
shNC-2	25.8011	15.9852	16.2363	-9.56482		0.00132039	1.00465	0.087108	0.955579	0.00125589
	25.7977	16.3806		-9.56135		0.00132357	1.00708
	26.0338	16.3431		-9.79752		0.00112371	0.855005
shFSCN1-1	23.7136	15.7515	15.9595	-7.75403		0.00463238	3.52468	0.349619	3.32314	0.00436751
	23.7133	15.7902		-7.75377		0.00463322	3.52531
	23.9854	16.3369		-8.02583		0.00383693	2.91944
shFSCN1-2	24.3134	15.0935	15.2432	-9.07022		0.00186033	1.41549	0.0624283	1.44008	0.00189266
	24.3358	15.2242		-9.0926		0.0018317	1.3937
	24.2191	15.4118		-8.97596		0.00198595	1.51106

## Sheet: HLTF
Sample Name	Ct	Ct ref	Ct mean	△ct(-)		2-△ct	2-△△ct	Sd	RQ1
shNC-1	26.8701	15.7284	15.7644	-11.1057	2	0.000453778	1.00519	0.0315108	1	0.000451436
	26.9272	15.789		-11.1628		0.000436185	0.966217
	26.8369	15.7758		-11.0725		0.000464345	1.0286
shNC-2	27.1702	15.9852	16.2363	-10.9339		0.000511187	1.13236	0.0357641	1.17346	0.00052974
	27.0979	16.3806		-10.8616		0.000537432	1.19049
	27.0895	16.3431		-10.8531		0.000540602	1.19751
shFSCN1-1	25.1	15.7515	15.9595	-9.14046		0.00177193	3.92509	0.301944	4.24697	0.00191724
	24.8951	15.7902		-8.93561		0.00204228	4.52395
	24.9711	16.3369		-9.01158		0.00193751	4.29187
shFSCN1-2	24.6975	15.0935	15.2432	-9.45439		0.00142543	3.15754	0.410237	2.83591	0.00128023
	24.7828	15.2242		-9.53968		0.0013436	2.97629
	25.1091	15.4118		-9.86592		0.00107167	2.37392

## Sheet: KRT18
Sample Name	Ct	Ct ref	Ct mean	△ct(-)		2-△ct	2-△△ct	Sd	RQ1
shNC-1	19.9798	15.7284	15.7644	-4.21539	2	0.0538322	0.986793	0.0670602	1	0.0545527
	19.8594	15.789		-4.09499		0.0585176	1.07268
	20.0491	15.7758		-4.28467		0.0513082	0.940526
shNC-2	20.1705	15.9852	16.2363	-3.9342		0.0654167	1.19915	0.121431	1.27989	0.0698215
	19.9271	16.3806		-3.69078		0.0774397	1.41954
	20.1445	16.3431		-3.90816		0.0666081	1.22099
shFSCN1-1	20.226	15.7515	15.9595	-4.26652		0.0519578	0.952433	0.10097	0.838143	0.0457229
	20.5497	15.7902		-4.59015		0.041517	0.761045
	20.476	16.3369		-4.51642		0.043694	0.800951
shFSCN1-2	19.794	15.0935	15.2432	-4.55082		0.0426644	0.782077	0.0921105	0.697193	0.0380337
	20.1781	15.2242		-4.93498		0.0326907	0.59925
	19.933	15.4118		-4.68981		0.0387461	0.710251

[truncated: 7 more sheets: LRPPRC, TGFBR1 , DDX17, CNOT1, ZNF664, WAC, PTPN14]
